# Supplementary material for: Combining affinity proteomics and network context to identify new phosphatase substrates and adapters in growth pathways
Source: Front Genet. 2014 May 7;5:115. doi: 10.3389/fgene.2014.00115 (PMC4019850; doi:10.3389/fgene.2014.00115)
Supplement: Table S1 — Protein groups identified by mass spectrometry based proteomics of phosphatase pull-down are reported with protein quantification, number of peptides and intensities. [file DataSheet1.XLSX]

## Sheet: Sacco_et_al_TableS1
Peptide IDs	Oxidation (M) Site IDs	Oxidation (M) Site Positions	Protein IDs	Peptide Counts (all)	Peptide Counts (razor+unique)	Peptide Counts (unique)	Only identified by site	Protein Names	Gene Names	Protein Descriptions	Uniprot	Uniprot Name	ENSEMBL	VEGA	REFSEQ	Pfam	Pfam Names	Pfam Descriptions	GOCC	GOCC Names	GOMF	GOMF Names	GOBP	GOBP Names	KEGG	KEGG Pathways	KEGG Pathway Names	KEGG Ortholog	Proteins	Peptides (seq)	Peptides (seq/mod)	Peptides (seq/mod/labels)	Razor Peptides (seq)	Razor Peptides (seq/mod)	Razor Peptides (seq/mod/labels)	Unique Peptides (seq)	Unique Peptides (seq/mod)	Unique Peptides (seq/mod/labels)	Peptides (seq) DUSP18_1	Peptides (seq) DUSP18_2	Peptides (seq) DUSP26_1	Peptides (seq) DUSP26_2	Peptides (seq) PPP2CA_1	Peptides (seq) PPP2CA_2	Peptides (seq) PPP2R1A_1	Peptides (seq) PPP2R1A_2	Peptides (seq) PPP2R3C_1	Peptides (seq) PPP2R3C_2	Peptides (seq) PPP3CA_1
535;536;824;1714;3792;7649;12443;12494;15236;16093;18328;18670;19246;20437;24709;25393;25754;25778;27124;27146;27147;28123;28616;28889;29274;29522;30105;30106;31576;34497;35832;36844;36985	0;1;2;3;4	150;271;291;306;321	CON_00009865;IPI00009865;CON_00798492;CON_IPI00418663;IPI00418663;CON_IPI00004550;IPI00004550	33;33;10;3;3;2;2	32;32;9;2;2;1;1	26;26;6;0;0;0;0	FALSE	Keratin, type I cytoskeletal 10;Cytokeratin-10;Keratin-10	KRT10;KPP	>IPI:CON_00009865.2|SWISS-PROT:P13645 Tax_Id=9606 Gene_Symbol=KRT10 Keratin, type I cytoskeletal 10;Keratin, type I cytoskeletal 10	P13645	K1C10_HUMAN	ENST00000269576	OTTHUMP00000165049;OTTHUMP00000181319	NP_000412	PF00038	Filament	Intermediate filament protein	GO:0005882;GO:0044422;GO:0044424;GO:0044430;GO:0044446;GO:0044464	intermediate filament;organelle part;intracellular part;cytoskeletal part;intracellular organelle part;cell part	GO:0005198;GO:0005488;GO:0005515;GO:0030280	structural molecule activity;binding;protein binding;structural constituent of epidermis	GO:0008544;GO:0009888;GO:0032502;GO:0048856	epidermis development;tissue development;developmental process;anatomical structure development	hsa:3858			K07604	7	33	39	43	32	38	40	26	31	32	23	28	26	24	31	30	5	13	29	25	16
2602;5770;8679;8809;9578;12354;13144;16205;17635;18430;18523;18979;20602;21940;24899;24900;24939;25185;26825;26988;29680;31101;32525;33287;33603;35603;36654;36933;36951	5;6;7;8;9	247;274;297;389;457	CON_00009867;IPI00009867;IPI00796776;CON_00420312;CON_103456;IPI00760863;IPI00297795;CON_104456;CON_120456;IPI00182655;CON_107456;IPI00871418;IPI00909238	29;29;27;6;1;1;1;1;1;1;1;1;1	19;19;17;0;0;0;0;0;0;0;0;0;0	5;5;4;0;0;0;0;0;0;0;0;0;0	FALSE	Keratin, type II cytoskeletal 5;Cytokeratin-5;Keratin-5;58 kDa cytokeratin;cDNA FLJ59922, highly similar to Keratin, type II cytoskeletal 5	KRT5	>IPI:CON_00009867.3|SWISS-PROT:P13647 Tax_Id=9606 Gene_Symbol=KRT5 Keratin, type II cytoskeletal 5;Keratin, type II cytoskeletal 5;cDNA FLJ54081, highly similar to Keratin, type II cytoskeletal 5	P13647;B4DL32;B4E1T1	K2C5_HUMAN;B4DL32_HUMAN	ENST00000252242	OTTHUMP00000167613;OTTHUMP00000167614	NP_000415	PF00038	Filament	Intermediate filament protein	GO:0005882;GO:0044422;GO:0044424;GO:0044430;GO:0044446;GO:0044464;GO:0045095	intermediate filament;organelle part;intracellular part;cytoskeletal part;intracellular organelle part;cell part;keratin filament	GO:0005198;GO:0005200;GO:0005488;GO:0005515	structural molecule activity;structural constituent of cytoskeleton;binding;protein binding	GO:0008544;GO:0009888;GO:0032502;GO:0048856	epidermis development;tissue development;developmental process;anatomical structure development	hsa:3852			K07605	13	29	35	47	19	25	25	5	5	5	10	21	26	23	16	25	2	5	22	13	9
4533;5417;7082;9055;10214;11297;11364;11365;12104;13319;15237;15960;15961;16975;17259;18670;18671;24119;25884;25885;26528;26566;26667;27263;28466;28467;28891;30400;31871;31913;31914;35339	10;11;12;13;14;15;16	157;234;245;269;276;286;326	CON_00019359;IPI00019359	32;32	31;31	31;31	FALSE	Keratin, type I cytoskeletal 9;Cytokeratin-9;Keratin-9	KRT9	>IPI:CON_00019359.3|SWISS-PROT:P35527 Tax_Id=9606 Gene_Symbol=KRT9 Keratin, type I cytoskeletal 9;Keratin, type I cytoskeletal 9	P35527	K1C9_HUMAN	ENST00000246662	OTTHUMP00000164967;OTTHUMP00000181348	NP_000217	PF00038	Filament	Intermediate filament protein	GO:0005737;GO:0005882;GO:0044422;GO:0044424;GO:0044430;GO:0044446;GO:0044464	cytoplasm;intermediate filament;organelle part;intracellular part;cytoskeletal part;intracellular organelle part;cell part	GO:0005198;GO:0005200;GO:0005488;GO:0005515	structural molecule activity;structural constituent of cytoskeleton;binding;protein binding	GO:0006996;GO:0007010;GO:0008544;GO:0009888;GO:0009987;GO:0016043;GO:0032502;GO:0043588;GO:0045103;GO:0045104;GO:0045109;GO:0048856	organelle organization;cytoskeleton organization;epidermis development;tissue development;cellular process;cellular component organization;developmental process;skin development;intermediate filament-based process	hsa:3857			K07604	2	32	43	45	31	42	44	31	42	44	19	25	25	27	24	29	7	19	29	22	15
2603;5786;6051;8809;9222;9579;11218;11363;11368;11369;12502;13271;14519;17635;18278;18523;20602;21238;21767;24885;24939;25755;26086;26087;28388;29205;29266;29661;30432;30770;30771;32479;32480;33398;33422;33616;34948;36405;36933;36953;37421	17;18;19;20;21	222;263;300;343;473	CON_00021304;IPI00021304;IPI00791653;IPI00792970	41;41;1;1	37;37;1;1	28;28;1;1	FALSE	Keratin, type II cytoskeletal 2 epidermal;Cytokeratin-2e	KRT2;KRT2A;KRT2E	>IPI:CON_00021304.1|SWISS-PROT:P35908 Tax_Id=9606 Gene_Symbol=KRT2 Keratin, type II cytoskeletal 2 epidermal;Keratin, type II cytoskeletal 2 epidermal	P35908	K22E_HUMAN	ENST00000309680	OTTHUMP00000167603	NP_000414	PF00038	Filament	Intermediate filament protein	GO:0005813;GO:0005815;GO:0005882;GO:0043226;GO:0043228;GO:0043229;GO:0043232;GO:0044422;GO:0044424;GO:0044430;GO:0044444;GO:0044446;GO:0044464;GO:0045095	centrosome;microtubule organizing center;intermediate filament;organelle;non-membrane-bounded organelle;intracellular organelle;intracellular non-membrane-bounded organelle;organelle part;intracellular part;cytoskeletal part;cytoplasmic part	GO:0005198;GO:0005200;GO:0005488;GO:0005515	structural molecule activity;structural constituent of cytoskeleton;binding;protein binding	GO:0001775;GO:0006928;GO:0008283;GO:0009987;GO:0016477;GO:0031424;GO:0032502;GO:0032980;GO:0043616;GO:0048870;GO:0051546	cell activation;cell motion;cell proliferation;cellular process;cell migration;keratinization;developmental process;keratinocyte activation;keratinocyte proliferation;cell motility;keratinocyte migration	hsa:3849			K07605	4	41	45	50	37	41	42	28	31	32	24	31	35	26	33	36	8	14	33	22	20
1709;2412;2727;3806;5469;8386;8457;12320;12377;15489;16082;16291;18328;18670;19269;20600;27207;32362;34496;35832;36964	4;22;23	121;274;289	CON_00217963;CON_IPI00217963;IPI00217963;CON_00131209;CON_IPI00131209;CON_IPI00874585;CON_00225378;IPI00789536;IPI00794731;IPI00929669;IPI00795719;IPI00791348;IPI00880009;CON_00135197;IPI00793909;CON_IPI00015309;IPI00015309;CON_00849205;CON_18266793;IPI00796992;CON_6685565;IPI00008692;CON_18266794;IPI00297641;CON_00122281;IPI00329240;IPI00795958;CON_00845846;IPI00872422;CON_6686299;IPI00031423;CO…	21;21;21;9;9;9;6;5;5;4;4;3;3;2;2;1;1;1;1;1;1;1;1;1;1;1;1;1;1;1;1;1;1;1;1	9;9;9;2;2;2;0;0;2;0;0;0;0;0;0;0;0;0;0;0;0;0;0;0;0;0;0;0;0;0;0;0;0;0;0	9;9;9;2;2;2;0;0;2;0;0;0;0;0;0;0;0;0;0;0;0;0;0;0;0;0;0;0;0;0;0;0;0;0;0	FALSE	Keratin, type I cytoskeletal 16;Cytokeratin-16;Keratin-16	KRT16;KRT16A	>IPI:CON_00217963.3|SWISS-PROT:P08779 Tax_Id=9606 Gene_Symbol=KRT16 Keratin, type I cytoskeletal 16;>IPI:CON_IPI00217963.3|SWISS-PROT:P08779 Tax_Id=9606 Gene_Symbol=KRT16 Keratin, type I cytoskeletal 16;Keratin, type I cytoskeletal 16	P08779;Q16195	K1C16_HUMAN	ENST00000301653	OTTHUMP00000164740;OTTHUMP00000183331	NP_005548	PF00038	Filament	Intermediate filament protein	GO:0005882;GO:0044422;GO:0044424;GO:0044430;GO:0044446;GO:0044464	intermediate filament;organelle part;intracellular part;cytoskeletal part;intracellular organelle part;cell part	GO:0005198;GO:0005200;GO:0005488;GO:0005515	structural molecule activity;structural constituent of cytoskeleton;binding;protein binding	GO:0008283;GO:0008544;GO:0009888;GO:0009987;GO:0032502;GO:0048856	cell proliferation;epidermis development;tissue development;cellular process;developmental process;anatomical structure development	hsa:3868			K07604	35	21	24	31	9	10	10	9	10	10	4	16	19	8	7	14	2	5	9	8	4
534;1709;2413;2727;3515;3797;8388;12327;12377;15459;15489;15583;16082;16291;18328;18670;19269;20601;24082;24083;24710;28612;31748;32362;34496;35832	4;23;24;25;26;27	119;212;237;257;272;287	CON_00384444;IPI00384444;IPI00792454;IPI00789750;IPI00654614;IPI00791342;IPI00879658;CON_00828528;IPI00790191;IPI00789893;IPI00793186;IPI00793191	26;26;16;15;7;6;5;5;4;4;4;3	23;23;16;12;7;4;4;5;4;3;4;2	4;4;2;2;1;1;1;1;0;1;1;1	FALSE	Keratin, type I cytoskeletal 14;Cytokeratin-14;Keratin-14	KRT14	>IPI:CON_00384444.5|SWISS-PROT:P02533 Tax_Id=9606 Gene_Symbol=KRT14 Keratin, type I cytoskeletal 14;Keratin, type I cytoskeletal 14;30 kDa protein;27 kDa protein	P02533	K1C14_HUMAN	ENST00000167586	OTTHUMP00000164624;OTTHUMP00000183330;OTTHUMP00000181311;OTTHUMP00000183329	NP_000517	PF00038	Filament	Intermediate filament protein	GO:0005634;GO:0005737;GO:0005882;GO:0043226;GO:0043227;GO:0043229;GO:0043231;GO:0044422;GO:0044424;GO:0044430;GO:0044446;GO:0044464;GO:0045095	nucleus;cytoplasm;intermediate filament;organelle;membrane-bounded organelle;intracellular organelle;intracellular membrane-bounded organelle;organelle part;intracellular part;cytoskeletal part;intracellular organelle part;cell part;keratin filament	GO:0005198;GO:0005200;GO:0005488;GO:0005515	structural molecule activity;structural constituent of cytoskeleton;binding;protein binding	GO:0006996;GO:0007010;GO:0008544;GO:0009888;GO:0009987;GO:0010926;GO:0016043;GO:0022607;GO:0032502;GO:0045103;GO:0045104;GO:0045109;GO:0045110;GO:0048856	organelle organization;cytoskeleton organization;epidermis development;tissue development;cellular process;anatomical structure formation;cellular component organization;cellular component assembly;developmental process;intermediate filament-based process	hsa:3861			K07604	12	26	33	47	23	29	40	4	5	5	7	20	24	13	12	23	3	6	16	10	7
162;2565;5796;7304;8557;8763;11437;12457;16709;17547;21198;22590;23250;27347;30823;32029;35910	28	552	CON_00686012;IPI00292530;IPI00953675;IPI00877852;IPI00383338;IPI00945924;IPI00945755	17;2;1;1;1;1;1	17;2;1;1;1;1;1	17;2;1;1;1;1;1	FALSE			>IPI:CON_00686012.3|TREMBL:Q0VCM5 (Bos taurus) Similar to Inter-alpha-trypsin inhibitor heavy chain H1	Q0VCM5																		7	17	18	19	17	18	19	17	18	19	2	4	5	5	5	7	8	3	3	6	13
240;1501;2395;3701;4213;4689;4798;5865;8193;9601;10328;12095;12971;13079;13080;13129;16882;18709;19666;21614;22795;23220;26790;26795;27011;27049;27864;28363;35020;37161;37323	29;30;31;32;33	260;285;449;455;549	CON_00686450;REV_IPI00009225	31;1	31;1	27;1	FALSE			>IPI:CON_00686450.1|SWISS-PROT:Q3SZ57 (Bos taurus) Alpha-fetoprotein precursor	Q3SZ57																		2	31	37	40	31	37	40	27	33	36	24	21	18	18	27	18	13	11	18	18	27
2518;4257;13393;30363			CON_00686702	4	4	4	FALSE			>IPI:CON_00686702.1|SWISS-PROT:Q9N2I2 (Bos taurus) Plasma serine protease inhibitor precursor	Q9N2I2																		1	4	4	4	4	4	4	4	4	4	2	1	2	2	0	1	0	0	0	0	2
2019;2875;11216;18143;20845;21668;27021;29384;29755;30138;34868;35263;36332			CON_00686892	13	13	13	FALSE			>IPI:CON_00686892.1|TREMBL:Q3SZH5 (Bos taurus) Similar to Angiotensinogen	Q3SZH5																		1	13	13	13	13	13	13	13	13	13	9	5	4	4	9	2	2	0	5	2	10
5656;7586;14414			IPI00028030;CON_00686970;IPI00643348;IPI00910249;IPI00328550;IPI00966406	3;3;3;3;1;1	3;3;3;3;1;1	2;2;2;2;1;1	FALSE	Cartilage oligomeric matrix protein;cDNA FLJ60724, highly similar to Cartilage oligomeric matrix protein;cDNA FLJ59562, highly similar to Cartilage oligomeric matrix protein	COMP	Cartilage oligomeric matrix protein;>IPI:CON_00686970.1|ENSEMBL:ENSBTAP00000006074 (Bos taurus) 81 kDa protein;cDNA FLJ60724, highly similar to Cartilage oligomeric matrix protein;cDNA FLJ59562, highly similar to Cartilage oligomeric matrix protein	P49747;A8K3I0;B4DN90;Q53FR6;B4DN75;B4DKJ3	COMP_HUMAN;B4DN75_HUMAN;B4DKJ3_HUMAN	ENST00000222271	OTTHUMP00000076296;OTTHUMP00000076297	NP_000086	PF07645;PF02412;PF05735	EGF_CA;TSP_3;TSP_C	Calcium binding EGF domain;Thrombospondin type 3 repeat;Thrombospondin C-terminal region	GO:0005578;GO:0031012;GO:0044421;GO:0005576	proteinaceous extracellular matrix;extracellular matrix;extracellular region part;extracellular region	GO:0005198;GO:0005201;GO:0005488;GO:0005509;GO:0005515;GO:0043167;GO:0043169;GO:0046872	structural molecule activity;extracellular matrix structural constituent;binding;calcium ion binding;protein binding;ion binding;cation binding;metal ion binding	GO:0001501;GO:0007155;GO:0009653;GO:0009887;GO:0009987;GO:0022610;GO:0032502;GO:0048731;GO:0048856	skeletal system development;cell adhesion;anatomical structure morphogenesis;organ morphogenesis;cellular process;biological adhesion;developmental process;system development;anatomical structure development	hsa:1311	ko04350;ko04512;ko04510	TGF-beta signaling pathway;ECM-receptor interaction;Focal adhesion	K04659	6	3	3	3	3	3	3	2	2	2	0	1	1	0	0	0	0	0	0	0	3
8942;10851;10951;11190;11191;18765;18944;21560;22915;25309;25310;29281;37769	34;35;36	192;197;402	CON_00687651;IPI00029863;IPI00879231;IPI00879608;IPI00879937	13;2;2;2;2	13;2;2;2;2	13;2;2;2;2	FALSE			>IPI:CON_00687651.1|SWISS-PROT:P28800 (Bos taurus) Alpha-2-antiplasmin precursor	P28800																		5	13	15	16	13	15	16	13	15	16	11	9	8	6	6	7	7	6	8	6	11
482;2262;4615;8002;8382;8956;10067;10803;14447;21480;25220;28475;29980;30161;32392;33046;36206	37;38;39	122;371;456	CON_00688316;IPI00032179;IPI00844156	17;5;3	17;5;3	17;5;3	FALSE			>IPI:CON_00688316.2|SWISS-PROT:P41361 (Bos taurus) Antithrombin-III precursor	P41361																		3	17	20	21	17	20	21	17	20	21	14	14	9	10	10	6	2	2	3	6	15
1802;5987;9961;10225;10628;16565;19347;24594;30605;31814;32384;33140	40	304	CON_00688367;IPI00292950;IPI00879573	12;2;2	12;2;2	12;2;2	FALSE			>IPI:CON_00688367.1|ENSEMBL:ENSBTAP00000018574 (Bos taurus) 55 kDa protein																			3	12	12	12	12	12	12	12	12	12	5	5	3	5	2	1	4	4	1	3	10
1872;14741;25659;27300;28222			CON_00688783	5	5	5	FALSE			>IPI:CON_00688783.2|SWISS-PROT:Q3Y5Z3 (Bos taurus) Adiponectin precursor	Q3Y5Z3																		1	5	5	5	5	5	5	5	5	5	5	5	3	4	5	3	3	0	3	5	4
1212;1555;12396;16848;32281;32282			CON_00688815	6	6	6	FALSE			>IPI:CON_00688815.2|SWISS-PROT:P81644 (Bos taurus) Apolipoprotein A-II precursor	P81644																		1	6	6	6	6	6	6	6	6	6	6	3	4	3	4	3	5	4	3	2	6
22112;33683			CON_00689304	2	2	2	FALSE			>IPI:CON_00689304.2|TREMBL:Q2KIT0 (Bos taurus) Similar to collagen, type X, alpha 1	Q2KIT0																		1	2	2	2	2	2	2	2	2	2	0	1	1	1	0	1	1	0	0	1	1
3791;4592;10154;18712;20182;22487;23962;34331	41;42	240;241	CON_00689530	8	2	2	FALSE			>IPI:CON_00689530.2|TREMBL:A2I7N3;Q27984 (Bos taurus) SERPINA3-7	A2I7N3;Q27984																		1	8	8	8	2	2	2	2	2	2	6	5	6	6	7	7	6	3	3	3	8
2306;3690;3885;5022;5793;6008;6711;9922;10850;10977;11416;18923;23903;25544;29468;31701;33341;36489	43;44;45	231;369;448	CON_00690198;IPI00022488;IPI00922564	18;1;1	18;1;1	18;1;1	FALSE			>IPI:CON_00690198.1|TREMBL:Q3SZV7 (Bos taurus) Similar to hemopexin	Q3SZV7																		3	18	21	21	18	21	21	18	21	21	14	15	7	6	11	7	1	3	3	6	16
1652;5472;10477;22153;22154;22302;24175;33103;35508	46	121	CON_00690298	9	9	9	FALSE			>IPI:CON_00690298.1|ENSEMBL:ENSBTAP00000034412 (Bos taurus) similar to C4b-binding protein alpha chain																			1	9	10	11	9	10	11	9	10	11	0	3	4	3	9	3	2	1	4	5	6
1456;3567;3568;6987;13013;16940;25690;25691;33668;36435			CON_00691212	10	10	10	FALSE			>IPI:CON_00691212.1|SWISS-PROT:Q3SZR3 (Bos taurus) Alpha-1-acid glycoprotein precursor	Q3SZR3																		1	10	10	10	10	10	10	10	10	10	7	6	5	5	7	5	4	4	5	4	9
1289;28950;31888			CON_00691533	3	3	3	FALSE			>IPI:CON_00691533.1|SWISS-PROT:Q28107 (Bos taurus) Coagulation factor V precursor	Q28107																		1	3	3	3	3	3	3	3	3	3	1	0	2	1	0	0	1	0	0	0	0
4685;5434;5573;7496;10849;10899;11811;12059;18187;24190;26242;26602;27769;28548;30207;31416;34195	47	262	CON_00691819	17	17	16	FALSE			>IPI:CON_00691819.1|SWISS-PROT:P02672 (Bos taurus) Fibrinogen alpha chain precursor	P02672																		1	17	19	20	17	19	20	16	18	19	8	8	11	9	7	10	7	8	11	12	13
12533;26224;29288;35599;36733			CON_00691861	5	5	4	FALSE			>IPI:CON_00691861.2|TREMBL:Q1RMN8 (Bos taurus) Similar to Immunoglobulin lambda-like polypeptide 1	Q1RMN8																		1	5	5	6	5	5	6	4	4	5	1	0	3	2	3	2	1	1	2	2	5
1386;4445;9792;12527;12966;14655;15168;26505;28202;28594;32491;36157	48	169	CON_00691998	12	12	12	FALSE			>IPI:CON_00691998.1|SWISS-PROT:Q58D62 (Bos taurus) Fetuin-B precursor	Q58D62																		1	12	13	13	12	13	13	12	13	13	9	8	9	9	8	8	7	7	9	7	11
2444;2994;3504;3961;7928;8022;8037;8482;9928;10193;12640;13183;16739;22239;24017;24556;24557;24954;25271;25617;25853;25923;26179;32159;32160;34248;34422;35637;36400;36401;36613;36616;36916	49;50	83;95	CON_00692205	33	32	29	FALSE			>IPI:CON_00692205.1|SWISS-PROT:P06868 (Bos taurus) Plasminogen precursor	P06868																		1	33	36	42	32	35	40	29	32	37	8	11	9	16	15	13	10	6	9	8	25
1063;2093;3499;4418;9932;12819;19173;21995;26212;27529;28618;29546;31496;33351;34831;34863			CON_00692686;IPI00022895;IPI00644018;IPI00902880	16;1;1;1	16;1;1;1	16;1;1;1	FALSE			>IPI:CON_00692686.1|TREMBL:Q2KJF1 (Bos taurus) Alpha-1-B glycoprotein	Q2KJF1																		4	16	16	16	16	16	16	16	16	16	12	13	8	8	11	7	4	2	4	5	14
13410;14270;32619			CON_00694116	3	3	3	FALSE			>IPI:CON_00694116.3|SWISS-PROT:P02777 (Bos taurus) similar to Platelet factor 4	P02777																		1	3	3	3	3	3	3	3	3	3	1	2	1	0	0	0	0	2	1	1	3
1034;5606;8542;14001;17736;19348;27201;28543;31354;32189;32222;35208;37284			CON_00694255;IPI00026314;IPI00647556;IPI00646773;IPI00796316;IPI00513782;IPI00377087;IPI00641047	13;10;10;10;9;5;5;2	13;10;10;10;9;5;5;2	13;10;10;10;9;5;5;2	FALSE	Gelsolin;Actin-depolymerizing factor;Brevin;AGEL;cDNA FLJ53332, highly similar to Gelsolin;Gelsolin (Amyloidosis, Finnish type), isoform CRA_b;cDNA FLJ53327, highly similar to Gelsolin	GSN;hCG_27454;RP11-477J21.1-010	>IPI:CON_00694255.1|TREMBL:Q3SX14 (Bos taurus) Similar to Gelsolin;Isoform 1 of Gelsolin;gelsolin isoform c;Isoform 2 of Gelsolin;cDNA FLJ53327, highly similar to Gelsolin	Q3SX14;P06396-1;P06396;B7Z6N2;B7Z9A0;Q5T0I2;B7Z373;B7Z5V1;Q5T0I1;Q69YR8;P06396-2;A2A418;B7Z4U6;B7Z992;B7Z2X4;Q5T0H8	GELS_HUMAN;B7Z373_HUMAN;B7Z2X4_HUMAN	ENST00000341272;ENST00000373818;ENST00000373806	OTTHUMP00000022011;OTTHUMP00000022013;OTTHUMP00000162202;OTTHUMP00000022015	NP_000168;NP_001121138;NP_001121139;NP_001121134;NP_001121135;NP_001121136;NP_001121137;NP_937895	PF00626	Gelsolin	Gelsolin repeat	GO:0005576;GO:0005829;GO:0005856;GO:0015629;GO:0043226;GO:0043228;GO:0043229;GO:0043232;GO:0044424;GO:0044444;GO:0044464;GO:0030027;GO:0042995	extracellular region;cytosol;cytoskeleton;actin cytoskeleton;organelle;non-membrane-bounded organelle;intracellular organelle;intracellular non-membrane-bounded organelle;intracellular part;cytoplasmic part;cell part;lamellipodium;cell projection	GO:0003779;GO:0005488;GO:0005509;GO:0005515;GO:0008092;GO:0043167;GO:0043169;GO:0046872	actin binding;binding;calcium ion binding;protein binding;cytoskeletal protein binding;ion binding;cation binding;metal ion binding	GO:0006461;GO:0006996;GO:0007010;GO:0007015;GO:0008064;GO:0008154;GO:0009892;GO:0009987;GO:0010605;GO:0010639;GO:0010926;GO:0016043;GO:0019222;GO:0022607;GO:0030029;GO:0030036;GO:0030041;GO:0030832;GO:0030833;GO:0030834;GO:0030835;GO:0030837;GO:0031323;GO:0031324;GO:0031333;GO:0032268;GO:0032269;GO:0032271;GO:0032272;GO:0032535;GO:0032956;GO:0032970;GO:0033043;GO:0034621;GO:0034622;GO:0043242;GO:…	protein complex assembly;organelle organization;cytoskeleton organization;actin filament organization;regulation of actin polymerization or depolymerization;actin polymerization or depolymerization;negative regulation of metabolic process;cellular process	hsa:2934	ko04810	Regulation of actin cytoskeleton	K05768	8	13	15	15	13	15	15	13	15	15	2	3	1	2	4	0	2	2	1	1	10
1976;2785;12440;17642;17643;20843;23009;27928;32300			CON_00694304	9	9	9	FALSE			>IPI:CON_00694304.1|SWISS-PROT:P17697 (Bos taurus) Clusterin precursor	P17697																		1	9	9	10	9	9	10	9	9	10	5	4	3	5	5	3	0	0	3	4	5
817;7639;11864;11945;12426;12725;14509;14694;17499;21771;25048;30715;34133;35479;36509			CON_00694721	15	15	15	FALSE			>IPI:CON_00694721.3|ENSEMBL:ENSBTAP00000037665 (Bos taurus) similar to Pregnancy zone protein, partial																			1	15	15	15	15	15	15	15	15	15	7	10	10	11	9	13	11	8	6	11	14
14154;33353			CON_00694746	2	2	2	FALSE			>IPI:CON_00694746.3|TREMBL:Q6T181;Q6T182 (Bos taurus) similar to sex hormone-binding globulin	Q6T181;Q6T182																		1	2	2	2	2	2	2	2	2	2	0	0	0	0	1	0	0	0	0	0	1
212;548;2001;4172;11691;12085;12558;13907;15727;16528;17422;18268;19800;21329;21860;21861;22132;22636;25146;26003;29922;30560;34516;35270;36077;36404;36803	51;52;53	222;248;380	CON_00695489	27	27	26	FALSE			>IPI:CON_00695489.1|SWISS-PROT:P34955 (Bos taurus) Alpha-1-antiproteinase precursor	P34955																		1	27	33	34	27	33	34	26	32	32	24	22	22	23	23	23	21	19	22	22	26
571;7187;8157;8633;10243;12690;13304;16813;27619;30716;32684			CON_00696507	11	11	11	FALSE			>IPI:CON_00696507.1|SWISS-PROT:P00978 (Bos taurus) AMBP protein precursor	P00978																		1	11	11	11	11	11	11	11	11	11	7	4	7	7	5	6	7	6	7	5	8
26224;31625;34892;37206			CON_00697412	4	3	3	FALSE			>IPI:CON_00697412.1|ENSEMBL:ENSBTAP00000014147 (Bos taurus) 12 kDa protein																			1	4	4	4	3	3	3	3	3	3	0	0	1	1	2	0	0	0	1	1	4
30746;33146			CON_00700019	2	2	2	FALSE			>IPI:CON_00700019.1|TREMBL:Q32PI4 (Bos taurus) Similar to complement factor I	Q32PI4																		1	2	2	2	2	2	2	2	2	2	0	0	0	0	1	0	0	0	0	0	1
5713;9387;12513;14467;14931;22487;27648;29500;29840;31182;32710;33346;35128			CON_00700622	13	13	5	FALSE			>IPI:CON_00700622.3|SWISS-PROT:Q9TTE1 (Bos taurus) Endopin-1 precursor	Q9TTE1																		1	13	14	14	13	14	14	5	5	5	11	11	9	10	12	11	11	5	10	11	10
3010;3064;3491;5500;6550;18736;20222;21225;23323;26090;27922;28945;29629;29870;30603;32874;32875;36302;37859	54;55	64;378	CON_00701166;CON_00742645;IPI00032328;IPI00215894;IPI00924859;IPI00789376;IPI00797175	19;18;1;1;1;1;1	19;18;1;1;1;1;1	7;7;0;0;0;0;0	FALSE			>IPI:CON_00701166.1|SWISS-PROT:P01044-1 (Bos taurus) Isoform HMW of Kininogen-1 precursor;>IPI:CON_00742645.1|TREMBL:Q2KJ62 (Bos taurus) KNG protein	P01044-1;P01044;Q2KJ62																		7	19	21	24	19	21	24	7	7	9	10	9	10	12	11	5	4	6	6	10	14
9165;12845;12937;16319;29944;32879;34158;37367			CON_00702590	8	8	7	FALSE			>IPI:CON_00702590.1|SWISS-PROT:Q28065 (Bos taurus) C4b-binding protein alpha chain precursor	Q28065																		1	8	8	10	8	8	10	7	7	9	0	1	0	1	4	2	3	2	1	1	3
9556;9664;12322;18664;25501;37453			CON_00702820	6	6	6	FALSE			>IPI:CON_00702820.2|TREMBL:Q2KIF2 (Bos taurus) Similar to leucine-rich alpha-2-glycoprotein 1	Q2KIF2																		1	6	6	6	6	6	6	6	6	6	1	3	0	0	0	0	0	0	0	0	4
2612;5588;6015;6021;7145;8173;8556;8759;9937;10410;10818;11425;11464;12001;17246;18383;19727;22940;24353;28384;30425;35756;35757	56;57;58	352;359;439	CON_00703333;IPI00028413;IPI00873416;IPI00876950;IPI00953573;IPI00909807	23;6;6;6;6;6	23;6;6;6;6;6	23;6;6;6;6;6	FALSE			>IPI:CON_00703333.3|TREMBL:Q0V8M9;Q9TRI0 (Bos taurus) similar to inter-alpha (globulin) inhibitor H3 isoform 2	Q0V8M9;Q9TRI0																		6	23	25	25	23	25	25	23	25	25	10	8	9	14	12	11	15	5	8	11	19
6969;22109;30607;37887			CON_00703842	4	4	4	FALSE			>IPI:CON_00703842.3|SWISS-PROT:Q29RQ1 (Bos taurus) Complement component C7 precursor	Q29RQ1																		1	4	4	4	4	4	4	4	4	4	0	0	0	0	1	0	0	0	0	0	3
489;3898;4285;9622;9933;12569;13484;18080;20137;24307;37731			CON_00704127	11	11	11	FALSE			>IPI:CON_00704127.1|SWISS-PROT:Q95M17 (Bos taurus) Acidic mammalian chitinase precursor	Q95M17																		1	11	11	11	11	11	11	11	11	11	6	8	6	7	6	4	1	1	8	7	6
14517;22286			CON_00704150	2	2	2	FALSE			>IPI:CON_00704150.1|SWISS-PROT:P07224 (Bos taurus) Vitamin K-dependent protein S precursor	P07224																		1	2	2	3	2	2	3	2	2	3	0	0	1	0	0	1	0	1	0	0	1
3471;3984;4789;9476;9817;9897;11659;12251;12252;13223;13749;13750;14285;15371;15848;17527;18742;18761;28358;29362;30722;34519;35300	59;60;61;62	45;123;160;185	CON_00704837;IPI00968027;IPI00965085;IPI00555812;IPI00968182;IPI00965382	23;7;7;7;5;2	2;0;0;0;0;0	2;0;0;0;0;0	FALSE			>IPI:CON_00704837.1|ENSEMBL:ENSBTAP00000018229 (Bos taurus) 54 kDa protein																			6	23	28	30	2	3	3	2	3	3	20	19	15	17	14	13	6	6	12	11	17
412;1261;1493;3473;3586;5529;5530;6775;12254;12932;12972;19241;28391;30996;35544;37607	63;64;65	655;658;681	CON_00705407;IPI00889714;IPI00893588;IPI00889648;IPI00889637	16;1;1;1;1	16;1;1;1;1	7;0;0;0;0	FALSE			>IPI:CON_00705407.3|ENSEMBL:ENSBTAP00000016046 (Bos taurus) similar to fibulin-1 C isoform 1																			5	16	19	21	16	19	21	7	7	7	6	6	15	16	10	6	4	1	6	6	10
4244;21553;23579;36687	66;67;68	172;226;228	CON_00706159	4	4	4	FALSE			>IPI:CON_00706159.1|TREMBL:Q2KIH2;Q68RU0 (Bos taurus) Ovarian and testicular apolipoprotein N	Q2KIH2;Q68RU0																		1	4	7	7	4	7	7	4	7	7	2	1	3	1	1	2	0	2	0	1	0
1326;1783;2498;3495;3496;3648;7868;8582;12522;12944;13874;13892;26462;27087;32190;36015			CON_00707101;IPI00022431;IPI00953689;IPI00795830;IPI00922262	16;4;4;3;2	16;4;4;3;2	16;4;4;3;2	FALSE			>IPI:CON_00707101.1|SWISS-PROT:P12763 (Bos taurus) Alpha-2-HS-glycoprotein precursor	P12763																		5	16	16	16	16	16	16	16	16	16	13	13	13	13	13	13	15	10	13	13	15
3001;5650;7024;10252;30986;30987;31012;32899;36627			CON_00707884;IPI00298828;IPI00910625	9;2;2	9;2;2	9;2;2	FALSE			>IPI:CON_00707884.1|SWISS-PROT:P17690 (Bos taurus) Beta-2-glycoprotein 1 precursor	P17690																		3	9	9	9	9	9	9	9	9	9	7	7	6	4	6	3	3	2	3	4	7
4121;6828;9103;11107;11538;11901;12002;14502;15390;16432;18375;18708;20004;24627;25465;28668;29209;30063;30431;32030;33606;34910;37163;38061			CON_00708008;IPI00894122	24;3	24;3	21;0	FALSE			>IPI:CON_00708008.1|ENSEMBL:ENSBTAP00000032840 (Bos taurus) similar to apolipoprotein B, partial																			2	24	24	26	24	24	26	21	21	23	1	14	7	5	8	4	1	7	0	6	14
680;881;3337;3470;3476;3814;3851;3852;4013;4026;4875;5677;6112;6360;6361;6362;8369;8370;8638;8639;9484;10593;11935;13569;13681;13718;17976;18211;18784;19538;19665;20315;20365;20387;20388;22225;22800;22883;22916;23918;24485;24486;25969;26551;26552;26974;27159;27624;27627;27863;28600;29025;29026;29027;29487;30995;32257;32775;34091;34092;35287;37267;37591;37652;37653	69;70;71	111;469;571	CON_00708398	65	65	58	FALSE			>IPI:CON_00708398.1|SWISS-PROT:P02769 (Bos taurus) Bovine serum albumin precursor	P02769																		1	65	69	70	65	69	70	58	62	63	63	58	56	54	59	53	56	51	53	53	61
21718;25626;26999;32494			CON_00709763	4	4	4	FALSE			>IPI:CON_00709763.3|SWISS-PROT:P02676 (Bos taurus) similar to Fibrinogen beta chain precursor	P02676																		1	4	4	5	4	4	5	4	4	5	0	0	1	1	0	0	0	0	1	0	0
5668;9354;9962;13341;18308;20167;20546;23098;28200;32499			CON_00710025;IPI00879931;IPI00291866;IPI00556459	10;1;1;1	10;1;1;1	10;1;1;1	FALSE			>IPI:CON_00710025.1|SWISS-PROT:P50448 (Bos taurus) Factor XIIa inhibitor precursor	P50448																		4	10	10	13	10	10	13	10	10	13	5	5	4	2	6	2	3	5	1	1	7
5688;7921;10239;15998;24688;25556;30283;34102;36114;37202			CON_00701268;CON_00710250	10;10	10;10	10;10	FALSE			>IPI:CON_00701268.1|ENSEMBL:ENSBTAP00000024462 (Bos taurus) 47 kDa protein;>IPI:CON_00710250.3|ENSEMBL:ENSBTAP00000024466 (Bos taurus) 44 kDa protein																			2	10	10	10	10	10	10	10	10	10	8	6	7	5	6	6	5	3	6	6	9
131;678;2046;2135;3073;3428;3707;5624;6383;8663;8717;9253;10886;12284;12310;12404;14263;14907;15547;15568;15794;16438;18319;19116;19231;19847;20807;21018;21636;21699;21807;22626;25330;26286;28113;28743;29046;29068;30189;31808;32560;33474;33482;33720;33749;35710;37350;38026	72;73;74	619;756;1683	CON_00710490;IPI00922744;REV_IPI00013185;REV_IPI00879547;REV_IPI00219412;REV_IPI00640875	48;2;1;1;1;1	2;0;0;0;0;0	2;0;0;0;0;0	FALSE			>IPI:CON_00710490.3|SWISS-PROT:P01030 (Bos taurus) similar to Complement C4-A precursor	P01030																		6	48	51	54	2	2	3	2	2	3	22	12	22	25	26	13	12	5	15	14	27
3101;9529;20993;21979;23483;32903;32967;33427;33951;34835	75	33	CON_00710783;IPI00217473	10;2	10;2	7;0	FALSE			>IPI:CON_00710783.2|SWISS-PROT:P01966 (Bos taurus) Hemoglobin subunit alpha	P01966																		2	10	13	13	10	13	13	7	10	10	10	9	9	8	9	8	10	10	8	8	10
4504;5388;8364;16354;16520;19636;20425;25269;27895;28912;29947;37125			CON_00710799;IPI00019568;IPI00877967	12;3;1	12;3;1	11;3;1	FALSE			>IPI:CON_00710799.1|SWISS-PROT:P00735 (Bos taurus) Prothrombin precursor (Fragment)	P00735																		3	12	12	14	12	12	14	11	11	11	5	6	3	5	5	3	1	2	0	1	6
303;488;722;781;1010;1957;2276;2541;2574;2898;2977;4297;4676;5271;5741;7617;7815;8933;9047;10230;10357;10749;10753;11707;13815;14396;14937;15031;15498;15637;15723;15866;15905;16654;17485;18675;19191;19333;20112;20970;21063;21284;21376;22182;22232;22272;22452;22599;22894;23115;23404;23815;24717;25362;25504;25599;25649;26832;27114;29303;29601;29606;29673;29835;30313;31222;31424;31874;31972;32005;32…	76;77;78;79;80;81	327;355;1568;2309;2315;2704	CON_00711422	84	84	80	FALSE			>IPI:CON_00711422.1|ENSEMBL:ENSBTAP00000011213 (Bos taurus) similar to apolipoprotein B, partial																			1	84	88	93	84	88	93	80	84	88	9	46	23	28	28	24	12	27	21	25	49
317;3402;9278;18719;19153;19849;21655;28693;30655	82	142	CON_00712693;IPI00021842	9;2	9;2	9;2	FALSE			>IPI:CON_00712693.1|SWISS-PROT:Q03247 (Bos taurus) Apolipoprotein E precursor	Q03247																		2	9	10	10	9	10	10	9	10	10	1	1	2	1	5	2	0	0	2	0	6
5638;5941;9975;11954;13182;20687;25813;25991;28095;29081;33298			CON_00712934;IPI00298971;IPI00956475	11;2;2	11;2;2	11;2;2	FALSE			>IPI:CON_00712934.1|TREMBL:Q3ZBS7 (Bos taurus) Vitronectin	Q3ZBS7																		3	11	12	12	11	12	12	11	12	12	7	7	10	11	9	7	2	7	6	8	9
358;385;435;510;934;1048;1198;2496;3451;4279;4506;5323;5507;5745;5990;6663;7542;8580;8698;9133;10455;10522;10570;12266;12458;12988;13346;13403;13754;14844;15468;15632;16228;16320;17006;17303;17466;21187;21642;22130;22620;24538;25594;25833;25933;27964;27992;28464;28965;30301;30598;31406;31693;31920;31975;32049;32478;33608;33611;33719;33994;34111;35233;35501;35587;35598;36319;36530;38123	83;84;85	439;558;790	CON_00713505;IPI00942927	69;6	69;6	60;1	FALSE			>IPI:CON_00713505.1|SWISS-PROT:Q2UVX4 (Bos taurus) Complement C3 precursor	Q2UVX4																		2	69	73	76	69	73	76	60	64	66	35	38	40	37	36	29	29	18	33	34	58
10152;12882;24324;28773;29156			CON_00713748;IPI00292946	5;3	5;3	5;3	FALSE	Thyroxine-binding globulin;T4-binding globulin;Serpin A7	SERPINA7;TBG	>IPI:CON_00713748.1|SWISS-PROT:Q9TT36 (Bos taurus) Thyroxine-binding globulin precursor;Thyroxine-binding globulin	Q9TT36;P05543;D3DUX1	THBG_HUMAN	ENST00000327674;ENST00000372563	OTTHUMP00000023778;OTTHUMP00000023779	NP_000345	PF00079	Serpin	Serpin (serine protease inhibitor)	GO:0005615;GO:0044421	extracellular space;extracellular region part	GO:0004857;GO:0004866;GO:0004867;GO:0005488;GO:0030234;GO:0030414	enzyme inhibitor activity;endopeptidase inhibitor activity;serine-type endopeptidase inhibitor activity;binding;enzyme regulator activity;peptidase inhibitor activity			hsa:6906				2	5	5	5	5	5	5	5	5	5	0	1	1	0	1	0	0	0	0	0	3
3454;3468;3729;4435;5906;6167;6379;7865;8249;14539;16194;17236;21240;26724;27475;28356;28869;29013;30650;31839;32250;32420;32564;33912;36694;37544			CON_00713757;IPI00006543;IPI00843942	26;1;1	26;1;1	26;1;1	FALSE			>IPI:CON_00713757.2|SWISS-PROT:Q28085 (Bos taurus) Complement factor H precursor	Q28085																		3	26	26	28	26	26	28	26	26	28	3	8	10	3	10	5	7	7	10	8	17
356;9112;9292;10622;18193;20001;20717;21095;26818;27512;33329;34427;34520;36135			CON_00713928;IPI00473011;IPI00657660;IPI00829896;REV_IPI00465040;IPI00791558;IPI00930351;IPI00853641;IPI00815947	14;2;2;2;1;1;1;1;1	14;2;2;2;1;1;1;1;1	8;0;0;0;0;0;0;0;0	FALSE			>IPI:CON_00713928.4|TREMBL:Q3SX09 (Bos taurus) similar to HBG protein	Q3SX09																		9	14	15	17	14	15	17	8	8	8	13	13	14	13	12	12	14	14	12	11	14
3011;3064;6550;16906;20222;21226;23323;27922;28945;29629;29870;30603;32874;36302;37859	54;55	64;376	CON_00714019	15	3	3	FALSE			>IPI:CON_00714019.1|SWISS-PROT:P01045-1 (Bos taurus) Isoform HMW of Kininogen-2 precursor	P01045-1;P01045																		1	15	17	18	3	3	3	3	3	3	6	6	7	8	9	4	3	3	4	8	11
8713;14548;15454;17375;31332;33754	86;87	357;437	CON_00714446	6	2	2	FALSE			>IPI:CON_00714446.3|SWISS-PROT:Q3ZBD7 (Bos taurus) Glucose-6-phosphate isomerase	Q3ZBD7																		1	6	8	21	2	2	3	2	2	3	4	4	4	4	5	4	3	1	5	4	5
1283;1686;1687;2094;4713;4714;10533;13009;13010;13478;15055;16033;16723;16724;17622;17722;19870;19966;22941;23692;23697;24450;25756;29204;29489;30832;31115;31124;31231;31628;31629;31639;33143;35384;35448;36072	88;89;90;91;92	162;326;615;628;639	CON_00715287;IPI00305461;IPI00645038;IPI00910636;IPI00514159	36;12;12;6;6	36;12;12;6;6	36;12;12;6;6	FALSE			>IPI:CON_00715287.2|TREMBL:Q9TRI1 (Bos taurus) similar to inter-alpha-trypsin inhibitor heavy chain2	Q9TRI1																		5	36	39	41	36	39	41	36	39	41	24	20	25	22	27	24	33	19	24	20	34
1317;1579;4132;4840;5545;6063;6841;7993;7994;18262;20535;22205;26549;26640;26794;27063;33153;34352;34353;35369;35425;35426;35486;35594;35595;36459	93	109	CON_00715548;IPI00853525	26;2	26;2	24;0	FALSE			>IPI:CON_00715548.1|SWISS-PROT:P15497 (Bos taurus) Apolipoprotein A-I precursor	P15497																		2	26	27	28	26	27	28	24	25	25	20	20	18	17	22	20	17	15	15	17	24
2110;4940;5661;14205;18108;18325;21892;22320;22522;32792;37152			CON_00716121;IPI00006114;IPI00796279;IPI00790473	11;4;3;1	11;4;3;1	11;4;3;1	FALSE			>IPI:CON_00716121.1|SWISS-PROT:Q95121 (Bos taurus) Pigment epithelium-derived factor precursor	Q95121																		4	11	11	12	11	11	12	11	11	12	4	5	2	4	5	0	0	0	0	2	4
10087;21597;25231;29438			CON_00716158;IPI00020986;IPI00796888;IPI00794403	4;1;1;1	4;1;1;1	4;1;1;1	FALSE			>IPI:CON_00716158.1|SWISS-PROT:Q05443 (Bos taurus) Lumican precursor	Q05443																		4	4	4	4	4	4	4	4	4	4	0	0	1	1	1	0	0	0	0	0	3
354;6773;9113;12570;20000;20717;21095;33329;34427;34521;35928	94;95	54;74	CON_00716455;IPI00749035;IPI00744503;IPI00970940;IPI00554676;IPI00939160;IPI00939544;IPI00217471;IPI00220706;IPI00657911	11;2;2;2;2;2;2;2;2;2	7;1;1;1;1;1;1;1;1;1	7;1;1;1;1;1;1;1;1;1	FALSE			>IPI:CON_00716455.1|SWISS-PROT:P02070 (Bos taurus) Hemoglobin subunit beta	P02070																		10	11	14	14	7	9	9	7	9	9	6	6	6	8	8	7	4	4	3	3	10
3524;8020;11377;25812;31274;32309;33636			CON_00717369;IPI00792115;IPI00009028;IPI00791350	7;4;3;2	7;4;3;2	7;4;3;2	FALSE	Putative uncharacterized protein DKFZp686H17246	DKFZp686H17246	>IPI:CON_00717369.1|SWISS-PROT:Q2KIS7 (Bos taurus) Tetranectin precursor;Putative uncharacterized protein DKFZp686H17246	Q2KIS7;Q68DS3	Q68DS3_HUMAN	ENST00000296130	OTTHUMP00000170882;OTTHUMP00000211252		PF00059	Lectin_C	Lectin C-type domain			GO:0005488;GO:0005529;GO:0030246	binding;sugar binding;carbohydrate binding	GO:0001501;GO:0032502;GO:0048731;GO:0048856	skeletal system development;developmental process;system development;anatomical structure development					4	7	7	7	7	7	7	7	7	7	1	1	5	4	2	4	1	1	3	3	4
49;6316;6881;8035;8310;8762;9516;10210;10240;11041;12397;13485;18076;18783;19032;20837;21956;23208;25698;25983;26496;27929;35422;35496;35758;35793;35827;36290;37290;37702	96;97	430;789	CON_00717930;IPI00944960;IPI00896419;IPI00218192;IPI00896413;IPI00922043;IPI00791097;IPI00556036	30;3;3;3;3;3;2;2	30;3;3;3;3;3;2;2	30;3;3;3;3;3;2;2	FALSE			>IPI:CON_00717930.1|TREMBL:Q3T052;Q5EA67 (Bos taurus) Inter-alpha (Globulin) inhibitor H4	Q3T052;Q5EA67																		8	30	33	33	30	33	33	30	33	33	16	12	13	14	18	12	23	15	11	14	25
1196;1870;4170;4523;4524;11573;27931;30150;30438;33189;34361;36887;37008;37162;37493			CON_00718067	15	15	15	FALSE			>IPI:CON_00718067.1|TREMBL:Q3KUS7 (Bos taurus) Complement factor B	Q3KUS7																		1	15	15	15	15	15	15	15	15	15	3	6	4	3	5	2	4	4	1	4	11
8101;10479;11091;30225;33830			CON_00718725	5	5	5	FALSE			>IPI:CON_00718725.2|TREMBL:Q1RMK2 (Bos taurus) IGHM protein	Q1RMK2																		1	5	5	5	5	5	5	5	5	5	0	3	0	2	5	1	0	0	1	0	0
28029;28410;28411;30461;31476;33354;33355			CON_00724838	7	7	7	FALSE			>IPI:CON_00724838.2|TREMBL:Q05B55 (Bos taurus) Similar to Ig kappa chain C region	Q05B55																		1	7	7	7	7	7	7	7	7	7	3	2	2	2	4	2	1	0	5	4	5
131;678;2046;2135;3073;3428;3707;5166;5624;6383;6622;7890;8663;8717;9253;10407;10886;11432;12284;12310;12404;14907;15547;15569;15794;16438;18319;19116;19231;19847;20807;20827;21018;21636;21699;21807;22626;25330;26286;28113;28743;29046;29068;30189;30421;31808;32560;33474;33482;33720;33749;33936;35710;37350;38026	72;73;74	620;757;1684	CON_00727340	55	55	8	FALSE			>IPI:CON_00727340.2|ENSEMBL:ENSBTAP00000007350 (Bos taurus) similar to Complement C4-A precursor																			1	55	59	61	55	59	61	8	9	9	22	12	25	26	29	14	12	4	15	15	29
278;1032;1430;1854;2401;2402;2685;3003;3079;3080;4064;4258;4259;4489;4864;4931;5179;5674;5678;6466;6467;6939;7660;7953;9085;10057;10135;10713;10936;12071;12218;12219;12413;12935;13189;14208;14278;14584;15175;15176;15246;15965;16584;16585;16801;16959;16996;20773;21032;21563;22097;22098;24222;24329;24502;25333;25433;25434;25951;25978;26099;26132;26201;27073;27210;27580;27985;28065;28066;28708;28980…	98;99;100;101;102;103;104;105;106;107;108;109;110;111;112	32;101;266;268;318;500;520;526;668;675;803;963;1212;1382;1389	CON_00729194;IPI00025426;IPI00884981;IPI00878729;IPI00939272;IPI00783366;IPI00291807;IPI00922117	95;5;4;2;1;1;1;1	95;5;4;2;1;1;1;1	86;2;1;0;1;1;1;0	FALSE			>IPI:CON_00729194.2|ENSEMBL:ENSBTAP00000024146 (Bos taurus) similar to alpha-2-macroglobulin isoform 1																			8	95	111	117	95	111	117	86	101	107	66	76	75	75	71	74	83	68	73	73	82
3785;8133;9764;18585;24827;25289;27623;27850;35017			CON_00729821;IPI00019943	9;1	9;1	9;1	FALSE			>IPI:CON_00729821.1|REFSEQ:XP_585019 (Bos taurus) similar to afamin					XP_585019														2	9	9	9	9	9	9	9	9	9	5	2	3	3	5	1	0	1	1	3	7
120;448;672;2069;3212;3476;4011;5812;9485;10023;18211;22602;22801;22883;23917;26975;27622;27626;27862;29028;29488;32900;33733;35287;37268;37591	113;114	353;572	IPI00745872;CON_00745872;CON_IPI00745872;IPI00022434;IPI00966829;IPI00908876;IPI00878517;IPI00965074;IPI00965913;IPI00384697;IPI00216773;IPI00878282	26;26;26;24;24;22;22;21;21;19;16;7	21;21;21;19;19;17;17;16;16;15;13;6	5;5;5;5;5;3;2;2;2;0;3;4	FALSE	Serum albumin;Putative uncharacterized protein ALB;cDNA FLJ50830, highly similar to Serum albumin;ALB protein	ALB;GIG20;GIG42;PRO0903;PRO1708;PRO2044;PRO2619;PRO2675;UNQ696/PRO1341	Isoform 1 of Serum albumin;>IPI:CON_00745872.2|SWISS-PROT:P02768-1 Tax_Id=9606 Gene_Symbol=ALB Isoform 1 of Serum albumin precursor;>IPI:CON_IPI00745872.2|SWISS-PROT:P02768-1 Tax_Id=9606 Gene_Symbol=ALB Isoform 1 of Serum albumin precursor;Uncharacterized	P02768-1;P02768;A8K9P0;A6NBZ8;B2RBS8;B4DPP6;Q56G89;B4DPR2;B7WNR0;D6RHD5;P02768-2;Q8IUK7	ALBU_HUMAN;A6NBZ8_HUMAN;B4DPR2_HUMAN;B7WNR0_HUMAN;Q8IUK7_HUMAN	ENST00000295897;ENST00000380904;ENST00000401494;ENST00000329326	OTTHUMP00000160370;OTTHUMP00000196832	NP_000468	PF00273	Serum_albumin	Serum albumin family	GO:0005615;GO:0031093;GO:0031974;GO:0031983;GO:0032991;GO:0043233;GO:0043234;GO:0044421;GO:0044422;GO:0044424;GO:0044433;GO:0044444;GO:0044446;GO:0044464;GO:0060205;GO:0005604;GO:0005737;GO:0044420	extracellular space;platelet alpha granule lumen;membrane-enclosed lumen;vesicle lumen;macromolecular complex;organelle lumen;protein complex;extracellular region part;organelle part;intracellular part;cytoplasmic vesicle part;cytoplasmic part	GO:0003676;GO:0003677;GO:0005488;GO:0005496;GO:0005504;GO:0005507;GO:0005515;GO:0008144;GO:0008289;GO:0015643;GO:0016209;GO:0019842;GO:0030170;GO:0031406;GO:0033293;GO:0043167;GO:0043169;GO:0046872;GO:0046914;GO:0048037;GO:0070279;GO:0008270;GO:0043498	nucleic acid binding;DNA binding;binding;steroid binding;fatty acid binding;copper ion binding;protein binding;drug binding;lipid binding;toxin binding;antioxidant activity;vitamin binding;pyridoxal phosphate binding;carboxylic acid binding	GO:0001897;GO:0001906;GO:0001907;GO:0006810;GO:0006950;GO:0007154;GO:0009267;GO:0009605;GO:0009987;GO:0009991;GO:0010941;GO:0019836;GO:0031640;GO:0031667;GO:0031668;GO:0031669;GO:0033554;GO:0042594;GO:0042981;GO:0043066;GO:0043067;GO:0043069;GO:0044003;GO:0044004;GO:0044419;GO:0048519;GO:0048523;GO:0050789;GO:0050793;GO:0050794;GO:0050896;GO:0051093;GO:0051234;GO:0051235;GO:0051651;GO:0051657;GO:…	cytolysis by symbiont of host cells;cell killing;killing by symbiont of host cells;transport;response to stress;cell communication;cellular response to starvation;response to external stimulus;cellular process;response to extracellular stimulus	hsa:213				12	26	28	28	21	23	23	5	5	5	5	5	6	5	11	10	4	5	5	5	5
45;1477;2187;3456;3543;3589;3613;4406;4742;4955;5232;5458;5498;6384;6499;7558;7781;8150;8893;10908;10909;10932;12177;12584;12947;13857;13858;15369;15678;17075;17797;17798;17897;18053;18107;18119;18770;20563;23290;25845;25846;28234;28369;30478;30616;30838;32386;32426;32722;32892;36363;36369;36619;38099	115;116;117;118;119;120;121;122	64;150;219;268;363;404;411;487	CON_00788576;CON_SEROTRANS;IPI00022463;IPI00945626	54;53;3;2	54;53;3;2	50;49;1;1	FALSE			>IPI:CON_00788576.1|TREMBL:Q0IIK2 (Bos taurus) Transferrin;>IPI:CON_SEROTRANS|SWISS-PROT:Q29443 Serotransferrin - Bos taurus (Bovine).	Q0IIK2;Q29443																		4	54	65	65	54	65	65	50	61	61	49	43	39	41	47	42	41	30	43	38	50
3471;4789;7629;9476;9817;9897;11659;12193;12251;12252;13223;13749;13750;14285;15371;17527;18103;18742;18761;28358;29362;30722;32303;34519;35300	60;61;62	123;160;185	CON_00823795;REV_IPI00795046	25;1	25;1	4;1	FALSE			>IPI:CON_00823795.1|SWISS-PROT:Q3MHN5 (Bos taurus) Vitamin D-binding protein precursor	Q3MHN5																		2	25	29	31	25	29	31	4	4	4	22	21	17	19	16	15	5	6	15	13	19
3791;4592;8330;10153;12641;13366;14726;17384;18713;20182;22487;23962;34331	41;42	240;241	CON_00826162	13	12	6	FALSE			>IPI:CON_00826162.1|REFSEQ:XP_001252647 (Bos taurus) similar to endopin 2B					XP_001252647														1	13	13	13	12	12	12	6	6	6	10	9	9	7	10	8	6	3	5	4	9
5571;18328;26844			CON_6016414;IPI00291540;IPI00796364;CON_6016413;IPI00032513;CON_109456;CON_6685563;IPI00297632;CON_140456;IPI00798228	3;3;2;2;2;2;1;1;1;1	2;2;1;1;1;1;1;1;1;1	2;2;1;1;1;1;1;1;1;1	FALSE	Keratin, type I cuticular Ha2;Hair keratin, type I Ha2;Keratin-32;Keratin, type I cuticular Ha1;Hair keratin, type I Ha1;Keratin-31	KRT32;HHA2;HKA2;KRTHA2;KRT31;HHA1;HKA1;KRTHA1	>IPI:CON_6016414|SWISS-PROT:Q14532 Keratin, type I cuticular HA2 (Hair keratin, type I HA2);Keratin, type I cuticular Ha2;51 kDa protein;>IPI:CON_6016413|SWISS-PROT:Q15323 Keratin, type I cuticular HA1 (Hair keratin, type I HA1);Keratin, type I cuticular H	Q14532;Q15323;Q16275;Q9UE12	K1H2_HUMAN;K1H1_HUMAN	ENST00000225899;ENST00000251645;ENST00000393998	OTTHUMP00000164628;OTTHUMP00000181345;OTTHUMP00000183434;OTTHUMP00000164621	NP_002269;NP_002268	PF00038	Filament	Intermediate filament protein	GO:0005882;GO:0044422;GO:0044424;GO:0044430;GO:0044446;GO:0044464	intermediate filament;organelle part;intracellular part;cytoskeletal part;intracellular organelle part;cell part	GO:0005198;GO:0005488;GO:0005515;GO:0005200	structural molecule activity;binding;protein binding;structural constituent of cytoskeleton	GO:0008544;GO:0009888;GO:0032502;GO:0048856	epidermis development;tissue development;developmental process;anatomical structure development	hsa:3882;hsa:3881			K07604	10	3	3	5	2	2	2	2	2	2	1	1	3	1	1	1	1	1	1	1	1
6502;7297;7911;9166;13405;13734;37473	123	135	CON_CASA1	7	7	7	FALSE			>IPI:CON_CASA1|SWISS-PROT:P02662 Alpha-S1-casein - Bos taurus (Bovine).	P02662																		1	7	8	8	7	8	8	7	8	8	3	4	3	7	6	2	6	2	4	6	3
1923;8778;9949;25156			CON_CASA2	4	4	4	FALSE			>IPI:CON_CASA2|SWISS-PROT:P02663 Alpha-S2-casein [Contains: Casocidin-1 - Bos taurus (Bovine).	P02663																		1	4	4	4	4	4	4	4	4	4	0	0	1	4	2	0	1	0	2	3	0
5160;10042	124	185	CON_CASB	2	2	2	FALSE			>IPI:CON_CASB|SWISS-PROT:P02666 Beta-casein - Bos taurus (Bovine).	P02666																		1	2	3	3	2	3	3	2	3	3	0	0	0	1	2	0	0	0	0	1	0
26272;28386;29861;37319	125	95	CON_CASK	4	4	4	FALSE			>IPI:CON_CASK|SWISS-PROT:P02668 Kappa-casein [Contains: Casoxin C; Casoxin 6; Casoxin A; Casoxin B; Casoplatelin] - Bos taurus (Bovine).	P02668																		1	4	5	5	4	5	5	4	5	5	0	0	0	3	0	0	1	0	2	3	1
8809;9579;29379;29730;31458;36933;37755	126	243	IPI00376379;CON_IPI00376379	7;7	4;4	3;3	FALSE	Keratin, type II cytoskeletal 1b;Cytokeratin-1B;Keratin-77	KRT77;KRT1B	Keratin, type II cytoskeletal 1b;>IPI:CON_IPI00376379.3|SWISS-PROT:Q7Z794 Tax_Id=9606 Gene_Symbol=KRT77 Keratin 77	Q7Z794;Q0IIN1;Q147W7	K2C1B_HUMAN	ENST00000341809		NP_778253	PF00038	Filament	Intermediate filament protein	GO:0005882;GO:0044422;GO:0044424;GO:0044430;GO:0044446;GO:0044464;GO:0045095	intermediate filament;organelle part;intracellular part;cytoskeletal part;intracellular organelle part;cell part;keratin filament	GO:0005198	structural molecule activity							2	7	8	14	4	5	7	3	4	6	4	3	4	5	3	4	1	2	4	4	3
615;2600;2725;2726;5773;5774;7602;8680;8809;9578;11013;13248;16290;16998;17637;18521;19055;19182;19295;20373;20604;21662;22068;22857;24899;24900;26846;26949;28006;29386;29803;29804;30108;30751;31163;31186;31187;31743;32620;33605;34035;36623;36933;36952	127;128;129;130;131;132;133;134;135;136;137;138	136;139;168;189;205;248;256;281;310;378;406;409	CON_IPI00554648;IPI00554648;CON_IPI00787323;IPI00787323;IPI00792642;IPI00793917;IPI00793202;CON_IPI00017870;IPI00017870;IPI00791912;IPI00795725;IPI00791341;IPI00879936;CON_IPI00748057;IPI00748057;CON_130456;CON_105456;IPI00300052;IPI00383815;IPI00025363;IPI00443478;IPI00375843;CON_IPI00853265;IPI00853265;IPI00431749;IPI00797471	44;44;25;25;25;24;18;17;17;17;16;12;7;7;7;3;3;3;2;2;2;1;1;1;1;1	44;44;25;25;25;24;18;17;17;17;16;12;7;7;7;3;3;3;2;2;2;1;1;1;1;1	30;30;18;18;18;16;14;11;11;12;13;10;5;4;4;0;0;0;0;0;0;0;0;0;0;0	FALSE	Keratin, type II cytoskeletal 8;Cytokeratin-8;Keratin-8	KRT8;CYK8	>IPI:CON_IPI00554648.3|SWISS-PROT:P05787 Tax_Id=9606 Gene_Symbol=KRT8 Keratin, type II cytoskeletal 8;Keratin, type II cytoskeletal 8;>IPI:CON_IPI00787323.2|H-INV:HIT000292931 Tax_Id=9606 Gene_Symbol=- Similar to Keratin, type II cytoskeletal 8;Similar to	P05787;Q7L4M3;Q969I0	K2C8_HUMAN	ENST00000293308	OTTHUMP00000167772;OTTHUMP00000167771;OTTHUMP00000167773	NP_002264	PF00038	Filament	Intermediate filament protein	GO:0005882;GO:0044422;GO:0044424;GO:0044430;GO:0044446;GO:0044464;GO:0045095	intermediate filament;organelle part;intracellular part;cytoskeletal part;intracellular organelle part;cell part;keratin filament	GO:0005198;GO:0005488;GO:0005515	structural molecule activity;binding;protein binding	GO:0006996;GO:0007010;GO:0009987;GO:0016043;GO:0044419;GO:0051704	organelle organization;cytoskeleton organization;cellular process;cellular component organization;interspecies interaction between organisms;multi-organism process	hsa:3856			K07605	26	44	63	178	44	63	178	30	46	128	41	38	39	37	39	36	21	27	39	37	37
11729;14293;20274;22094;31725;32165;32166;34923;34924;36327	139	7	CON_LACB	10	10	10	FALSE			>IPI:CON_LACB|SWISS-PROT:P02754 Beta-lactoglobulin - Bos taurus (Bovine).	P02754																		1	10	11	11	10	11	11	10	11	11	0	0	0	9	1	0	2	0	1	7	0
4021;9542;33975	140	90	CON_LACTALBUMIN	3	3	3	FALSE			>IPI:CON_LACTALBUMIN|SWISS-PROT:P00711 Alpha-lactalbumin - Bos taurus (Bovine).	P00711																		1	3	4	4	3	4	4	3	4	4	0	0	0	3	1	0	0	0	0	3	0
3511;9070;12555;12978;13288;16620;24917;25567	141;142	12;105	CON_LYSOZYME	8	8	8	FALSE			>IPI:CON_LYSOZYME|SWISS-PROT:P00698 Lysozyme C - Gallus gallus (Chicken).	P00698																		1	8	9	9	8	9	9	8	9	9	0	0	7	2	3	1	7	1	7	3	1
15793;24317;30394;36906;38031			CON_Strepavidin	5	5	5	FALSE			>IPI:CON_Strepavidin|IPI12345678 Streptavidin (S.avidinii)																			1	5	5	5	5	5	5	5	5	5	5	5	5	5	4	5	5	5	5	5	4
2436;15174;19643;22262;24889;26067;30203;33199;33276	143	94	CON_Trypsin;IPI00000848;IPI00872703;IPI00942788;IPI00554441;IPI00973291;IPI00012505;IPI00395826;IPI00922491;IPI00015614;IPI00218137;IPI00217503;IPI00385250;IPI00011695;IPI00935215;IPI00220839;IPI00033970;IPI00645421;IPI00002818;IPI00941500;IPI00843764;IPI00815665;IPI00169276;IPI00941783;IPI00879093;IPI00219693	9;2;2;2;2;2;2;1;1;1;1;1;1;1;1;1;1;1;1;1;1;1;1;1;1;1	9;2;2;2;2;2;2;1;1;1;1;1;1;1;1;1;1;1;1;1;1;1;1;1;1;1	7;0;0;0;0;0;0;0;0;0;0;0;0;0;0;0;0;0;0;0;0;0;0;0;0;0	FALSE			>IPI:CON_Trypsin|SWISS-PROT:P00761|TRYP_PIG Trypsin - Sus scrofa (Pig).	P00761																		26	9	10	10	9	10	10	7	8	8	6	9	9	9	6	6	7	8	9	9	9
22921;26668;28277;28703;30705;31376;34358			IPI00000005;IPI00796085	7;2	7;2	2;0	FALSE	GTPase NRas;Transforming protein N-Ras	NRAS;HRAS1	GTPase NRas	P01111;Q5U091	RASN_HUMAN	ENST00000369535;ENST00000406761	OTTHUMP00000013879	NP_002515	PF00071	Ras	Ras family	GO:0000139;GO:0005886;GO:0016020;GO:0031090;GO:0044422;GO:0044424;GO:0044431;GO:0044444;GO:0044446;GO:0044464	Golgi membrane;plasma membrane;membrane;organelle membrane;organelle part;intracellular part;Golgi apparatus part;cytoplasmic part;intracellular organelle part;cell part	GO:0000166;GO:0005488;GO:0005525;GO:0017076;GO:0019001;GO:0032553;GO:0032555;GO:0032561	nucleotide binding;binding;GTP binding;purine nucleotide binding;guanyl nucleotide binding;ribonucleotide binding;purine ribonucleotide binding;guanyl ribonucleotide binding	GO:0007154;GO:0007165;GO:0007242;GO:0007264;GO:0007265;GO:0009987;GO:0050789;GO:0050794;GO:0065007	cell communication;signal transduction;intracellular signaling cascade;small GTPase mediated signal transduction;Ras protein signal transduction;cellular process;regulation of biological process;regulation of cellular process;biological regulation	hsa:4893	ko04010;ko04012;ko04370;ko04810;ko04530;ko04540;ko04910;ko04912;ko04916;ko04650;ko04660;ko04662;ko04664;ko04062;ko04720;ko04730;ko04360;ko05200;ko05214;ko05216;ko05221;ko05220;ko05218;ko05211;ko05219;ko05215;ko05213;ko05223	MAPK signaling pathway;ErbB signaling pathway;VEGF signaling pathway;Regulation of actin cytoskeleton;Tight junction;Gap junction;Insulin signaling pathway;GnRH signaling pathway;Melanogenesis;Natural killer cell mediated cytotoxicity;T cell receptor signaling pathway;B cell receptor signaling pathway;Fc epsilon RI signaling pathway;Chemokine signaling pathway;Long-term potentiation;Long-term dep…	K07828	2	7	7	17	7	7	17	2	2	5	0	3	1	2	4	1	4	3	3	1	2
3710;3781;16024;18880;20270;22648;24512;24704;26372;34326			IPI00000015;IPI00908618	10;5	5;1	5;1	FALSE	Splicing factor, arginine/serine-rich 4;Pre-mRNA-splicing factor SRP75;SRP001LB;cDNA FLJ50118, highly similar to Splicing factor, arginine/serine-rich 4	SFRS4;SRP75	Serine/arginine-rich splicing factor 4;cDNA FLJ50118, highly similar to Splicing factor, arginine/serine-rich 4	Q08170;A8K644;Q53F45;Q59EF5;B4DEM8	SFRS4_HUMAN;B4DEM8_HUMAN	ENST00000373795	OTTHUMP00000003790	NP_005617	PF00076	RRM_1	RNA recognition motif. (a.k.a. RRM, RBD, or RNP domain)	GO:0016604;GO:0016607;GO:0044422;GO:0044424;GO:0044428;GO:0044446;GO:0044451;GO:0044464	nuclear body;nuclear speck;organelle part;intracellular part;nuclear part;intracellular organelle part;nucleoplasm part;cell part	GO:0000166;GO:0003676;GO:0003723;GO:0003824;GO:0005488;GO:0031202	nucleotide binding;nucleic acid binding;RNA binding;catalytic activity;binding;RNA splicing factor activity, transesterification mechanism	GO:0000375;GO:0000377;GO:0000398;GO:0006139;GO:0006396;GO:0006397;GO:0006807;GO:0008152;GO:0008380;GO:0009987;GO:0016070;GO:0016071;GO:0034960;GO:0043170;GO:0043283;GO:0044237;GO:0044238;GO:0044260	RNA splicing, via transesterification reactions;RNA splicing, via transesterification reactions with bulged adenosine as nucleophile;nuclear mRNA splicing, via spliceosome;nucleobase, nucleoside, nucleotide and nucleic acid metabolic process	hsa:6429				2	10	10	21	5	5	8	5	5	8	2	2	2	4	1	2	1	0	1	5	2
660;1141;2113;2387;2388;3744;4320;5604;5938;8053;8060;8194;9581;10397;10398;14466;15269;18029;19365;19475;21339;26231;26438;26741;27363;27375;27939;28004;28088;28642;29633;31609;32704;34728;34774;34979;37846;37847	144;145;146;147;148;149;150;151;152;153;154	152;174;400;432;446;474;476;505;521;534;558	IPI00000030;IPI00946908;IPI00219543;IPI00219544;IPI00946763;IPI00947369;IPI00063404;IPI00514973;IPI00513900;IPI00306882;IPI00514808	38;37;37;31;30;10;1;1;1;1;1	38;37;37;31;30;10;1;1;1;1;1	30;29;29;23;23;7;0;0;0;0;0	FALSE	Serine/threonine-protein phosphatase 2A 56 kDa regulatory subunit delta isoform;PP2A, B subunit, B' delta isoform;PP2A, B subunit, B56 delta isoform;PP2A, B subunit, PR61 delta isoform;PP2A, B subunit, R5 delta isoform;cDNA FLJ55863, highly similar to Serine/threonine-protein phosphatase 2A 56 kDa regulatory subunit delta isoform;Delta isoform of regulatory subunit B56, protein phosphatase 2A iso…	PPP2R5D	Isoform Delta-1 of Serine/threonine-protein phosphatase 2A 56 kDa regulatory subunit delta isoform;cDNA FLJ55863, highly similar to Serine/threonine-protein phosphatase 2A 56 kDa regulatory subunit delta isoform;Isoform Delta-2 of Serine/threonine-protein	Q14738-1;Q14738;A8K6Y2;B4DSD7;Q14738-2;Q14738-3;Q59EF0	2A5D_HUMAN;B4DSD7_HUMAN;Q59EF0_HUMAN	ENST00000230402;ENST00000394110	OTTHUMP00000016416	NP_006236;NP_851307;NP_851308	PF01603	B56	Protein phosphatase 2A regulatory B subunit (B56 family)	GO:0000159;GO:0005634;GO:0005737;GO:0008287;GO:0032991;GO:0043226;GO:0043227;GO:0043229;GO:0043231;GO:0043234;GO:0044424;GO:0044464	protein phosphatase type 2A complex;nucleus;cytoplasm;protein serine/threonine phosphatase complex;macromolecular complex;organelle;membrane-bounded organelle;intracellular organelle;intracellular membrane-bounded organelle;protein complex	GO:0005488;GO:0005515;GO:0008601;GO:0019208;GO:0019888;GO:0030234	binding;protein binding;protein phosphatase type 2A regulator activity;phosphatase regulator activity;protein phosphatase regulator activity;enzyme regulator activity	GO:0007154;GO:0007165;GO:0007399;GO:0009987;GO:0032502;GO:0048731;GO:0048856;GO:0050789;GO:0050794;GO:0065007	cell communication;signal transduction;nervous system development;cellular process;developmental process;system development;anatomical structure development;regulation of biological process;regulation of cellular process;biological regulation	hsa:5528	ko04310	Wnt signaling pathway	K11584	11	38	51	104	38	51	104	30	41	84	2	0	2	1	36	33	30	27	2	1	1
8447;13184;15947;22922;23691;27242;30981			IPI00000041;IPI00893313	7;2	4;2	4;2	FALSE	Rho-related GTP-binding protein RhoB;H6	RHOB;ARH6;ARHB	Rho-related GTP-binding protein RhoB	P62745;B2R692;B4DMJ8	RHOB_HUMAN	ENST00000272233	OTTHUMP00000115947	NP_004031	PF00071	Ras	Ras family	GO:0005634;GO:0005886;GO:0010008;GO:0016020;GO:0031090;GO:0031902;GO:0043226;GO:0043227;GO:0043229;GO:0043231;GO:0044422;GO:0044424;GO:0044440;GO:0044444;GO:0044446;GO:0044464	nucleus;plasma membrane;endosome membrane;membrane;organelle membrane;late endosome membrane;organelle;membrane-bounded organelle;intracellular organelle;intracellular membrane-bounded organelle;organelle part;intracellular part;endosomal part	GO:0000166;GO:0003824;GO:0003924;GO:0005488;GO:0005515;GO:0005525;GO:0016462;GO:0016787;GO:0016817;GO:0016818;GO:0017076;GO:0017111;GO:0019001;GO:0032553;GO:0032555;GO:0032561	nucleotide binding;catalytic activity;GTPase activity;binding;protein binding;GTP binding;pyrophosphatase activity;hydrolase activity;hydrolase activity, acting on acid anhydrides	GO:0001525;GO:0006810;GO:0006915;GO:0006927;GO:0007034;GO:0007041;GO:0007049;GO:0007154;GO:0007155;GO:0007165;GO:0007242;GO:0007264;GO:0007265;GO:0007266;GO:0008219;GO:0008333;GO:0009987;GO:0010926;GO:0012501;GO:0015031;GO:0016192;GO:0016197;GO:0016265;GO:0022603;GO:0022610;GO:0030154;GO:0032502;GO:0045184;GO:0045765;GO:0045766;GO:0045786;GO:0046907;GO:0048518;GO:0048519;GO:0048523;GO:0048646;GO:…	angiogenesis;transport;apoptosis;transformed cell apoptosis;vacuolar transport;lysosomal transport;cell cycle;cell communication;cell adhesion;signal transduction;intracellular signaling cascade;small GTPase mediated signal transduction	hsa:388			K07856	2	7	7	18	4	4	10	4	4	10	5	5	5	6	4	2	6	5	4	1	5
255;256;990;6204;15226;16843;18055;18396;23478	155	67	IPI00000051;IPI00966069	9;2	9;2	8;2	FALSE	Prefoldin subunit 1	PFDN1;PFD1	Prefoldin subunit 1	O60925	PFD1_HUMAN	ENST00000261813	OTTHUMP00000159560	NP_002613	PF01920	Prefoldin_2	Prefoldin subunit	GO:0005886;GO:0016020;GO:0016272;GO:0032991;GO:0043234;GO:0044424;GO:0044444;GO:0044445;GO:0044464	plasma membrane;membrane;prefoldin complex;macromolecular complex;protein complex;intracellular part;cytoplasmic part;cytosolic part;cell part	GO:0003676;GO:0003677;GO:0003700;GO:0005488;GO:0005515;GO:0030528;GO:0051082	nucleic acid binding;DNA binding;transcription factor activity;binding;protein binding;transcription regulator activity;unfolded protein binding	GO:0006457;GO:0007049;GO:0008152;GO:0009987;GO:0019538;GO:0034960;GO:0043170;GO:0043283;GO:0044237;GO:0044238;GO:0044260;GO:0044267	protein folding;cell cycle;metabolic process;cellular process;protein metabolic process;cellular biopolymer metabolic process;macromolecule metabolic process;biopolymer metabolic process;cellular metabolic process;primary metabolic process	hsa:5201			K09548	2	9	10	28	9	10	28	8	9	25	5	4	8	6	8	8	3	4	2	1	5
3145;16784;23586;28701			IPI00000070;IPI00908663	4;4	4;4	4;4	FALSE	Low-density lipoprotein receptor;cDNA FLJ50552, highly similar to Low-density lipoprotein receptor	LDLR;ldlr	Low-density lipoprotein receptor;cDNA FLJ50622, highly similar to Low-density lipoprotein receptor	P01130;B4DII3;B4DTQ3;E2J5K4;Q59FQ1;Q6RCM4;Q9UH51;B4DJZ8;B4DR00;E1B4S5;E1B4T0;Q6LCH2	LDLR_HUMAN;B4DJZ8_HUMAN	ENST00000252444	OTTHUMP00000077177	NP_000518	PF00008;PF07645;PF00057;PF00058	EGF;EGF_CA;Ldl_recept_a;Ldl_recept_b	EGF-like domain;Calcium binding EGF domain;Low-density lipoprotein receptor domain class A;Low-density lipoprotein receptor repeat class B	GO:0005887;GO:0005905;GO:0010008;GO:0012506;GO:0016020;GO:0016021;GO:0030659;GO:0030662;GO:0030665;GO:0030666;GO:0030669;GO:0031090;GO:0031224;GO:0031226;GO:0032991;GO:0032994;GO:0034358;GO:0034362;GO:0044421;GO:0044422;GO:0044424;GO:0044425;GO:0044433;GO:0044440;GO:0044444;GO:0044446;GO:0044459;GO:0044464	integral to plasma membrane;coated pit;endosome membrane;vesicle membrane;membrane;integral to membrane;cytoplasmic vesicle membrane;coated vesicle membrane;clathrin coated vesicle membrane;endocytic vesicle membrane	GO:0004871;GO:0004872;GO:0004888;GO:0005041;GO:0005488;GO:0005509;GO:0005515;GO:0008034;GO:0030169;GO:0030228;GO:0030229;GO:0034189;GO:0043167;GO:0043169;GO:0046872;GO:0060089	signal transducer activity;receptor activity;transmembrane receptor activity;low-density lipoprotein receptor activity;binding;calcium ion binding;protein binding;lipoprotein binding;low-density lipoprotein binding;lipoprotein receptor activity	GO:0003008;GO:0005975;GO:0006066;GO:0006464;GO:0006486;GO:0006493;GO:0006629;GO:0006810;GO:0006869;GO:0006897;GO:0008152;GO:0008202;GO:0008203;GO:0009058;GO:0009987;GO:0010324;GO:0015918;GO:0016043;GO:0016044;GO:0016125;GO:0016192;GO:0019538;GO:0022411;GO:0022600;GO:0030299;GO:0030301;GO:0032501;GO:0032984;GO:0034381;GO:0034383;GO:0034960;GO:0042592;GO:0042632;GO:0043170;GO:0043283;GO:0043412;GO:…	system process;carbohydrate metabolic process;alcohol metabolic process;protein modification process;protein amino acid glycosylation;protein amino acid O-linked glycosylation;lipid metabolic process;transport;lipid transport;endocytosis;metabolic process	hsa:3949				2	4	4	7	4	4	7	4	4	7	0	0	0	1	1	0	1	0	0	0	0
5242;13338;20527;20610;24436;37485			IPI00000104;IPI00219610;IPI00219611;IPI00219612	6;5;5;5	6;5;5;5	6;5;5;5	FALSE	mRNA-capping enzyme;HCE;HCAP1;Polynucleotide 5'-triphosphatase;mRNA 5'-triphosphatase;mRNA guanylyltransferase;GTP--RNA guanylyltransferase	RNGTT;CAP1A	Isoform 1 of mRNA-capping enzyme;Isoform 2 of mRNA-capping enzyme;RNA guanylyltransferase and 5'-phosphatase;Isoform 4 of mRNA-capping enzyme	O60942-1;O60942;B2R623;B4DIQ0;E1P514;O60942-2;B4DSJ8;E1P513;Q7Z3R6;O60942-3;Q5TCW7;O60942-4	MCE1_HUMAN	ENST00000265607;ENST00000369485	OTTHUMP00000016841;OTTHUMP00000016842	NP_003791	PF00782;PF03919;PF01331	DSPc;mRNA_cap_C;mRNA_cap_enzyme	Dual specificity phosphatase, catalytic domain;mRNA capping enzyme, C-terminal domain;mRNA capping enzyme, catalytic domain	GO:0005654;GO:0044422;GO:0044424;GO:0044428;GO:0044446;GO:0044464	nucleoplasm;organelle part;intracellular part;nuclear part;intracellular organelle part;cell part	GO:0000166;GO:0003824;GO:0004484;GO:0004651;GO:0004721;GO:0004725;GO:0005488;GO:0005525;GO:0008138;GO:0008192;GO:0016740;GO:0016772;GO:0016779;GO:0016787;GO:0016788;GO:0016791;GO:0017076;GO:0019001;GO:0019204;GO:0032553;GO:0032555;GO:0032561;GO:0042578;GO:0070568	nucleotide binding;catalytic activity;mRNA guanylyltransferase activity;polynucleotide 5'-phosphatase activity;phosphoprotein phosphatase activity;protein tyrosine phosphatase activity;binding;GTP binding	GO:0006139;GO:0006370;GO:0006396;GO:0006397;GO:0006464;GO:0006470;GO:0006793;GO:0006796;GO:0006807;GO:0008152;GO:0009452;GO:0009987;GO:0016070;GO:0016071;GO:0016311;GO:0019538;GO:0034960;GO:0043170;GO:0043283;GO:0043412;GO:0043687;GO:0044237;GO:0044238;GO:0044260;GO:0044267;GO:0044419;GO:0051704	nucleobase, nucleoside, nucleotide and nucleic acid metabolic process;mRNA capping;RNA processing;mRNA processing;protein modification process;protein amino acid dephosphorylation;phosphorus metabolic process;phosphate metabolic process	hsa:8732			K00987;K01098	4	6	6	7	6	6	7	6	6	7	0	0	2	3	0	1	0	0	0	0	0
4649;13008;14496;18596;19532;20954			IPI00000105;IPI00910019	6;4	6;4	6;4	FALSE	Major vault protein;Lung resistance-related protein;cDNA FLJ53437, highly similar to Major vault protein	MVP;LRP	Major vault protein;cDNA FLJ53437, highly similar to Major vault protein	Q14764;B4DDR2;B4DXN0;B4DP93	MVP_HUMAN;B4DP93_HUMAN	ENST00000357402;ENST00000395353	OTTHUMP00000045913;OTTHUMP00000081249;OTTHUMP00000081250	NP_005106;NP_059447	PF01505	Vault	Major Vault Protein repeat	GO:0005643;GO:0005737;GO:0030529;GO:0032991;GO:0043234;GO:0044422;GO:0044424;GO:0044425;GO:0044428;GO:0044446;GO:0044464;GO:0046930	nuclear pore;cytoplasm;ribonucleoprotein complex;macromolecular complex;protein complex;organelle part;intracellular part;membrane part;nuclear part;intracellular organelle part;cell part;pore complex	GO:0005488;GO:0005515	binding;protein binding	GO:0006810;GO:0006886;GO:0009987;GO:0015031;GO:0015931;GO:0042221;GO:0042493;GO:0045184;GO:0046907;GO:0050657;GO:0050658;GO:0050896;GO:0051028;GO:0051234;GO:0051236;GO:0051649;GO:0055085;GO:0065002	transport;intracellular protein transport;cellular process;protein transport;nucleobase, nucleoside, nucleotide and nucleic acid transport;response to chemical stimulus;response to drug;establishment of protein localization;intracellular transport	hsa:9961				2	6	6	7	6	6	7	6	6	7	0	1	0	0	1	1	0	0	0	0	3
16883;26210	156	902	IPI00029081;IPI00000156	2;2	2;2	2;2	TRUE	DNA ligase 3;DNA ligase III;Polydeoxyribonucleotide synthase [ATP] 3	LIG3	Isoform Alpha of DNA ligase 3;Isoform Beta of DNA ligase 3	P49916-1;P49916;B7Z6I3;P49916-2;C4B7Q3;Q96DF0	DNLI3_HUMAN	ENST00000262327;ENST00000378526	OTTHUMP00000158641;OTTHUMP00000180945;OTTHUMP00000163854;OTTHUMP00000180944	NP_039269;NP_002302	PF04679;PF01068;PF04675;PF00645	DNA_ligase_A_C;DNA_ligase_A_M;DNA_ligase_A_N;zf-PARP	ATP dependent DNA ligase C terminal region;ATP dependent DNA ligase domain;DNA ligase N terminus;Poly(ADP-ribose) polymerase and DNA-Ligase Zn-finger region	GO:0005654;GO:0044422;GO:0044424;GO:0044428;GO:0044446;GO:0044464	nucleoplasm;organelle part;intracellular part;nuclear part;intracellular organelle part;cell part	GO:0000166;GO:0000287;GO:0001882;GO:0001883;GO:0003676;GO:0003677;GO:0003824;GO:0003909;GO:0003910;GO:0005488;GO:0005515;GO:0005524;GO:0008270;GO:0016874;GO:0016886;GO:0017076;GO:0030554;GO:0032553;GO:0032555;GO:0032559;GO:0043167;GO:0043169;GO:0046872;GO:0046914	nucleotide binding;magnesium ion binding;nucleoside binding;purine nucleoside binding;nucleic acid binding;DNA binding;catalytic activity;DNA ligase activity;DNA ligase (ATP) activity;binding;protein binding;ATP binding;zinc ion binding;ligase activity	GO:0006139;GO:0006259;GO:0006260;GO:0006281;GO:0006310;GO:0006807;GO:0006950;GO:0006974;GO:0007131;GO:0007276;GO:0007283;GO:0008152;GO:0009058;GO:0009059;GO:0009987;GO:0022402;GO:0022414;GO:0033554;GO:0034645;GO:0034960;GO:0034961;GO:0034984;GO:0043170;GO:0043283;GO:0043284;GO:0044237;GO:0044238;GO:0044249;GO:0044260;GO:0048232;GO:0050896;GO:0051301;GO:0051716	nucleobase, nucleoside, nucleotide and nucleic acid metabolic process;DNA metabolic process;DNA replication;DNA repair;DNA recombination;nitrogen compound metabolic process;response to stress;response to DNA damage stimulus	hsa:3980	ko03410	Base excision repair	K10776	2	2	2	3	2	2	3	2	2	3	0	0	0	0	0	0	0	0	0	0	2
9815;10852;12871;19967;32688			IPI00101258;IPI00000181	5;5	5;5	5;5	FALSE	28S ribosomal protein S24, mitochondrial;MRP-S24;bMRP-47;Putative uncharacterized protein MRPS24	MRPS24;HSPC335	28S ribosomal protein S24, mitochondrial;Uncharacterized protein	Q96EL2;A6NI76	RT24_HUMAN;A6NI76_HUMAN	ENST00000317534;ENST00000083014	OTTHUMP00000024793;OTTHUMP00000159213	NP_114403				GO:0000314;GO:0000315;GO:0005762;GO:0005763;GO:0015934;GO:0015935;GO:0030529;GO:0032991;GO:0033279;GO:0044422;GO:0044424;GO:0044429;GO:0044444;GO:0044446;GO:0044464	organellar small ribosomal subunit;organellar large ribosomal subunit;mitochondrial large ribosomal subunit;mitochondrial small ribosomal subunit;large ribosomal subunit;small ribosomal subunit;ribonucleoprotein complex;macromolecular complex	GO:0003735;GO:0005198;GO:0005488;GO:0005515	structural constituent of ribosome;structural molecule activity;binding;protein binding	GO:0006412;GO:0008152;GO:0009058;GO:0009059;GO:0009987;GO:0019538;GO:0034645;GO:0034960;GO:0034961;GO:0043170;GO:0043283;GO:0043284;GO:0044237;GO:0044238;GO:0044249;GO:0044260;GO:0044267	translation;metabolic process;biosynthetic process;macromolecule biosynthetic process;cellular process;protein metabolic process;cellular macromolecule biosynthetic process;cellular biopolymer metabolic process;cellular biopolymer biosynthetic process	hsa:64951				2	5	5	11	5	5	11	5	5	11	1	2	2	1	1	1	0	1	1	1	2
14306;25215;26606;31275			IPI00657752;IPI00000190;IPI00555750	4;4;1	4;4;1	4;4;1	FALSE	Putative uncharacterized protein CD81;CD81 antigen;26 kDa cell surface protein TAPA-1;Target of the antiproliferative antibody 1;Tetraspanin-28	CD81;TAPA1;TSPAN28	Uncharacterized protein;CD81 antigen	A6NMH8;P60033	A6NMH8_HUMAN;CD81_HUMAN	ENST00000381036;ENST00000263645	OTTHUMP00000011529;OTTHUMP00000011528	NP_004347	PF00335	Tetraspannin	Tetraspanin family	GO:0016021;GO:0031224;GO:0044425;GO:0044464;GO:0005887;GO:0031226;GO:0044459	integral to membrane;intrinsic to membrane;membrane part;cell part;integral to plasma membrane;intrinsic to plasma membrane;plasma membrane part	GO:0005488;GO:0005515	binding;protein binding	GO:0006950;GO:0009605;GO:0009611;GO:0040008;GO:0050789;GO:0050896;GO:0065007;GO:0000187;GO:0001932;GO:0001934;GO:0006464;GO:0006468;GO:0006629;GO:0006644;GO:0006650;GO:0006661;GO:0006793;GO:0006796;GO:0008104;GO:0008152;GO:0008283;GO:0008284;GO:0008610;GO:0008654;GO:0009058;GO:0009893;GO:0009987;GO:0010562;GO:0010604;GO:0016310;GO:0019216;GO:0019220;GO:0019222;GO:0019538;GO:0019637;GO:0022414;GO:…	response to stress;response to external stimulus;response to wounding;regulation of growth;regulation of biological process;response to stimulus;biological regulation;activation of MAPK activity;regulation of protein amino acid phosphorylation	hsa:975	ko04662	B cell receptor signaling pathway	K06508	3	4	4	8	4	4	8	4	4	8	2	1	1	3	0	0	0	2	2	0	1
2949;7898;15331;29723			IPI00218624;IPI00218620;IPI00000192;IPI00218622;IPI00748258;IPI00218619;IPI00218618;IPI00217930;IPI00218621;IPI00218617;IPI00444149	4;4;4;4;4;3;3;3;3;2;2	4;4;4;4;4;3;3;3;3;2;2	2;2;2;2;2;2;2;2;2;1;1	FALSE	SON protein;SON3;Negative regulatory element-binding protein;DBP-5;Bax antagonist selected in saccharomyces 1;cDNA FLJ46057 fis, clone T1ESE2000609, highly similar to SON protein	SON;C21orf50;DBP5;KIAA1019;NREBP	Isoform I of Protein SON;Isoform D of Protein SON;Isoform F of Protein SON;Isoform G of Protein SON;Isoform A of Protein SON;Isoform C of Protein SON;Isoform B of Protein SON;Isoform J of Protein SON;Isoform E of Protein SON;Isoform H of Protein SON;cDNA F	P18583-9;P18583;P18583-5;P18583-1;P18583-7;P18583-2;P18583-4;D3DSF5;P18583-3;P18583-10;P18583-6;A0JLP4;D3DSF6;D3DSF7;Q3SWV4;Q6PKE0;P18583-8;Q6ZRV7	SON_HUMAN;Q6ZRV7_HUMAN	ENST00000290239;ENST00000300278;ENST00000321758;ENST00000356577;ENST00000381679;ENST00000381695;ENST00000381692	OTTHUMP00000068516;OTTHUMP00000198934;OTTHUMP00000197908;OTTHUMP00000068517;OTTHUMP00000195998;OTTHUMP00000195997;OTTHUMP00000068515	NP_620305;NP_115571	PF00035;PF01585	dsrm;G-patch	Double-stranded RNA binding motif;G-patch domain	GO:0016604;GO:0016607;GO:0044422;GO:0044424;GO:0044428;GO:0044446;GO:0044451;GO:0044464;GO:0005622	nuclear body;nuclear speck;organelle part;intracellular part;nuclear part;intracellular organelle part;nucleoplasm part;cell part;intracellular	GO:0003676;GO:0003677;GO:0003723;GO:0003725;GO:0005488;GO:0005515;GO:0019904;GO:0050733	nucleic acid binding;DNA binding;RNA binding;double-stranded RNA binding;binding;protein binding;protein domain specific binding;RS domain binding	GO:0006916;GO:0010941;GO:0042981;GO:0043066;GO:0043067;GO:0043069;GO:0048519;GO:0048523;GO:0050789;GO:0050793;GO:0050794;GO:0051093;GO:0060548;GO:0065007	anti-apoptosis;regulation of cell death;regulation of apoptosis;negative regulation of apoptosis;regulation of programmed cell death;negative regulation of programmed cell death;negative regulation of biological process	hsa:6651				11	4	4	5	4	4	5	2	2	3	0	0	0	0	0	1	0	0	1	0	0
4286;8478;14599			IPI00000203;IPI00922064	3;3	3;3	3;3	FALSE	Low-density lipoprotein receptor-related protein 6;LRP6 protein	LRP6	Low-density lipoprotein receptor-related protein 6;LRP6 protein	O75581;B3KQA9;B3KQG5;Q59EX8;B7ZLD0;Q9UQH4	LRP6_HUMAN;B7ZLD0_HUMAN	ENST00000261349		NP_002327	PF00008;PF00057;PF00058	EGF;Ldl_recept_a;Ldl_recept_b	EGF-like domain;Low-density lipoprotein receptor domain class A;Low-density lipoprotein receptor repeat class B	GO:0005886;GO:0016020;GO:0016021;GO:0031224;GO:0044425;GO:0044464	plasma membrane;membrane;integral to membrane;intrinsic to membrane;membrane part;cell part	GO:0004871;GO:0004872;GO:0004888;GO:0005041;GO:0005488;GO:0005515;GO:0008034;GO:0030169;GO:0030228;GO:0060089	signal transducer activity;receptor activity;transmembrane receptor activity;low-density lipoprotein receptor activity;binding;protein binding;lipoprotein binding;low-density lipoprotein binding;lipoprotein receptor activity;molecular transducer activity	GO:0006810;GO:0006897;GO:0007154;GO:0007165;GO:0007166;GO:0007275;GO:0009987;GO:0010324;GO:0016043;GO:0016044;GO:0016055;GO:0016192;GO:0032501;GO:0032502;GO:0050789;GO:0050794;GO:0051234;GO:0065007	transport;endocytosis;cell communication;signal transduction;cell surface receptor linked signal transduction;multicellular organismal development;cellular process;membrane invagination;cellular component organization;membrane organization	hsa:4040	ko04310	Wnt signaling pathway	K03068	2	3	3	4	3	3	4	3	3	4	0	0	0	3	0	0	0	0	0	0	0
1192;7115;8656;8657;14086;14609;18683;22341;27646;35800	157	41	IPI00844425;IPI00000296;IPI00740180;IPI00787135;IPI00885135;IPI00884134;IPI00885184	10;10;1;1;1;1;1	10;10;1;1;1;1;1	10;10;1;1;1;1;1	FALSE	Probable protein BRICK1	C3orf10;HSPC300;MDS027	Isoform 2 of Probable protein BRICK1;Isoform 1 of Probable protein BRICK1	Q8WUW1-2;Q8WUW1;Q8WUW1-1	BRK1_HUMAN	ENST00000404328	OTTHUMP00000170190	NP_060932				GO:0005737;GO:0005856;GO:0043226;GO:0043228;GO:0043229;GO:0043232;GO:0044424;GO:0044464	cytoplasm;cytoskeleton;organelle;non-membrane-bounded organelle;intracellular organelle;intracellular non-membrane-bounded organelle;intracellular part;cell part					hsa:55845	ko04810	Regulation of actin cytoskeleton	K05752	7	10	12	34	10	12	34	10	12	34	9	8	9	8	8	7	8	8	7	8	9
4448;20860;33088			IPI00000330;IPI00645651;IPI00829819	3;1;1	3;1;1	3;1;1	FALSE	Uncharacterized protein C9orf80	C9orf80;HSPC043;HSPC291	Isoform 1 of SOSS complex subunit C	Q9NRY2-1;Q9NRY2	CI080_HUMAN	ENST00000277239;ENST00000374242	OTTHUMP00000021940	NP_067041										hsa:58493				3	3	3	6	3	3	6	3	3	6	1	1	2	2	0	0	0	1	1	2	0
689;2556;5759;16269			IPI00000335	4	4	4	FALSE	Histidine triad nucleotide-binding protein 2;HINT-3;HIT-17kDa;PKCI-1-related HIT protein	HINT2	Histidine triad nucleotide-binding protein 2, mitochondrial	Q9BX68;Q53HJ8;Q8WYJ5	HINT2_HUMAN	ENST00000259667	OTTHUMP00000021363	NP_115982	PF01230	HIT	HIT domain	GO:0005576;GO:0005739;GO:0043226;GO:0043227;GO:0043229;GO:0043231;GO:0044424;GO:0044444;GO:0044464	extracellular region;mitochondrion;organelle;membrane-bounded organelle;intracellular organelle;intracellular membrane-bounded organelle;intracellular part;cytoplasmic part;cell part	GO:0003824;GO:0016787	catalytic activity;hydrolase activity			hsa:84681				1	4	4	9	4	4	9	4	4	9	2	1	2	0	2	1	0	2	2	0	3
4556;6736;6737;9926;10726;13398;14494;16853;16899;17322;17943;22747;24052;24903;25551;25552;26597;27516;27824;31094;33774;33993;37521;37522	158;159;160;161;162;163;164	73;200;208;212;235;236;239	IPI00000494;IPI00640037	24;4	24;4	24;4	FALSE	60S ribosomal protein L5	RPL5;MSTP030	60S ribosomal protein L5	P46777;A2RUM7;B3KTM6;Q59GX9;Q8WYP1;Q9BUV4	RL5_HUMAN	ENST00000370321	OTTHUMP00000012584	NP_000960	PF00861	Ribosomal_L18p	Ribosomal L18p/L5e family	GO:0005730;GO:0015934;GO:0022625;GO:0030529;GO:0032991;GO:0033279;GO:0043226;GO:0043228;GO:0043229;GO:0043232;GO:0044422;GO:0044424;GO:0044428;GO:0044444;GO:0044445;GO:0044446;GO:0044464	nucleolus;large ribosomal subunit;cytosolic large ribosomal subunit;ribonucleoprotein complex;macromolecular complex;ribosomal subunit;organelle;non-membrane-bounded organelle;intracellular organelle;intracellular non-membrane-bounded organelle	GO:0003676;GO:0003723;GO:0003735;GO:0005198;GO:0005488;GO:0005515;GO:0008097;GO:0019843	nucleic acid binding;RNA binding;structural constituent of ribosome;structural molecule activity;binding;protein binding;5S rRNA binding;rRNA binding	GO:0006139;GO:0006364;GO:0006396;GO:0006414;GO:0006807;GO:0008152;GO:0009058;GO:0009059;GO:0009987;GO:0016070;GO:0016072;GO:0022613;GO:0034470;GO:0034645;GO:0034660;GO:0034960;GO:0034961;GO:0042273;GO:0043170;GO:0043283;GO:0043284;GO:0044085;GO:0044237;GO:0044238;GO:0044249;GO:0044260	nucleobase, nucleoside, nucleotide and nucleic acid metabolic process;rRNA processing;RNA processing;translational elongation;nitrogen compound metabolic process;metabolic process;biosynthetic process;macromolecule biosynthetic process;cellular process	hsa:6125	ko03010	Ribosome	K02932	2	24	37	87	24	37	87	24	37	87	7	12	12	5	14	11	9	2	11	4	20
4831;7808;27434			IPI00513945;IPI00000579	3;3	3;3	3;3	FALSE	Novel protein;Transmembrane and coiled-coil domain-containing protein C6orf129	RP1-153P14.2-002;C6orf129;HSPC265	Novel protein;Transmembrane and coiled-coil domain-containing protein C6orf129	Q5T7F6;Q9P0B6	Q5T7F6_HUMAN;CF129_HUMAN	ENST00000373405;ENST00000373408	OTTHUMP00000016330;OTTHUMP00000016329	NP_612502				GO:0016021;GO:0031224;GO:0044425;GO:0044464	integral to membrane;intrinsic to membrane;membrane part;cell part					hsa:154467				2	3	3	5	3	3	5	3	3	5	0	0	0	0	0	0	2	3	0	1	0
908;8630;9109;10982;19236;21049			IPI00000581;IPI00939174;IPI00409750	6;6;3	6;6;3	6;6;3	FALSE	cDNA FLJ56307, highly similar to Ubiquitin thioesterase protein OTUB1 (EC 3.4.-.-);Ubiquitin thioesterase OTUB1;Otubain-1;OTU domain-containing ubiquitin aldehyde-binding protein 1;Ubiquitin-specific-processing protease OTUB1;Deubiquitinating enzyme OTUB1	DKFZp564E242;OTUB1;OTB1;OTU1;HSPC263	cDNA FLJ56307, highly similar to Ubiquitin thioesterase protein OTUB1;Isoform 1 of Ubiquitin thioesterase OTUB1;Isoform 2 of Ubiquitin thioesterase OTUB1	B4DPD5;Q659F9;Q96FW1-1;Q96FW1;Q96FW1-2;B3KUV5;B4E053	B4DPD5_HUMAN;OTUB1_HUMAN	ENST00000301453		NP_060140	PF10275	Peptidase_C65	Peptidase C65 Otubain			GO:0003824;GO:0008233;GO:0008234;GO:0016787;GO:0070011	catalytic activity;peptidase activity;cysteine-type peptidase activity;hydrolase activity;peptidase activity, acting on L-amino acid peptides	GO:0002376;GO:0006508;GO:0006955;GO:0008152;GO:0009056;GO:0009057;GO:0009987;GO:0019538;GO:0019941;GO:0030163;GO:0034960;GO:0034962;GO:0043170;GO:0043283;GO:0043285;GO:0043632;GO:0044237;GO:0044238;GO:0044248;GO:0044257;GO:0044260;GO:0044265;GO:0044267;GO:0050896;GO:0051603	immune system process;proteolysis;immune response;metabolic process;catabolic process;macromolecule catabolic process;cellular process;protein metabolic process;modification-dependent protein catabolic process;protein catabolic process	hsa:55611			K09602	3	6	6	9	6	6	9	6	6	9	0	0	1	0	2	0	0	1	1	0	1
734;789;2830;4631;7251;7258;8294;13608;14363;14527;16901;17431;17590;17652;18651;18970;19132;21194;23235;23307;26093;26923;26937;28894;32821;37057	165;166;167;168;169;170;171	150;221;250;258;259;287;331	IPI00000634;IPI00956015;IPI00807498;IPI00385696	26;24;21;4	26;24;21;4	26;24;21;4	FALSE	Coiled-coil domain-containing protein 6;Protein H4;Papillary thyroid carcinoma-encoded protein;CCDC6 protein	CCDC6;D10S170;TST1	Coiled-coil domain-containing protein 6;Coiled-coil domain-containing protein 6;CCDC6 protein (Fragment)	Q16204;Q05CP8	CCDC6_HUMAN;Q05CP8_HUMAN	ENST00000395341;ENST00000263102	OTTHUMP00000019644	NP_005427	PF09755	DUF2046	Uncharacterized conserved protein H4 (DUF2046)	GO:0005737;GO:0005856;GO:0043226;GO:0043228;GO:0043229;GO:0043232;GO:0044424;GO:0044464	cytoplasm;cytoskeleton;organelle;non-membrane-bounded organelle;intracellular organelle;intracellular non-membrane-bounded organelle;intracellular part;cell part	GO:0005198;GO:0005200;GO:0005488;GO:0005515;GO:0017124;GO:0019904	structural molecule activity;structural constituent of cytoskeleton;binding;protein binding;SH3 domain binding;protein domain specific binding			hsa:8030	ko05200;ko05216	Pathways in cancer;Thyroid cancer	K09288	4	26	34	71	26	34	71	26	34	71	5	4	4	2	24	21	2	7	2	2	1
6100;6101;6606;7140;9543;10045;10046;15018;19315;20614;20654;25323;26754;27767;29052;31942	172;173	69;136	IPI00000643;IPI00657974	16;5	16;5	15;5	FALSE	BAG family molecular chaperone regulator 2;Bcl-2-associated athanogene 2	BAG2	BAG family molecular chaperone regulator 2	O95816;B3KM36;B3KN59;B4DXE2	BAG2_HUMAN	ENST00000370693	OTTHUMP00000016668	NP_004273	PF02179	BAG	BAG domain			GO:0005488;GO:0005515	binding;protein binding	GO:0006457;GO:0006915;GO:0008152;GO:0008219;GO:0009987;GO:0012501;GO:0016265;GO:0019538;GO:0034960;GO:0043170;GO:0043283;GO:0044237;GO:0044238;GO:0044260;GO:0044267	protein folding;apoptosis;metabolic process;cell death;cellular process;programmed cell death;death;protein metabolic process;cellular biopolymer metabolic process;macromolecule metabolic process;biopolymer metabolic process;cellular metabolic process	hsa:9532			K09556	2	16	19	45	16	19	45	15	18	42	7	9	8	14	10	13	6	2	8	7	8
1599;10368			IPI00000684;IPI00607787;IPI00217816	2;2;2	2;2;2	2;2;2	FALSE	UDP-N-acetylhexosamine pyrophosphorylase;Antigen X;Sperm-associated antigen 2;UDP-N-acetylgalactosamine pyrophosphorylase;AGX-1;UDP-N-acetylglucosamine pyrophosphorylase;AGX-2	UAP1;SPAG2	Isoform AGX2 of UDP-N-acetylhexosamine pyrophosphorylase;Isoform 3 of UDP-N-acetylhexosamine pyrophosphorylase;Isoform AGX1 of UDP-N-acetylhexosamine pyrophosphorylase	Q16222-1;Q16222;Q16222-3;Q16222-2	UAP1_HUMAN	ENST00000271469;ENST00000367925;ENST00000367926	OTTHUMP00000032326;OTTHUMP00000032327;OTTHUMP00000032325	NP_003106	PF01704	UDPGP	UTP--glucose-1-phosphate uridylyltransferase	GO:0005737;GO:0044424;GO:0044464	cytoplasm;intracellular part;cell part	GO:0003824;GO:0003977;GO:0016740;GO:0016772;GO:0016779;GO:0070569	catalytic activity;UDP-N-acetylglucosamine diphosphorylase activity;transferase activity;transferase activity, transferring phosphorus-containing groups;nucleotidyltransferase activity;uridylyltransferase activity	GO:0005975;GO:0005996;GO:0006040;GO:0006041;GO:0006042;GO:0006044;GO:0006045;GO:0006047;GO:0006048;GO:0006066;GO:0006139;GO:0006807;GO:0008152;GO:0009058;GO:0009225;GO:0009987;GO:0016051;GO:0034637;GO:0044237;GO:0044238;GO:0044249;GO:0044262;GO:0046165;GO:0046349;GO:0046364	carbohydrate metabolic process;monosaccharide metabolic process;amino sugar metabolic process;glucosamine metabolic process;glucosamine biosynthetic process;N-acetylglucosamine metabolic process;N-acetylglucosamine biosynthetic process	hsa:6675	ko00530	Aminosugars metabolism	K00972	3	2	2	4	2	2	4	2	2	4	0	1	0	0	1	0	0	0	0	0	0
9214;11134			IPI00000686;IPI00796936;IPI00788256	2;1;1	2;1;1	2;1;1	FALSE	Probable RNA-binding protein 19;RNA-binding motif protein 19	RBM19;KIAA0682	Probable RNA-binding protein 19;21 kDa protein;11 kDa protein	Q9Y4C8;A8K5X9	RBM19_HUMAN	ENST00000261741;ENST00000392561	OTTHUMP00000169372;OTTHUMP00000169374;OTTHUMP00000169375;OTTHUMP00000169373;OTTHUMP00000169376	NP_001140170;NP_001140171;NP_057280	PF00076	RRM_1	RNA recognition motif. (a.k.a. RRM, RBD, or RNP domain)	GO:0005730;GO:0043226;GO:0043228;GO:0043229;GO:0043232;GO:0044422;GO:0044424;GO:0044428;GO:0044446;GO:0044464	nucleolus;organelle;non-membrane-bounded organelle;intracellular organelle;intracellular non-membrane-bounded organelle;organelle part;intracellular part;nuclear part;intracellular organelle part;cell part	GO:0000166;GO:0003676;GO:0003723;GO:0005488	nucleotide binding;nucleic acid binding;RNA binding;binding			hsa:9904				3	2	2	2	2	2	2	2	2	2	0	0	0	0	0	0	0	0	0	0	0
206;1795;2406;3608;4303;7676;12749;15097;15510;16177;16798;18169;18248;18467;21235;28108;28312;29219;29239;29616;29786;31397;33582;34690;35007;35037;36097	174;175;176;177	171;353;364;469	IPI00000690;IPI00157908;IPI00300018;IPI00910786;IPI00910617	27;27;14;13;12	27;27;14;13;12	27;27;14;13;12	FALSE	Apoptosis-inducing factor 1, mitochondrial;Programmed cell death protein 8	AIFM1;AIF;PDCD8	Isoform 1 of Apoptosis-inducing factor 1, mitochondrial;Isoform 3 of Apoptosis-inducing factor 1, mitochondrial;Isoform 2 of Apoptosis-inducing factor 1, mitochondrial	O95831-1;O95831;O95831-3;D3DTE9;Q5RZ99;Q5RZA0;O95831-2	AIFM1_HUMAN	ENST00000287295;ENST00000319908;ENST00000346424	OTTHUMP00000024007;OTTHUMP00000024008;OTTHUMP00000024009	NP_004199;NP_665811;NP_665812	PF00070;PF07992	Pyr_redox;Pyr_redox_2	Pyridine nucleotide-disulphide oxidoreductase;Pyridine nucleotide-disulphide oxidoreductase	GO:0005634;GO:0005758;GO:0031970;GO:0031974;GO:0043226;GO:0043227;GO:0043229;GO:0043231;GO:0044422;GO:0044424;GO:0044429;GO:0044444;GO:0044446;GO:0044464	nucleus;mitochondrial intermembrane space;organelle envelope lumen;membrane-enclosed lumen;organelle;membrane-bounded organelle;intracellular organelle;intracellular membrane-bounded organelle;organelle part;intracellular part;mitochondrial part	GO:0000166;GO:0001882;GO:0001883;GO:0003676;GO:0003677;GO:0003824;GO:0005488;GO:0005515;GO:0009055;GO:0016491;GO:0017076;GO:0030554;GO:0048037;GO:0050660;GO:0050662	nucleotide binding;nucleoside binding;purine nucleoside binding;nucleic acid binding;DNA binding;catalytic activity;binding;protein binding;electron carrier activity;oxidoreductase activity;purine nucleotide binding;adenyl nucleotide binding	GO:0000737;GO:0006139;GO:0006259;GO:0006308;GO:0006309;GO:0006807;GO:0006917;GO:0006921;GO:0006950;GO:0006974;GO:0007154;GO:0007165;GO:0007242;GO:0008152;GO:0008629;GO:0008630;GO:0009056;GO:0009057;GO:0009987;GO:0010941;GO:0010942;GO:0012502;GO:0016043;GO:0019725;GO:0022411;GO:0033554;GO:0034960;GO:0034962;GO:0034984;GO:0042592;GO:0042770;GO:0042981;GO:0043065;GO:0043067;GO:0043068;GO:0043170;GO:…	DNA catabolic process, endonucleolytic;nucleobase, nucleoside, nucleotide and nucleic acid metabolic process;DNA metabolic process;DNA catabolic process;DNA fragmentation involved in apoptosis;nitrogen compound metabolic process;induction of apoptosis					5	27	31	79	27	31	79	27	31	79	19	17	18	19	23	22	3	1	13	14	8
375;7003;14612;14707;23079;24461;25240;26495;28450;28761;29901;31123;31820			IPI00000728;IPI00219505;IPI00219504;IPI00165116;IPI00796350	13;12;12;3;2	13;12;12;3;2	12;11;11;3;2	FALSE	Ubiquitin carboxyl-terminal hydrolase 15;Ubiquitin thioesterase 15;Ubiquitin-specific-processing protease 15;Deubiquitinating enzyme 15;Unph-2;Unph4	USP15;KIAA0529	Isoform 1 of Ubiquitin carboxyl-terminal hydrolase 15;Isoform 3 of Ubiquitin carboxyl-terminal hydrolase 15;Isoform 2 of Ubiquitin carboxyl-terminal hydrolase 15	Q9Y4E8-1;Q9Y4E8;Q08AL5;Q9Y4E8-3;Q9Y4E8-2;Q2NL66	UBP15_HUMAN	ENST00000280377;ENST00000353364;ENST00000393654	OTTHUMP00000168317;OTTHUMP00000168316	NP_006304	PF06337;PF00443	DUF1055;UCH	Domain of Unknown Function (DUF1055);Ubiquitin carboxyl-terminal hydrolase	GO:0005634;GO:0005737;GO:0043226;GO:0043227;GO:0043229;GO:0043231;GO:0044424;GO:0044464	nucleus;cytoplasm;organelle;membrane-bounded organelle;intracellular organelle;intracellular membrane-bounded organelle;intracellular part;cell part	GO:0003824;GO:0004175;GO:0004197;GO:0004221;GO:0004843;GO:0005488;GO:0005515;GO:0008233;GO:0008234;GO:0016787;GO:0016788;GO:0016790;GO:0019783;GO:0070011	catalytic activity;endopeptidase activity;cysteine-type endopeptidase activity;ubiquitin thiolesterase activity;ubiquitin-specific protease activity;binding;protein binding;peptidase activity;cysteine-type peptidase activity;hydrolase activity	GO:0006508;GO:0006511;GO:0008152;GO:0009056;GO:0009057;GO:0009987;GO:0019538;GO:0019941;GO:0030163;GO:0034960;GO:0034962;GO:0043170;GO:0043283;GO:0043285;GO:0043632;GO:0044237;GO:0044238;GO:0044248;GO:0044257;GO:0044260;GO:0044265;GO:0044267;GO:0051603	proteolysis;ubiquitin-dependent protein catabolic process;metabolic process;catabolic process;macromolecule catabolic process;cellular process;protein metabolic process;modification-dependent protein catabolic process;protein catabolic process	hsa:9958			K11835	5	13	13	22	13	13	22	12	12	19	1	1	2	4	2	4	2	0	2	1	3
4482;5062;12594;15412;17849;26608;33028;33753;33863;34064;34337			IPI00000792;IPI00647366;IPI00641565;IPI00642016;IPI00645425;IPI00874075	11;9;8;7;5;5	11;9;8;7;5;5	11;9;8;7;5;5	FALSE	Quinone oxidoreductase;NADPH:quinone reductase;Zeta-crystallin;Putative uncharacterized protein CRYZ	CRYZ	Quinone oxidoreductase;quinone oxidoreductase isoform b;Uncharacterized protein;Uncharacterized protein	Q08257;D3DQ76;A6NN60;A6NP24;C9JH92	QOR_HUMAN;A6NN60_HUMAN;A6NP24_HUMAN	ENST00000340866;ENST00000370871;ENST00000370870	OTTHUMP00000011194;OTTHUMP00000011213;OTTHUMP00000011211;OTTHUMP00000011212	NP_001123514;NP_001880;NP_001123515	PF08240;PF00107	ADH_N;ADH_zinc_N	Alcohol dehydrogenase GroES-like domain;Zinc-binding dehydrogenase	GO:0005737;GO:0044424;GO:0044464	cytoplasm;intracellular part;cell part	GO:0003824;GO:0003960;GO:0005488;GO:0008270;GO:0016491;GO:0016651;GO:0016655;GO:0043167;GO:0043169;GO:0046872;GO:0046914	catalytic activity;NADPH:quinone reductase activity;binding;zinc ion binding;oxidoreductase activity;oxidoreductase activity, acting on NADH or NADPH;oxidoreductase activity, acting on NADH or NADPH, quinone or similar compound as acceptor;ion binding	GO:0003008;GO:0007600;GO:0007601;GO:0008152;GO:0032501;GO:0050877;GO:0050890;GO:0050953;GO:0055114	system process;sensory perception;visual perception;metabolic process;multicellular organismal process;neurological system process;cognition;sensory perception of light stimulus;oxidation reduction	hsa:1429			K00344	6	11	11	21	11	11	21	11	11	21	1	0	2	1	3	3	0	0	5	1	3
921;16107;35488			IPI00220154;IPI00000807;IPI00936879;IPI00873959	3;3;3;3	3;3;3;3	3;3;3;3	FALSE	Myosin-Va;Dilute myosin heavy chain, non-muscle;Myosin heavy chain 12;Myoxin	MYO5A;MYH12	Isoform 3 of Myosin-Va;Isoform 1 of Myosin-Va;215 kDa protein;Isoform 2 of Myosin-Va	Q9Y4I1-3;Q9Y4I1;O95317;Q9Y4I1-1;Q9UES4;Q9Y4I1-2;A8CDT9;B4E147;B5LY56;Q59FF5;Q9UES3	MYO5A_HUMAN	ENST00000356338;ENST00000358212;ENST00000399233	OTTHUMP00000174452;OTTHUMP00000176293;OTTHUMP00000174453	NP_000250;NP_001135967	PF01843;PF00612;PF00063	DIL;IQ;Myosin_head	DIL domain;IQ calmodulin-binding motif;Myosin head (motor domain)	GO:0001726;GO:0005813;GO:0005815;GO:0005912;GO:0005924;GO:0005925;GO:0016459;GO:0030054;GO:0030055;GO:0030426;GO:0030427;GO:0032991;GO:0042995;GO:0043005;GO:0043226;GO:0043228;GO:0043229;GO:0043232;GO:0043234;GO:0044422;GO:0044424;GO:0044425;GO:0044430;GO:0044444;GO:0044446;GO:0044459;GO:0044464;GO:0070161	ruffle;centrosome;microtubule organizing center;adherens junction;cell-substrate adherens junction;focal adhesion;myosin complex;cell junction;cell-substrate junction;growth cone;site of polarized growth;macromolecular complex;cell projection	GO:0000146;GO:0000166;GO:0001882;GO:0001883;GO:0003774;GO:0003779;GO:0003824;GO:0005488;GO:0005515;GO:0005516;GO:0005524;GO:0008092;GO:0016462;GO:0016787;GO:0016817;GO:0016818;GO:0017076;GO:0017111;GO:0030554;GO:0032553;GO:0032555;GO:0032559;GO:0051015	microfilament motor activity;nucleotide binding;nucleoside binding;purine nucleoside binding;motor activity;actin binding;catalytic activity;binding;protein binding;calmodulin binding;ATP binding;cytoskeletal protein binding;pyrophosphatase activity	GO:0006810;GO:0009987;GO:0030029;GO:0030048;GO:0030705;GO:0046907;GO:0051234;GO:0051649	transport;cellular process;actin filament-based process;actin filament-based movement;cytoskeleton-dependent intracellular transport;intracellular transport;establishment of localization;establishment of localization in cell	hsa:4644			K10357	4	3	3	3	3	3	3	3	3	3	0	0	0	0	2	0	0	0	0	0	0
316;4393;6528;8825;18344;22491;27269;32627;35730			IPI00000811;IPI00789119;IPI00796198	9;8;5	9;8;5	9;8;5	FALSE	Proteasome subunit beta type-6;Proteasome delta chain;Macropain delta chain;Multicatalytic endopeptidase complex delta chain;Proteasome subunit Y	PSMB6;LMPY	Proteasome subunit beta type-6;20 kDa protein;12 kDa protein	P28072;Q6IAT9	PSB6_HUMAN	ENST00000270586	OTTHUMP00000115982;OTTHUMP00000182726;OTTHUMP00000182724;OTTHUMP00000182725	NP_002789	PF00227	Proteasome	Proteasome A-type and B-type	GO:0005634;GO:0005829;GO:0005839;GO:0032991;GO:0043226;GO:0043227;GO:0043229;GO:0043231;GO:0043234;GO:0044424;GO:0044444;GO:0044464	nucleus;cytosol;proteasome core complex;macromolecular complex;organelle;membrane-bounded organelle;intracellular organelle;intracellular membrane-bounded organelle;protein complex;intracellular part;cytoplasmic part;cell part	GO:0003824;GO:0004175;GO:0004298;GO:0008233;GO:0016787;GO:0070003;GO:0070011	catalytic activity;endopeptidase activity;threonine-type endopeptidase activity;peptidase activity;hydrolase activity;threonine-type peptidase activity;peptidase activity, acting on L-amino acid peptides	GO:0006508;GO:0006511;GO:0008152;GO:0009056;GO:0009057;GO:0009987;GO:0010498;GO:0019538;GO:0019941;GO:0022402;GO:0030163;GO:0031145;GO:0034960;GO:0034962;GO:0043085;GO:0043086;GO:0043161;GO:0043170;GO:0043283;GO:0043285;GO:0043632;GO:0044092;GO:0044093;GO:0044237;GO:0044238;GO:0044248;GO:0044257;GO:0044260;GO:0044265;GO:0044267;GO:0050790;GO:0051340;GO:0051351;GO:0051352;GO:0051436;GO:0051437;GO:…	proteolysis;ubiquitin-dependent protein catabolic process;metabolic process;catabolic process;macromolecule catabolic process;cellular process;proteasomal protein catabolic process;protein metabolic process;modification-dependent protein catabolic process	hsa:5694	ko03050	Proteasome	K02738	3	9	9	22	9	9	22	9	9	22	4	4	6	6	3	4	4	5	6	5	7
110;111;284;5213;5214;5628;6076;6251;6461;6626;13496;15163;15164;15165;17007;18436;20036;20037;23279;23674;25046;25699;26971;33064;36863;36864;37396;37397	178;179;180;181;182;183;184;185	1;23;27;33;124;160;221;235	IPI00000816;IPI00793344;IPI00792761;IPI00795516;IPI00903243	28;22;14;12;2	28;22;14;12;2	17;13;7;6;0	FALSE	14-3-3 protein epsilon;cDNA FLJ60092, highly similar to 14-3-3 protein epsilon (14-3-3E)	YWHAE	14-3-3 protein epsilon;22 kDa protein;cDNA FLJ60092, highly similar to 14-3-3 protein epsilon	P62258;B7ZA86;D3DTH5;Q4VJB6;B4DJB0;C9JAV0	1433E_HUMAN;B4DJB0_HUMAN	ENST00000264335	OTTHUMP00000166035;OTTHUMP00000182972;OTTHUMP00000182974;OTTHUMP00000182975	NP_006752	PF00244	14-3-3	14-3-3 protein	GO:0016023;GO:0031410;GO:0031982;GO:0031988;GO:0042470;GO:0043226;GO:0043227;GO:0043229;GO:0043231;GO:0044424;GO:0044444;GO:0044464;GO:0048770	cytoplasmic membrane-bounded vesicle;cytoplasmic vesicle;vesicle;membrane-bounded vesicle;melanosome;organelle;membrane-bounded organelle;intracellular organelle;intracellular membrane-bounded organelle;intracellular part;cytoplasmic part;cell part	GO:0005488;GO:0005515;GO:0019899;GO:0019904	binding;protein binding;enzyme binding;protein domain specific binding	GO:0007154;GO:0007165;GO:0007242;GO:0009987;GO:0044419;GO:0050789;GO:0050794;GO:0051704;GO:0065007	cell communication;signal transduction;intracellular signaling cascade;cellular process;interspecies interaction between organisms;regulation of biological process;regulation of cellular process;multi-organism process;biological regulation	hsa:7531	ko04110	Cell cycle	K06630	5	28	41	108	28	41	108	17	24	59	16	7	15	17	18	16	17	6	22	19	24
3507;10657;18198;25163;31892;35171			IPI00000821	6	6	6	FALSE	39S ribosomal protein L16, mitochondrial	MRPL16;PNAS-111	39S ribosomal protein L16, mitochondrial	Q9NX20	RM16_HUMAN	ENST00000300151		NP_060310	PF00252	Ribosomal_L16	Ribosomal protein L16p/L10e							hsa:54948				1	6	6	12	6	6	12	6	6	12	0	0	1	0	2	1	0	0	1	1	2
947;984;985;2309;3446;6539;6766;7118;8088;8167;8518;8737;8742;9350;9794;9823;10237;10578;11299;11300;11459;12040;12140;13352;13456;14330;14471;14472;14904;15495;15496;15894;17597;17765;18128;19687;20649;20823;21418;23716;23857;23937;24440;24572;26119;26538;26839;28242;30132;30330;31136;31177;32804;33177;33621;33953;34668;34758;35362;36592;36625;36770	186;187;188;189	1078;1104;1292;1868	IPI00455210;IPI00000846;IPI00445286;IPI00789340;IPI00514825	62;62;11;4;1	62;62;11;4;1	46;46;1;4;1	FALSE	Chromodomain-helicase-DNA-binding protein 4;ATP-dependent helicase CHD4;Mi-2 autoantigen 218 kDa protein;Mi2-beta	CHD4	Isoform 2 of Chromodomain-helicase-DNA-binding protein 4;Isoform 1 of Chromodomain-helicase-DNA-binding protein 4	Q14839-2;Q14839;Q14839-1;B3KY63;Q05CG6	CHD4_HUMAN	ENST00000309577;ENST00000357008	OTTHUMP00000166342;OTTHUMP00000166343	NP_001264	PF08074;PF08073;PF00385;PF06461;PF06465;PF00271;PF00628;PF00176	CHDCT2;CHDNT;Chromo;DUF1086;DUF1087;Helicase_C;PHD;SNF2_N	CHDCT2 (NUC038) domain;CHDNT (NUC034) domain;'chromo' (CHRromatin Organisation MOdifier) domain;Domain of Unknown Function (DUF1086);Domain of Unknown Function (DUF1087);Helicase conserved C-terminal domain;PHD-finger;SNF2 family N-terminal domain	GO:0000785;GO:0005634;GO:0043226;GO:0043227;GO:0043229;GO:0043231;GO:0044422;GO:0044424;GO:0044427;GO:0044446;GO:0044464	chromatin;nucleus;organelle;membrane-bounded organelle;intracellular organelle;intracellular membrane-bounded organelle;organelle part;intracellular part;chromosomal part;intracellular organelle part;cell part	GO:0000166;GO:0001882;GO:0001883;GO:0003676;GO:0003677;GO:0003678;GO:0003682;GO:0003824;GO:0004003;GO:0004386;GO:0005488;GO:0005524;GO:0008026;GO:0008094;GO:0008270;GO:0016462;GO:0016787;GO:0016817;GO:0016818;GO:0016887;GO:0017076;GO:0017111;GO:0030554;GO:0032553;GO:0032555;GO:0032559;GO:0042623;GO:0043167;GO:0043169;GO:0046872;GO:0046914;GO:0070035	nucleotide binding;nucleoside binding;purine nucleoside binding;nucleic acid binding;DNA binding;DNA helicase activity;chromatin binding;catalytic activity;ATP-dependent DNA helicase activity;helicase activity;binding;ATP binding	GO:0006139;GO:0006325;GO:0006333;GO:0006350;GO:0006355;GO:0006357;GO:0006807;GO:0006996;GO:0008152;GO:0009058;GO:0009059;GO:0009889;GO:0009987;GO:0010468;GO:0010556;GO:0016043;GO:0016568;GO:0019219;GO:0019222;GO:0031323;GO:0031326;GO:0034645;GO:0034960;GO:0034961;GO:0043170;GO:0043283;GO:0043284;GO:0044237;GO:0044238;GO:0044249;GO:0044260;GO:0045449;GO:0050789;GO:0050794;GO:0051171;GO:0051252;GO:…	nucleobase, nucleoside, nucleotide and nucleic acid metabolic process;chromatin organization;chromatin assembly or disassembly;transcription;regulation of transcription, DNA-dependent;regulation of transcription from RNA polymerase II promoter					5	62	69	159	62	69	159	46	51	116	7	24	21	19	18	29	29	17	23	23	35
15779;29269;32498;38114	190	421	IPI00913848;IPI00000856;IPI00383500	4;4;4	4;4;4	3;3;3	FALSE	cDNA FLJ77570, highly similar to Homo sapiens pleckstrin homology domain containing, family C (with FERM domain) member 1 (PLEKHC1), mRNA;Fermitin family homolog 2;Pleckstrin homology domain-containing family C member 1;Kindlin-2;Mitogen-inducible gene 2 protein	FERMT2;KIND2;MIG2;PLEKHC1	fermitin family homolog 2 isoform 2;Isoform 1 of Fermitin family homolog 2;Isoform 2 of Fermitin family homolog 2	A8K6S3;B5TJY2;Q96AC1-1;Q96AC1;Q96AC1-2	A8K6S3_HUMAN;FERM2_HUMAN	ENST00000341590;ENST00000343279;ENST00000395631	OTTHUMP00000028333;OTTHUMP00000179004;OTTHUMP00000179005	NP_001128471;NP_006823;NP_001128472	PF00373;PF00169	FERM_M;PH	FERM central domain;PH domain	GO:0001725;GO:0031941;GO:0032432;GO:0032991;GO:0042641;GO:0043234;GO:0044422;GO:0044424;GO:0044430;GO:0044446;GO:0044464;GO:0005912;GO:0005924;GO:0005925;GO:0005938;GO:0030054;GO:0030055;GO:0044425;GO:0044444;GO:0044459;GO:0070161	stress fiber;filamentous actin;actin filament bundle;macromolecular complex;actomyosin;protein complex;organelle part;intracellular part;cytoskeletal part;intracellular organelle part;cell part;adherens junction;cell-substrate adherens junction	GO:0005488;GO:0005515	binding;protein binding	GO:0006996;GO:0007010;GO:0007155;GO:0008360;GO:0009987;GO:0016043;GO:0022603;GO:0022604;GO:0022610;GO:0030029;GO:0030036;GO:0050789;GO:0050793;GO:0050794;GO:0051128;GO:0065007;GO:0065008	organelle organization;cytoskeleton organization;cell adhesion;regulation of cell shape;cellular process;cellular component organization;regulation of anatomical structure morphogenesis;regulation of cell morphogenesis;biological adhesion					3	4	4	9	4	4	9	3	3	6	0	1	1	2	3	0	2	2	1	1	0
386;11220;16660;17906;20421;23541;27085;27115;31365;32279;37226;37363	191;192;193;194	64;131;139;252	IPI00000861;IPI00386803;IPI00952738;IPI00883946;IPI00909481;IPI00909939;IPI00909678;IPI00015157;IPI00418240;IPI00956362	12;11;11;9;8;8;6;2;1;1	12;11;11;9;8;8;6;2;1;1	12;11;11;9;8;8;6;2;1;1	FALSE	LIM and SH3 domain protein 1;MLN 50;cDNA FLJ58065, highly similar to LIM and SH3 domain protein 1;cDNA FLJ52195, highly similar to LIM and SH3 domain protein 1;cDNA FLJ51834, highly similar to LIM and SH3 domain protein 1	LASP1;MLN50	Isoform 1 of LIM and SH3 domain protein 1;Isoform 2 of LIM and SH3 domain protein 1;Uncharacterized protein;Uncharacterized protein;cDNA FLJ58065, highly similar to LIM and SH3 domain protein 1;cDNA FLJ52195, highly similar to LIM and SH3 domain protein 1;	Q14847-1;Q14847;A8K1D2;Q14847-2;C9JVR8;C9J9W2;B4DJI4;B4DIC4;B4DGQ0	LASP1_HUMAN;B4DJI4_HUMAN;B4DIC4_HUMAN;B4DGQ0_HUMAN	ENST00000318008	OTTHUMP00000164238;OTTHUMP00000181138;OTTHUMP00000164239	NP_006139	PF00412;PF00880;PF00018	LIM;Nebulin;SH3_1	LIM domain;Nebulin repeat;SH3 domain	GO:0005856;GO:0030863;GO:0030864;GO:0043226;GO:0043228;GO:0043229;GO:0043232;GO:0044422;GO:0044424;GO:0044430;GO:0044444;GO:0044446;GO:0044448;GO:0044464	cytoskeleton;cortical cytoskeleton;cortical actin cytoskeleton;organelle;non-membrane-bounded organelle;intracellular organelle;intracellular non-membrane-bounded organelle;organelle part;intracellular part;cytoskeletal part;cytoplasmic part	GO:0004871;GO:0005070;GO:0005215;GO:0005488;GO:0005515;GO:0008270;GO:0015075;GO:0022857;GO:0022891;GO:0022892;GO:0030674;GO:0043167;GO:0043169;GO:0046872;GO:0046914;GO:0060089;GO:0060090	signal transducer activity;SH3/SH2 adaptor activity;transporter activity;binding;protein binding;zinc ion binding;ion transmembrane transporter activity;transmembrane transporter activity;substrate-specific transmembrane transporter activity	GO:0006810;GO:0006811;GO:0051234	transport;ion transport;establishment of localization	hsa:3927				10	12	15	39	12	15	39	12	15	39	10	8	8	4	8	4	0	0	7	4	9
387;476;605;1815;2006;3184;3185;3211;3536;3698;4602;5298;5909;5930;6160;6713;8607;10669;11056;11239;11494;13289;14274;14580;15507;16044;16419;16682;16727;16728;16916;18134;19863;19939;21005;21875;21983;22373;22810;22963;24199;25701;26141;26184;27194;27355;29262;29590;30131;30395;31895;32170;32863;35252;35391;36431;37111;38018;38079	195;196;197;198;199;200	296;541;583;615;658;1064	IPI00000873;IPI00893918;IPI00908612;IPI00646425;IPI00941098;IPI00788898;IPI00793323;IPI00893211;IPI00893333	59;58;28;17;11;8;7;6;2	59;58;28;17;11;8;7;6;2	45;44;28;16;11;8;7;6;2	FALSE	Valyl-tRNA synthetase;Valine--tRNA ligase;Protein G7a	VARS;G7A;VARS2;DAAP-21F2.2-001;DAMC-117B11.3-001	Valyl-tRNA synthetase;Valyl-tRNA synthetase	P26640;B0V043	SYVC_HUMAN;B0V043_HUMAN	ENST00000211402;ENST00000375663	OTTHUMP00000029422;OTTHUMP00000029855;OTTHUMP00000193354;OTTHUMP00000193037;OTTHUMP00000194184	NP_006286	PF08264;PF00043;PF02798;PF00133	Anticodon_1;GST_C;GST_N;tRNA-synt_1	Anticodon-binding domain;Glutathione S-transferase, C-terminal domain;Glutathione S-transferase, N-terminal domain;tRNA synthetases class I (I, L, M and V)	GO:0005739;GO:0005829;GO:0032991;GO:0043226;GO:0043227;GO:0043229;GO:0043231;GO:0043234;GO:0044424;GO:0044444;GO:0044464	mitochondrion;cytosol;macromolecular complex;organelle;membrane-bounded organelle;intracellular organelle;intracellular membrane-bounded organelle;protein complex;intracellular part;cytoplasmic part;cell part	GO:0000166;GO:0001882;GO:0001883;GO:0003824;GO:0004812;GO:0004832;GO:0005488;GO:0005524;GO:0016874;GO:0016875;GO:0016876;GO:0017076;GO:0030554;GO:0032553;GO:0032555;GO:0032559;GO:0005515;GO:0008134;GO:0051059	nucleotide binding;nucleoside binding;purine nucleoside binding;catalytic activity;aminoacyl-tRNA ligase activity;valine-tRNA ligase activity;binding;ATP binding;ligase activity;ligase activity, forming carbon-oxygen bonds	GO:0006082;GO:0006139;GO:0006399;GO:0006414;GO:0006418;GO:0006438;GO:0006519;GO:0006520;GO:0006807;GO:0008152;GO:0009058;GO:0009059;GO:0009308;GO:0009987;GO:0016070;GO:0019752;GO:0034645;GO:0034660;GO:0034960;GO:0034961;GO:0042180;GO:0043038;GO:0043039;GO:0043170;GO:0043283;GO:0043284;GO:0043436;GO:0044106;GO:0044237;GO:0044238;GO:0044249;GO:0044260;GO:0006950;GO:0006952;GO:0006986;GO:0007584;GO:…	organic acid metabolic process;nucleobase, nucleoside, nucleotide and nucleic acid metabolic process;tRNA metabolic process;translational elongation;tRNA aminoacylation for protein translation;valyl-tRNA aminoacylation	hsa:7407	ko00290;ko00970	Valine, leucine and isoleucine biosynthesis;Aminoacyl-tRNA biosynthesis	K01873	9	59	65	166	59	65	166	45	49	124	32	28	42	26	44	30	37	33	38	29	42
465;659;2856;4630;11767;13263;13264;14819;17656;17944;17945;21232;22829;26054;26629;26630;26770;28075;29278;30480;31567	201;202	21;100	IPI00000874;IPI00640741;IPI00641244	21;17;10	21;17;10	17;14;6	FALSE	Peroxiredoxin-1;Thioredoxin peroxidase 2;Thioredoxin-dependent peroxide reductase 2;Proliferation-associated gene protein;Natural killer cell-enhancing factor A	PRDX1;PAGA;PAGB;TDPX2	Peroxiredoxin-1;19 kDa protein	Q06830;B2R4P2;D3DPZ8	PRDX1_HUMAN	ENST00000262746;ENST00000319248	OTTHUMP00000009234;OTTHUMP00000009235;OTTHUMP00000009237	NP_002565;NP_859047;NP_859048	PF10417;PF00578	1-cysPrx_C;AhpC-TSA	C-terminal domain of 1-Cys peroxiredoxin;AhpC/TSA family	GO:0005634;GO:0016023;GO:0031410;GO:0031982;GO:0031988;GO:0042470;GO:0043226;GO:0043227;GO:0043229;GO:0043231;GO:0044424;GO:0044444;GO:0044464;GO:0048770	nucleus;cytoplasmic membrane-bounded vesicle;cytoplasmic vesicle;vesicle;membrane-bounded vesicle;melanosome;organelle;membrane-bounded organelle;intracellular organelle;intracellular membrane-bounded organelle;intracellular part;cytoplasmic part	GO:0003824;GO:0004601;GO:0005488;GO:0005515;GO:0016209;GO:0016491;GO:0016684;GO:0051920	catalytic activity;peroxidase activity;binding;protein binding;antioxidant activity;oxidoreductase activity;oxidoreductase activity, acting on peroxide as acceptor;peroxiredoxin activity	GO:0000302;GO:0001501;GO:0006800;GO:0006950;GO:0006979;GO:0008152;GO:0008283;GO:0009056;GO:0009987;GO:0019725;GO:0032502;GO:0033554;GO:0034599;GO:0034614;GO:0042221;GO:0042542;GO:0042592;GO:0042743;GO:0042744;GO:0044237;GO:0044248;GO:0045454;GO:0048731;GO:0048856;GO:0050789;GO:0050794;GO:0050896;GO:0051716;GO:0055114;GO:0065007;GO:0065008;GO:0070301	response to reactive oxygen species;skeletal system development;oxygen and reactive oxygen species metabolic process;response to stress;response to oxidative stress;metabolic process;cell proliferation;catabolic process;cellular process	hsa:5052			K03386	3	21	26	74	21	26	74	17	22	63	16	14	16	14	15	15	16	14	17	16	19
234;621;622;1273;3141;3205;3918;3928;6183;7788;8421;8552;9120;9908;10284;12732;18098;18305;18479;18768;19814;20195;21417;21714;21982;23103;23104;23838;24820;26350;27411;27910;29328;29329;31835;32251;32771;33096;33558;33680;34318;34808;35380;37066;37853	203	56	IPI00000877;IPI00922838;IPI00922127;IPI00922745	45;43;26;8	45;43;26;8	44;42;26;8	FALSE	Hypoxia up-regulated protein 1;150 kDa oxygen-regulated protein;Orp150;cDNA FLJ56074, highly similar to 150 kDa oxygen-regulated protein (Orp150);cDNA FLJ54708, highly similar to 150 kDa oxygen-regulated protein (Orp150)	HYOU1;ORP150	Hypoxia up-regulated protein 1;cDNA FLJ56074, highly similar to 150 kDa oxygen-regulated protein;cDNA FLJ54708, highly similar to 150 kDa oxygen-regulated protein	Q9Y4L1;A8C1Z0;B3KXH0;B7Z602;B7Z766;Q05D91;Q68D25;Q6IN67;Q9BST8;B7Z2N4;B7Z909	HYOU1_HUMAN;B7Z2N4_HUMAN;B7Z909_HUMAN	ENST00000353883;ENST00000404233		NP_001124463;NP_006380	PF00012	HSP70	Hsp70 protein	GO:0005783;GO:0005788;GO:0031974;GO:0043226;GO:0043227;GO:0043229;GO:0043231;GO:0043233;GO:0044422;GO:0044424;GO:0044432;GO:0044444;GO:0044446;GO:0044464;GO:0070013	endoplasmic reticulum;endoplasmic reticulum lumen;membrane-enclosed lumen;organelle;membrane-bounded organelle;intracellular organelle;intracellular membrane-bounded organelle;organelle lumen;organelle part;intracellular part;endoplasmic reticulum part	GO:0000166;GO:0001882;GO:0001883;GO:0005488;GO:0005515;GO:0005524;GO:0017076;GO:0030554;GO:0032553;GO:0032555;GO:0032559	nucleotide binding;nucleoside binding;purine nucleoside binding;binding;protein binding;ATP binding;purine nucleotide binding;adenyl nucleotide binding;ribonucleotide binding;purine ribonucleotide binding;adenyl ribonucleotide binding	GO:0001666;GO:0006950;GO:0042221;GO:0050896;GO:0070482	response to hypoxia;response to stress;response to chemical stimulus;response to stimulus;response to oxygen levels	hsa:10525			K09486	4	45	46	122	45	46	122	44	45	119	17	15	23	17	36	22	25	21	21	16	26
28268;32596	204	101	IPI00008833;IPI00000912	2;2	2;2	2;2	FALSE	Protein JTB;Jumping translocation breakpoint protein;Prostate androgen-regulated protein;HSPC222;JTB protein;Jumping translocation breakpoint;HCG1996054, isoform CRA_a	JTB;RP11-422P24.4-002;RP11-422P24.4-006;hCG_1996054	Protein JTB;Jumping translocation breakpoint	O76095;Q6IB19;Q9P0Q4	JTB_HUMAN;Q9P0Q4_HUMAN	ENST00000271843;ENST00000356648;ENST00000368589	OTTHUMP00000034759;OTTHUMP00000035330;OTTHUMP00000035331;OTTHUMP00000035332	NP_006685	PF05439	JTB	Jumping translocation breakpoint protein (JTB)	GO:0000267;GO:0005624;GO:0005626;GO:0005856;GO:0005887;GO:0016021;GO:0031224;GO:0031226;GO:0043226;GO:0043227;GO:0043228;GO:0043229;GO:0043231;GO:0043232;GO:0044424;GO:0044425;GO:0044459;GO:0044464	cell fraction;membrane fraction;insoluble fraction;cytoskeleton;integral to plasma membrane;integral to membrane;intrinsic to membrane;intrinsic to plasma membrane;organelle;membrane-bounded organelle;non-membrane-bounded organelle;intracellular organelle					hsa:10899				2	2	2	3	2	2	3	2	2	3	0	0	1	0	0	0	2	2	0	0	0
8992;10335;21869			IPI00000948;IPI00927538	3;3	3;3	3;3	FALSE	Transducin beta-like protein 2;WS beta-transducin repeats protein;Williams-Beuren syndrome chromosomal region 13 protein;cDNA FLJ55528, highly similar to Transducin beta-like 2 protein	TBL2;WBSCR13;UNQ563/PRO1125	Transducin beta-like protein 2;cDNA FLJ55528, highly similar to Transducin beta-like 2 protein	Q9Y4P3;B2RB52;Q8N2L6;Q96E41;B4DY50;B4DY59	TBL2_HUMAN;B4DY50_HUMAN	ENST00000305632	OTTHUMP00000160428;OTTHUMP00000211559	NP_036585	PF00400	WD40	WD domain, G-beta repeat	GO:0005739;GO:0043226;GO:0043227;GO:0043229;GO:0043231;GO:0044424;GO:0044444;GO:0044464	mitochondrion;organelle;membrane-bounded organelle;intracellular organelle;intracellular membrane-bounded organelle;intracellular part;cytoplasmic part;cell part					hsa:26608				2	3	3	4	3	3	4	3	3	4	0	1	1	0	0	1	0	1	0	0	0
10603;12484;21862	205	44	IPI00000980;IPI00893097;IPI00893222	3;2;1	3;2;1	3;2;1	FALSE	Mitochondrial import receptor subunit TOM7 homolog;Translocase of outer membrane 7 kDa subunit homolog;Putative uncharacterized protein TOMM7	TOMM7;TOM7;TOMM07;AD-014	Mitochondrial import receptor subunit TOM7 homolog;Uncharacterized protein	Q9P0U1;Q75MR5;A6NIV2	TOM7_HUMAN;A6NIV2_HUMAN	ENST00000358435;ENST00000372879;ENST00000396557	OTTHUMP00000025198;OTTHUMP00000120038;OTTHUMP00000201932	NP_061932	PF08038	Tom7	TOM7 family	GO:0005742;GO:0016021;GO:0031224;GO:0032991;GO:0043234;GO:0044422;GO:0044424;GO:0044425;GO:0044429;GO:0044444;GO:0044446;GO:0044455;GO:0044464;GO:0005741;GO:0016020;GO:0019867;GO:0031090;GO:0031966;GO:0031968	mitochondrial outer membrane translocase complex;integral to membrane;intrinsic to membrane;macromolecular complex;protein complex;organelle part;intracellular part;membrane part;mitochondrial part;cytoplasmic part;intracellular organelle part	GO:0005215;GO:0005488;GO:0005515;GO:0008320;GO:0008565;GO:0015399;GO:0015405;GO:0015450;GO:0022804;GO:0022857;GO:0022884;GO:0022891;GO:0022892	transporter activity;binding;protein binding;protein transmembrane transporter activity;protein transporter activity;primary active transmembrane transporter activity;P-P-bond-hydrolysis-driven transmembrane transporter activity	GO:0006810;GO:0006886;GO:0015031;GO:0045184;GO:0046907;GO:0051234;GO:0051649	transport;intracellular protein transport;protein transport;establishment of protein localization;intracellular transport;establishment of localization;establishment of localization in cell	hsa:54543				3	3	3	7	3	3	7	3	3	7	2	2	2	3	2	1	1	3	2	2	1
2794;6633;22192			IPI00001022;IPI00328714;IPI00382557	3;1;1	3;1;1	3;1;1	FALSE	Probable hydrolase PNKD;Paroxysmal nonkinesiogenic dyskinesia protein;Myofibrillogenesis regulator 1;Trans-activated by hepatitis C virus core protein 2	PNKD;KIAA1184;MR1;TAHCCP2;FKSG19;UNQ2491/PRO5778	Isoform 2 of Probable hydrolase PNKD	Q8N490-2;Q8N490	PNKD_HUMAN	ENST00000248451;ENST00000258362;ENST00000273077	OTTHUMP00000207315	NP_001070867	PF00753	Lactamase_B	Metallo-beta-lactamase superfamily	GO:0005634;GO:0005739;GO:0016020;GO:0043226;GO:0043227;GO:0043229;GO:0043231;GO:0044424;GO:0044444;GO:0044464	nucleus;mitochondrion;membrane;organelle;membrane-bounded organelle;intracellular organelle;intracellular membrane-bounded organelle;intracellular part;cytoplasmic part;cell part	GO:0003824;GO:0005488;GO:0008270;GO:0016787;GO:0043167;GO:0043169;GO:0046872;GO:0046914	catalytic activity;binding;zinc ion binding;hydrolase activity;ion binding;cation binding;metal ion binding;transition metal ion binding			hsa:25953				3	3	3	7	3	3	7	3	3	7	1	2	3	3	3	0	1	3	3	1	1
4262;4860;7240;9490;10660;11978;13197;13550;15436;16459;16460;18105;18654;19210;20041;24346;24970;26613;30457;32347;32661;33112;34021;34212;34691;35540;35593	206	683	IPI00001091;IPI00074962;IPI00007834;IPI00305279;IPI00895856;IPI00942244;IPI00964118;IPI00966374;IPI00966009	27;1;1;1;1;1;1;1;1	27;1;1;1;1;1;1;1;1	27;1;1;1;1;1;1;1;1	FALSE	AFG3-like protein 2;Paraplegin-like protein	AFG3L2	AFG3-like protein 2	Q9Y4W6;D3DUJ0;Q8TA92	AFG32_HUMAN	ENST00000269143	OTTHUMP00000071704;OTTHUMP00000162476	NP_006787	PF00004;PF06480;PF01434	AAA;FtsH_ext;Peptidase_M41	ATPase family associated with various cellular activities (AAA);FtsH Extracellular;Peptidase family M41	GO:0016021;GO:0031224;GO:0044425;GO:0044464	integral to membrane;intrinsic to membrane;membrane part;cell part	GO:0000166;GO:0001882;GO:0001883;GO:0003824;GO:0004175;GO:0004222;GO:0005488;GO:0005515;GO:0005524;GO:0008233;GO:0008237;GO:0008270;GO:0016462;GO:0016787;GO:0016817;GO:0016818;GO:0017076;GO:0017111;GO:0030554;GO:0032553;GO:0032555;GO:0032559;GO:0043167;GO:0043169;GO:0046872;GO:0046914;GO:0051082;GO:0070011	nucleotide binding;nucleoside binding;purine nucleoside binding;catalytic activity;endopeptidase activity;metalloendopeptidase activity;binding;protein binding;ATP binding;peptidase activity;metallopeptidase activity;zinc ion binding	GO:0006508;GO:0008152;GO:0009056;GO:0009057;GO:0019538;GO:0030163;GO:0043170;GO:0043283;GO:0043285;GO:0044238	proteolysis;metabolic process;catabolic process;macromolecule catabolic process;protein metabolic process;protein catabolic process;macromolecule metabolic process;biopolymer metabolic process;biopolymer catabolic process;primary metabolic process	hsa:10939			K08956	9	27	28	56	27	28	56	27	28	56	6	4	9	19	13	3	10	17	10	7	13
3980;28800;35741;37926			IPI00001134;IPI00556348	4;2	4;2	4;2	FALSE	RNA-binding protein 7;RNA-binding motif protein 7;Putative uncharacterized protein	RBM7	RNA-binding protein 7;Putative uncharacterized protein (Fragment)	Q9Y580;Q6IRX3;Q59EQ8	RBM7_HUMAN;Q59EQ8_HUMAN	ENST00000265882;ENST00000375490		NP_057174	PF00076	RRM_1	RNA recognition motif. (a.k.a. RRM, RBD, or RNP domain)			GO:0000166;GO:0003676;GO:0003723;GO:0005488	nucleotide binding;nucleic acid binding;RNA binding;binding	GO:0007126;GO:0009987;GO:0022402;GO:0022403	meiosis;cellular process;cell cycle process;cell cycle phase	hsa:10179				2	4	4	6	4	4	6	4	4	6	1	1	0	2	1	2	0	0	0	0	1
12064;17980;21356;27198;37099			IPI00001146	5	5	5	FALSE	U6 snRNA-associated Sm-like protein LSm6	LSM6	U6 snRNA-associated Sm-like protein LSm6	P62312;Q4W5J5	LSM6_HUMAN	ENST00000296581		NP_009011	PF01423	LSM	LSM domain	GO:0005737;GO:0030529;GO:0030532;GO:0032991;GO:0044422;GO:0044424;GO:0044428;GO:0044446;GO:0044464	cytoplasm;ribonucleoprotein complex;small nuclear ribonucleoprotein complex;macromolecular complex;organelle part;intracellular part;nuclear part;intracellular organelle part;cell part	GO:0003676;GO:0003723;GO:0005488;GO:0005515	nucleic acid binding;RNA binding;binding;protein binding	GO:0006139;GO:0006364;GO:0006396;GO:0006397;GO:0006399;GO:0006807;GO:0008033;GO:0008152;GO:0008380;GO:0009987;GO:0016070;GO:0016071;GO:0016072;GO:0034470;GO:0034660;GO:0034960;GO:0043170;GO:0043283;GO:0044237;GO:0044238;GO:0044260	nucleobase, nucleoside, nucleotide and nucleic acid metabolic process;rRNA processing;RNA processing;mRNA processing;tRNA metabolic process;nitrogen compound metabolic process;tRNA processing;metabolic process;RNA splicing;cellular process	hsa:11157			K04796	1	5	5	15	5	5	15	5	5	15	2	3	5	1	4	4	3	3	1	4	4
80;189;296;606;1209;1411;1602;1648;1776;1791;1798;1859;1947;2050;2129;2735;3214;3216;3430;3540;3617;3618;3632;3921;4438;4788;4918;5013;5321;5693;6386;6545;6665;6794;6959;6960;7143;7698;7729;7859;7974;8916;8917;9763;10215;10241;10295;10381;10393;10591;11001;11032;11541;11702;11784;11854;11974;12830;13057;13058;13336;13458;13460;13480;13487;14382;15251;15337;15338;15508;15869;16653;16864;16934;1718…	207;208;209;210;211;212;213;214;215;216;217;218;219;220;221;222	228;315;533;766;1382;1444;1448;1487;1617;1642;1758;1759;1891;2404;2434;2512	IPI00001159;IPI00788818;IPI00789420	159;12;3	159;12;3	159;12;3	FALSE	Translational activator GCN1;GCN1-like protein 1	GCN1L1;KIAA0219	Translational activator GCN1	Q92616;B4DM32;E1NZA1	GCN1L_HUMAN	ENST00000300648	OTTHUMP00000169516	NP_006827	PF02985	HEAT	HEAT repeat	GO:0005840;GO:0030529;GO:0032991;GO:0043226;GO:0043228;GO:0043229;GO:0043232;GO:0044424;GO:0044444;GO:0044464	ribosome;ribonucleoprotein complex;macromolecular complex;organelle;non-membrane-bounded organelle;intracellular organelle;intracellular non-membrane-bounded organelle;intracellular part;cytoplasmic part;cell part	GO:0003676;GO:0005488;GO:0005515;GO:0008135;GO:0045182	nucleic acid binding;binding;protein binding;translation factor activity, nucleic acid binding;translation regulator activity	GO:0006417;GO:0009889;GO:0010468;GO:0010556;GO:0010608;GO:0019222;GO:0031323;GO:0031326;GO:0032268;GO:0050789;GO:0050794;GO:0051246;GO:0060255;GO:0065007;GO:0080090	regulation of translation;regulation of biosynthetic process;regulation of gene expression;regulation of macromolecule biosynthetic process;posttranscriptional regulation of gene expression;regulation of metabolic process	hsa:10985				3	159	176	447	159	176	447	159	176	447	45	86	95	118	85	101	106	71	83	92	125
626;1740;6054;7050;7630;9670;13436;15029;15575;16025;16034;16412;17840;18550;19419;19747;21372;22052;22554;24730;28978;29778;30430;32942;34465;36201			IPI00001458;IPI00795298;IPI00795872;IPI00798173;REV_IPI00643306;REV_IPI00444077;IPI00794056;IPI00794598	26;12;9;2;1;1;1;1	26;12;9;2;1;1;1;1	25;12;8;2;0;0;1;1	FALSE	Kinetochore-associated protein 1;Rough deal homolog	KNTC1;KIAA0166	Kinetochore-associated protein 1	P50748;B4DDZ9	KNTC1_HUMAN	ENST00000333479	OTTHUMP00000169629	NP_055523	PF10493	Rod_C	Rough deal protein C-terminal region	GO:0000776;GO:0000777;GO:0000922;GO:0005634;GO:0005737;GO:0005828;GO:0005874;GO:0005876;GO:0032991;GO:0043226;GO:0043227;GO:0043228;GO:0043229;GO:0043231;GO:0043232;GO:0043234;GO:0044422;GO:0044424;GO:0044427;GO:0044430;GO:0044446;GO:0044464	kinetochore;condensed chromosome kinetochore;spindle pole;nucleus;cytoplasm;kinetochore microtubule;microtubule;spindle microtubule;macromolecular complex;organelle;membrane-bounded organelle;non-membrane-bounded organelle;intracellular organelle	GO:0005488;GO:0005515	binding;protein binding	GO:0000075;GO:0000280;GO:0006461;GO:0006996;GO:0007067;GO:0007088;GO:0007093;GO:0007096;GO:0007346;GO:0009987;GO:0010564;GO:0010926;GO:0016043;GO:0022402;GO:0022403;GO:0022607;GO:0033043;GO:0043933;GO:0048285;GO:0050789;GO:0050794;GO:0051128;GO:0051301;GO:0051726;GO:0051783;GO:0065003;GO:0065007	cell cycle checkpoint;nuclear division;protein complex assembly;organelle organization;mitosis;regulation of mitosis;mitotic cell cycle checkpoint;regulation of exit from mitosis;regulation of mitotic cell cycle;cellular process	hsa:9735			K11577	8	26	26	40	26	26	40	25	25	39	0	4	8	16	3	3	4	1	2	3	5
167;567;2930;4969;12362;14041;17877;18510;22170;32633;35433;36430			IPI00001466;IPI00940934;IPI00854834;IPI00893067;IPI00913926;IPI00917887;IPI00893935	12;12;12;8;6;4;2	12;12;12;8;6;4;2	12;12;12;8;6;4;2	FALSE	Echinoderm microtubule-associated protein-like 4;Restrictedly overexpressed proliferation-associated protein;Ropp 120;EML4 protein;Putative uncharacterized protein EML4;cDNA FLJ55069, highly similar to Echinoderm microtubule-associated protein-like 4	EML4;C2orf2;EMAPL4	Echinoderm microtubule-associated protein-like 4;109 kDa protein;echinoderm microtubule-associated protein-like 4 isoform b;Uncharacterized protein;Uncharacterized protein	Q9HC35;A6H8Y6;B5MCW9;B5MBZ0;B4DIT9;B5MD40	EMAL4_HUMAN;A6H8Y6_HUMAN;B5MBZ0_HUMAN;B4DIT9_HUMAN	ENST00000318522;ENST00000402711;ENST00000401738;ENST00000406175	OTTHUMP00000158762;OTTHUMP00000201447;OTTHUMP00000201455;OTTHUMP00000201457	NP_061936;NP_001138548	PF03451;PF00400	HELP;WD40	HELP motif;WD domain, G-beta repeat	GO:0005737;GO:0005874;GO:0044422;GO:0044424;GO:0044430;GO:0044446;GO:0044464	cytoplasm;microtubule;organelle part;intracellular part;cytoskeletal part;intracellular organelle part;cell part	GO:0005488;GO:0005515	binding;protein binding	GO:0000280;GO:0006996;GO:0007017;GO:0007067;GO:0009987;GO:0016043;GO:0022402;GO:0022403;GO:0048285	nuclear division;organelle organization;microtubule-based process;mitosis;cellular process;cellular component organization;cell cycle process;cell cycle phase;organelle fission	hsa:27436				7	12	12	25	12	12	25	12	12	25	2	1	4	3	4	6	9	3	8	7	6
8874;29490			IPI00001469	2	2	2	FALSE	Secretoglobin family 1D member 2;Lipophilin-B	SCGB1D2;LIPHB	Secretoglobin family 1D member 2	O95969	SG1D2_HUMAN	ENST00000244926		NP_006542	PF01099	Uteroglobin	Uteroglobin family	GO:0005615;GO:0044421	extracellular space;extracellular region part	GO:0005488	binding			hsa:10647				1	2	2	2	2	2	2	2	2	2	2	1	0	1	1	2	0	1	2	2	2
228;4242;4411;5132;12728;13623;16333;17326;21566;29377;32117;32167;35633;36774	223	203	IPI00001539;IPI00873829	14;14	14;14	14;14	FALSE	3-ketoacyl-CoA thiolase, mitochondrial;Beta-ketothiolase;Acetyl-CoA acyltransferase;Mitochondrial 3-oxoacyl-CoA thiolase;T1	ACAA2	3-ketoacyl-CoA thiolase, mitochondrial;42 kDa protein	P42765;B2RB23;B3KNP8	THIM_HUMAN	ENST00000285093;ENST00000398549	OTTHUMP00000073215;OTTHUMP00000163502	NP_006102	PF02803;PF00108	Thiolase_C;Thiolase_N	Thiolase, C-terminal domain;Thiolase, N-terminal domain	GO:0005743;GO:0016020;GO:0019866;GO:0031090;GO:0031966;GO:0044422;GO:0044424;GO:0044429;GO:0044444;GO:0044446;GO:0044464	mitochondrial inner membrane;membrane;organelle inner membrane;organelle membrane;mitochondrial membrane;organelle part;intracellular part;mitochondrial part;cytoplasmic part;intracellular organelle part;cell part	GO:0003824;GO:0003988;GO:0008415;GO:0016408;GO:0016740;GO:0016746;GO:0016747	catalytic activity;acetyl-CoA C-acyltransferase activity;acyltransferase activity;C-acyltransferase activity;transferase activity;transferase activity, transferring acyl groups;transferase activity, transferring acyl groups other than amino-acyl groups	GO:0006066;GO:0006082;GO:0006629;GO:0006631;GO:0006694;GO:0006695;GO:0008152;GO:0008202;GO:0008203;GO:0008610;GO:0009058;GO:0009987;GO:0016125;GO:0016126;GO:0019752;GO:0032787;GO:0042180;GO:0043436;GO:0044237;GO:0044238;GO:0044249;GO:0044255	alcohol metabolic process;organic acid metabolic process;lipid metabolic process;fatty acid metabolic process;steroid biosynthetic process;cholesterol biosynthetic process;metabolic process;steroid metabolic process;cholesterol metabolic process	hsa:10449	ko00062;ko00071;ko00280;ko00362	Fatty acid elongation in mitochondria;Fatty acid metabolism;Valine, leucine and isoleucine degradation;Benzoate degradation via hydroxylation	K07508	2	14	15	35	14	15	35	14	15	35	4	7	8	6	13	5	1	1	4	3	0
270;1137;6731;8488;9994;22393			IPI00001541	6	6	6	FALSE	Mitochondrial import inner membrane translocase subunit Tim9	TIMM9;TIM9;TIM9A;TIMM9A	Mitochondrial import inner membrane translocase subunit Tim9	Q9Y5J7	TIM9_HUMAN	ENST00000216463;ENST00000395159;ENST00000407021	OTTHUMP00000179028	NP_036592	PF02953	zf-Tim10_DDP	Tim10/DDP family zinc finger	GO:0005744;GO:0032991;GO:0042719;GO:0043234;GO:0044422;GO:0044424;GO:0044425;GO:0044429;GO:0044444;GO:0044446;GO:0044455;GO:0044464	mitochondrial inner membrane presequence translocase complex;macromolecular complex;mitochondrial intermembrane space protein transporter complex;protein complex;organelle part;intracellular part;membrane part;mitochondrial part;cytoplasmic part	GO:0005488;GO:0008270;GO:0043167;GO:0043169;GO:0046872;GO:0046914	binding;zinc ion binding;ion binding;cation binding;metal ion binding;transition metal ion binding	GO:0003008;GO:0006605;GO:0006612;GO:0006626;GO:0006810;GO:0006839;GO:0006886;GO:0006996;GO:0007005;GO:0007006;GO:0007007;GO:0007600;GO:0007605;GO:0009987;GO:0015031;GO:0016043;GO:0016044;GO:0017038;GO:0032501;GO:0045039;GO:0045184;GO:0046907;GO:0050877;GO:0050890;GO:0050954;GO:0051234;GO:0051649;GO:0055085;GO:0065002	system process;protein targeting;protein targeting to membrane;protein targeting to mitochondrion;transport;mitochondrial transport;intracellular protein transport;organelle organization;mitochondrion organization;mitochondrial membrane organization	hsa:26520				1	6	6	17	6	6	17	6	6	17	4	3	5	4	6	4	1	5	4	6	4
11050;22383;22384;37422	224;225	74;80	IPI00001543	4	4	4	FALSE	Mitochondrial import inner membrane translocase subunit Tim10	TIMM10;TIM10	Mitochondrial import inner membrane translocase subunit Tim10	P62072	TIM10_HUMAN	ENST00000257245		NP_036588	PF02953	zf-Tim10_DDP	Tim10/DDP family zinc finger	GO:0005744;GO:0032991;GO:0042719;GO:0043234;GO:0044422;GO:0044424;GO:0044425;GO:0044429;GO:0044444;GO:0044446;GO:0044455;GO:0044464	mitochondrial inner membrane presequence translocase complex;macromolecular complex;mitochondrial intermembrane space protein transporter complex;protein complex;organelle part;intracellular part;membrane part;mitochondrial part;cytoplasmic part	GO:0005488;GO:0008270;GO:0043167;GO:0043169;GO:0046872;GO:0046914	binding;zinc ion binding;ion binding;cation binding;metal ion binding;transition metal ion binding	GO:0003008;GO:0006605;GO:0006612;GO:0006626;GO:0006810;GO:0006839;GO:0006886;GO:0006996;GO:0007005;GO:0007006;GO:0007007;GO:0007600;GO:0007605;GO:0009987;GO:0015031;GO:0016043;GO:0016044;GO:0017038;GO:0032501;GO:0045039;GO:0045184;GO:0046907;GO:0050877;GO:0050890;GO:0050954;GO:0051234;GO:0051649;GO:0055085;GO:0065002	system process;protein targeting;protein targeting to membrane;protein targeting to mitochondrion;transport;mitochondrial transport;intracellular protein transport;organelle organization;mitochondrion organization;mitochondrial membrane organization	hsa:26519				1	4	7	15	4	7	15	4	7	15	2	1	4	2	3	2	1	3	3	3	1
738;3730;8799;9384;22600;31191			IPI00964886;IPI00001546;IPI00967384	6;6;2	6;6;2	6;6;2	FALSE	Mitochondrial import inner membrane translocase subunit Tim8 B;Deafness dystonia protein 2;DDP-like protein	TIMM8B;DDP2;DDPL;TIM8B	mitochondrial import inner membrane translocase subunit Tim8 B;Mitochondrial import inner membrane translocase subunit Tim8 B	Q9Y5J9	TIM8B_HUMAN	ENST00000280354		NP_036591	PF02953	zf-Tim10_DDP	Tim10/DDP family zinc finger	GO:0005744;GO:0032991;GO:0042719;GO:0043234;GO:0044422;GO:0044424;GO:0044425;GO:0044429;GO:0044444;GO:0044446;GO:0044455;GO:0044464	mitochondrial inner membrane presequence translocase complex;macromolecular complex;mitochondrial intermembrane space protein transporter complex;protein complex;organelle part;intracellular part;membrane part;mitochondrial part;cytoplasmic part	GO:0005488;GO:0005515;GO:0008270;GO:0043167;GO:0043169;GO:0046872;GO:0046914	binding;protein binding;zinc ion binding;ion binding;cation binding;metal ion binding;transition metal ion binding	GO:0003008;GO:0006605;GO:0006612;GO:0006626;GO:0006810;GO:0006839;GO:0006886;GO:0006996;GO:0007005;GO:0007006;GO:0007007;GO:0007600;GO:0007605;GO:0009987;GO:0015031;GO:0016043;GO:0016044;GO:0017038;GO:0032501;GO:0045039;GO:0045184;GO:0046907;GO:0050877;GO:0050890;GO:0050954;GO:0051234;GO:0051649;GO:0055085;GO:0065002	system process;protein targeting;protein targeting to membrane;protein targeting to mitochondrion;transport;mitochondrial transport;intracellular protein transport;organelle organization;mitochondrion organization;mitochondrial membrane organization	hsa:26521				3	6	6	18	6	6	18	6	6	18	3	2	5	5	3	4	1	4	3	4	3
1109;5914;12960;21041;28517			IPI00001578;IPI00795592;IPI00792773	5;5;4	5;5;4	5;5;4	FALSE	Uncharacterized protein C17orf62	C17orf62	Uncharacterized protein C17orf62;hypothetical protein LOC79415 isoform b;20 kDa protein	Q9BQA9;E1B6X3	CQ062_HUMAN	ENST00000306645;ENST00000342572	OTTHUMP00000180816;OTTHUMP00000180817;OTTHUMP00000180823;OTTHUMP00000180819;OTTHUMP00000180822;OTTHUMP00000180820	NP_001028218;NP_001093877;NP_001093878				GO:0016021;GO:0031224;GO:0044425;GO:0044464	integral to membrane;intrinsic to membrane;membrane part;cell part					hsa:79415				3	5	5	9	5	5	9	5	5	9	0	1	3	4	0	0	3	4	0	1	0
3569;18955;23383;26028;35398;37605	226;227;228	1;23;74	IPI00001589	6	6	6	FALSE	Mitochondrial import inner membrane translocase subunit Tim13	TIMM13;TIM13B;TIMM13A;TIMM13B	Mitochondrial import inner membrane translocase subunit Tim13	Q9Y5L4	TIM13_HUMAN	ENST00000215570	OTTHUMP00000078157	NP_036590	PF02953	zf-Tim10_DDP	Tim10/DDP family zinc finger	GO:0005744;GO:0032991;GO:0042719;GO:0043234;GO:0044422;GO:0044424;GO:0044425;GO:0044429;GO:0044444;GO:0044446;GO:0044455;GO:0044464	mitochondrial inner membrane presequence translocase complex;macromolecular complex;mitochondrial intermembrane space protein transporter complex;protein complex;organelle part;intracellular part;membrane part;mitochondrial part;cytoplasmic part	GO:0005488;GO:0005515;GO:0008270;GO:0043167;GO:0043169;GO:0046872;GO:0046914	binding;protein binding;zinc ion binding;ion binding;cation binding;metal ion binding;transition metal ion binding	GO:0003008;GO:0006605;GO:0006612;GO:0006626;GO:0006810;GO:0006839;GO:0006886;GO:0006996;GO:0007005;GO:0007006;GO:0007007;GO:0007600;GO:0007605;GO:0009987;GO:0015031;GO:0016043;GO:0016044;GO:0017038;GO:0032501;GO:0045039;GO:0045184;GO:0046907;GO:0050877;GO:0050890;GO:0050954;GO:0051234;GO:0051649;GO:0055085;GO:0065002	system process;protein targeting;protein targeting to membrane;protein targeting to mitochondrion;transport;mitochondrial transport;intracellular protein transport;organelle organization;mitochondrion organization;mitochondrial membrane organization	hsa:26517				1	6	9	26	6	9	26	6	9	26	4	3	6	5	4	4	2	5	5	4	2
24327;28955;38096			IPI00399307;IPI00001593	3;3	3;3	3;3	FALSE	Prolylcarboxypeptidase (Angiotensinase C), isoform CRA_b;Putative uncharacterized protein PRCP;Lysosomal Pro-X carboxypeptidase;Prolylcarboxypeptidase;Proline carboxypeptidase;Angiotensinase C;Lysosomal carboxypeptidase C	PRCP;PCP	lysosomal Pro-X carboxypeptidase isoform 2 preproprotein;Lysosomal Pro-X carboxypeptidase	A8MU24;B3KRK5;P42785;B3KR26;B7Z7Q6	A8MU24_HUMAN;PCP_HUMAN	ENST00000393399;ENST00000313010		NP_955450;NP_005031	PF05577	Peptidase_S28	Serine carboxypeptidase S28	GO:0000323;GO:0005764;GO:0005773;GO:0043226;GO:0043227;GO:0043229;GO:0043231;GO:0044424;GO:0044444;GO:0044464	lytic vacuole;lysosome;vacuole;organelle;membrane-bounded organelle;intracellular organelle;intracellular membrane-bounded organelle;intracellular part;cytoplasmic part;cell part	GO:0003824;GO:0004180;GO:0008233;GO:0008236;GO:0008238;GO:0016787;GO:0017171;GO:0070011;GO:0004185;GO:0070008	catalytic activity;carboxypeptidase activity;peptidase activity;serine-type peptidase activity;exopeptidase activity;hydrolase activity;serine hydrolase activity;peptidase activity, acting on L-amino acid peptides;serine-type carboxypeptidase activity	GO:0006508;GO:0008152;GO:0009056;GO:0009057;GO:0019538;GO:0030163;GO:0043170;GO:0043283;GO:0043285;GO:0044238	proteolysis;metabolic process;catabolic process;macromolecule catabolic process;protein metabolic process;protein catabolic process;macromolecule metabolic process;biopolymer metabolic process;biopolymer catabolic process;primary metabolic process	hsa:5547			K01285	2	3	3	7	3	3	7	3	3	7	2	1	1	1	1	0	0	0	2	0	1
11244;11615;28353			IPI00215977;IPI00001611;IPI00940065	3;3;2	3;3;2	3;3;2	FALSE	cDNA FLJ78037, highly similar to Homo sapiens insulin-like growth factor 2 (somatomedin A), mRNA;Insulin-like growth factor II;Somatomedin-A;Insulin-like growth factor II Ala-25 Del;Preptin	IGF2;PP1446	insulin-like growth factor II isoform 2;Isoform 1 of Insulin-like growth factor II;Isoform 2 of Insulin-like growth factor II	A8K6C9;C9JAF2;P01344-1;P01344;B2MUX6;P01344-2	A8K6C9_HUMAN;IGF2_HUMAN	ENST00000300632;ENST00000337883;ENST00000356578;ENST00000381389;ENST00000381395;ENST00000381406	OTTHUMP00000011158;OTTHUMP00000011012;OTTHUMP00000011015;OTTHUMP00000011018;OTTHUMP00000011157;OTTHUMP00000011013;OTTHUMP00000011016;OTTHUMP00000011017	NP_001121070;NP_000603;NP_001007140	PF08365;PF00049	IGF2_C;Insulin	Insulin-like growth factor II E-peptide;Insulin/IGF/Relaxin family	GO:0005615;GO:0044421	extracellular space;extracellular region part	GO:0005102;GO:0005159;GO:0005179;GO:0005488;GO:0005515;GO:0005158;GO:0008083;GO:0032403	receptor binding;insulin-like growth factor receptor binding;hormone activity;binding;protein binding;insulin receptor binding;growth factor activity;protein complex binding	GO:0009653;GO:0009887;GO:0032502;GO:0005975;GO:0005996;GO:0006006;GO:0006066;GO:0006139;GO:0006349;GO:0006355;GO:0006807;GO:0007088;GO:0007154;GO:0007165;GO:0007166;GO:0007167;GO:0007169;GO:0007346;GO:0008152;GO:0008283;GO:0008284;GO:0008286;GO:0009719;GO:0009725;GO:0009889;GO:0009966;GO:0009967;GO:0009987;GO:0010033;GO:0010468;GO:0010556;GO:0010564;GO:0010627;GO:0010638;GO:0010646;GO:0010647;GO:…	anatomical structure morphogenesis;organ morphogenesis;developmental process;carbohydrate metabolic process;monosaccharide metabolic process;glucose metabolic process;alcohol metabolic process	hsa:3481				3	3	3	3	3	3	3	3	3	3	1	1	2	0	1	2	0	2	0	2	3
251;683;2018;3998;8344;13017;16444;16445;16498;18637;20113;22117;23377;24282;25122;29881;30206;33654;34166;34502;35813			IPI00001636;IPI00940340;IPI00940152;IPI00385153;IPI00913912;IPI00889628;IPI00889588	21;20;18;17;10;9;2	21;20;18;17;10;9;2	21;20;18;17;10;9;2	FALSE	Ataxin-10;Spinocerebellar ataxia type 10 protein;Brain protein E46 homolog;cDNA FLJ54600, highly similar to Ataxin-10;HUMEEP	ATXN10;SCA10;DKFZp434I1726	Ataxin-10;54 kDa protein;ataxin-10 isoform 2;HUMEEP	Q9UBB4;B4DG05;Q9NTC6;Q7Z524	ATX10_HUMAN;B4DG05_HUMAN;Q7Z524_HUMAN	ENST00000252934;ENST00000381061;ENST00000396011	OTTHUMP00000028591;OTTHUMP00000197383	NP_037368;NP_001161093	PF09759	Atx10homo_assoc	Spinocerebellar ataxia type 10 protein domain	GO:0030425;GO:0042995;GO:0043005;GO:0043025;GO:0044424;GO:0044444;GO:0044464;GO:0048471	dendrite;cell projection;neuron projection;cell soma;intracellular part;cytoplasmic part;cell part;perinuclear region of cytoplasm	GO:0005488;GO:0005515	binding;protein binding	GO:0007399;GO:0008219;GO:0009987;GO:0016265;GO:0032502;GO:0048731;GO:0048856	nervous system development;cell death;cellular process;death;developmental process;system development;anatomical structure development	hsa:25814				7	21	23	48	21	23	48	21	23	48	8	10	10	11	3	3	0	0	8	5	3
330;2221;3969;5352;5644;6996;8102;8201;10675;10888;13209;15989;18369;19223;20663;21879;23400;25502;25888;26167;26457;28528;29765;30141;30553;31769;32589;32819;32972;32982;34463;35395;36499;37449;37609	229;230;231;232;233;234;235;236	1;181;555;564;647;754;788;842	IPI00001639;IPI00922792	35;23	35;23	35;23	FALSE	Importin subunit beta-1;Karyopherin subunit beta-1;Nuclear factor P97;Importin-90;cDNA FLJ50625, highly similar to Importin beta-1 subunit	KPNB1;NTF97	Importin subunit beta-1;cDNA FLJ50625, highly similar to Importin beta-1 subunit	Q14974;B2RBR9;B7Z752;B7ZAV6;D3DTT3;B7Z5M1	IMB1_HUMAN;B7Z5M1_HUMAN	ENST00000290158	OTTHUMP00000035030;OTTHUMP00000181581	NP_002256	PF00514;PF02985;PF03810	Arm;HEAT;IBN_N	Armadillo/beta-catenin-like repeat;HEAT repeat;Importin-beta N-terminal domain	GO:0005643;GO:0005654;GO:0005829;GO:0032991;GO:0043234;GO:0044422;GO:0044424;GO:0044425;GO:0044428;GO:0044444;GO:0044446;GO:0044464;GO:0046930	nuclear pore;nucleoplasm;cytosol;macromolecular complex;protein complex;organelle part;intracellular part;membrane part;nuclear part;cytoplasmic part;intracellular organelle part;cell part;pore complex	GO:0005048;GO:0005488;GO:0005515;GO:0008139;GO:0008270;GO:0019904;GO:0042277;GO:0043167;GO:0043169;GO:0046872;GO:0046914	signal sequence binding;binding;protein binding;nuclear localization sequence binding;zinc ion binding;protein domain specific binding;peptide binding;ion binding;cation binding;metal ion binding;transition metal ion binding	GO:0000059;GO:0000060;GO:0006461;GO:0006605;GO:0006606;GO:0006607;GO:0006810;GO:0006886;GO:0006913;GO:0009987;GO:0010926;GO:0015031;GO:0016043;GO:0017038;GO:0022607;GO:0034621;GO:0034622;GO:0043623;GO:0043933;GO:0044419;GO:0045184;GO:0046907;GO:0051169;GO:0051170;GO:0051234;GO:0051649;GO:0051704;GO:0065003	protein import into nucleus, docking;protein import into nucleus, translocation;protein complex assembly;protein targeting;protein import into nucleus;NLS-bearing substrate import into nucleus;transport;intracellular protein transport	hsa:3837				2	35	43	112	35	43	112	35	43	112	26	21	22	24	25	24	20	15	26	25	28
4951;6182;16681;17450;27868;34991;36751			IPI00001649	7	7	7	FALSE	DnaJ homolog subfamily C member 15;Methylation-controlled J protein;Cell growth-inhibiting gene 22 protein	DNAJC15;DNAJD1;GIG22;HSD18	DnaJ homolog subfamily C member 15	Q9Y5T4	DJC15_HUMAN	ENST00000379221	OTTHUMP00000018329	NP_037370	PF00226	DnaJ	DnaJ domain	GO:0005634;GO:0005737;GO:0005912;GO:0005924;GO:0005925;GO:0016021;GO:0030054;GO:0030055;GO:0031224;GO:0043226;GO:0043227;GO:0043229;GO:0043231;GO:0044424;GO:0044425;GO:0044459;GO:0044464;GO:0070161	nucleus;cytoplasm;adherens junction;cell-substrate adherens junction;focal adhesion;integral to membrane;cell junction;cell-substrate junction;intrinsic to membrane;organelle;membrane-bounded organelle;intracellular organelle	GO:0005488;GO:0005515;GO:0031072	binding;protein binding;heat shock protein binding			hsa:29103			K09535	1	7	8	14	7	8	14	7	8	14	1	0	0	0	1	0	7	5	0	0	0
3382;23068;23112			IPI00001655;IPI00910720	3;1	3;1	3;1	FALSE	UPF0468 protein C16orf80;Transcription factor IIB	C16orf80	UPF0468 protein C16orf80	Q9Y6A4	CP080_HUMAN	ENST00000262498	OTTHUMP00000080712;OTTHUMP00000164726	NP_037374	PF05018	DUF667	Protein of unknown function (DUF667)					GO:0007275;GO:0032501;GO:0032502	multicellular organismal development;multicellular organismal process;developmental process	hsa:29105				2	3	3	8	3	3	8	3	3	8	0	0	0	0	2	2	0	0	0	1	1
19768;28962;33813;35196;36108			IPI00001661;IPI00787306;IPI00747309;IPI00925791;IPI00926548;IPI00925317;IPI00927389;IPI00925570	5;5;5;4;4;4;4;4	5;5;5;4;4;4;4;4	5;5;5;4;4;4;4;4	FALSE	RCC1-I;Regulator of chromosome condensation;Chromosome condensation protein 1;Cell cycle regulatory protein	RCC1;CHC1	regulator of chromosome condensation isoform a;regulator of chromosome condensation isoform b;Regulator of chromosome condensation;Uncharacterized protein;Uncharacterized protein;Uncharacterized protein;Uncharacterized protein;Protein	Q16269;Q6NT97;C9JW69;P18754;Q5T081;C9JQZ4;C9J3R0;C9JMJ4;C9JRH2	Q16269_HUMAN;RCC1_HUMAN	ENST00000373831;ENST00000398962;ENST00000373832;ENST00000373833;ENST00000373834;ENST00000398958	OTTHUMP00000211005;OTTHUMP00000211007;OTTHUMP00000003775;OTTHUMP00000003777;OTTHUMP00000211009;OTTHUMP00000211008;OTTHUMP00000211006;OTTHUMP00000211004;OTTHUMP00000211010	NP_001041659;NP_001041660;NP_001041664;NP_001260	PF00415	RCC1	Regulator of chromosome condensation (RCC1)	GO:0000228;GO:0000785;GO:0000790;GO:0000793;GO:0000794;GO:0005694;GO:0005737;GO:0043226;GO:0043228;GO:0043229;GO:0043232;GO:0044422;GO:0044424;GO:0044427;GO:0044428;GO:0044446;GO:0044454;GO:0044464	nuclear chromosome;chromatin;nuclear chromatin;condensed chromosome;condensed nuclear chromosome;chromosome;cytoplasm;organelle;non-membrane-bounded organelle;intracellular organelle;intracellular non-membrane-bounded organelle;organelle part	GO:0005488;GO:0005515;GO:0003682;GO:0005083;GO:0005085;GO:0005087;GO:0005088;GO:0030234;GO:0030695;GO:0042393;GO:0060589	binding;protein binding;chromatin binding;small GTPase regulator activity;guanyl-nucleotide exchange factor activity;Ran guanyl-nucleotide exchange factor activity;Ras guanyl-nucleotide exchange factor activity;enzyme regulator activity	GO:0000082;GO:0000226;GO:0000280;GO:0006996;GO:0007010;GO:0007017;GO:0007051;GO:0007052;GO:0007067;GO:0007088;GO:0007090;GO:0007346;GO:0009987;GO:0010564;GO:0016043;GO:0022402;GO:0022403;GO:0033043;GO:0033261;GO:0048285;GO:0050789;GO:0050794;GO:0051128;GO:0051301;GO:0051726;GO:0051783;GO:0065007	G1/S transition of mitotic cell cycle;microtubule cytoskeleton organization;nuclear division;organelle organization;cytoskeleton organization;microtubule-based process;spindle organization;mitotic spindle organization;mitosis;regulation of mitosis	hsa:1104;hsa:751867			K11493	8	5	5	8	5	5	8	5	5	8	1	1	0	2	1	0	1	0	0	1	1
4608;5373;8195;9266;9546;10333;13925;22198;33776;34059			IPI00001676;IPI00290543	10;10	10;10	10;10	FALSE	Nuclear protein localization protein 4 homolog	NPLOC4;KIAA1499;NPL4	Isoform 2 of Nuclear protein localization protein 4 homolog;Isoform 1 of Nuclear protein localization protein 4 homolog	Q8TAT6-2;Q8TAT6;B4DG89;Q8TAT6-1	NPL4_HUMAN	ENST00000331134;ENST00000374747	OTTHUMP00000181460;OTTHUMP00000181461	NP_060391	PF05021;PF05020	NPL4;zf-NPL4	NPL4 family;NPL4 family, putative zinc binding region	GO:0005634;GO:0005783;GO:0005829;GO:0016020;GO:0042175;GO:0043226;GO:0043227;GO:0043229;GO:0043231;GO:0044424;GO:0044425;GO:0044444;GO:0044464	nucleus;endoplasmic reticulum;cytosol;membrane;nuclear envelope-endoplasmic reticulum network;organelle;membrane-bounded organelle;intracellular organelle;intracellular membrane-bounded organelle;intracellular part;membrane part;cytoplasmic part;cell part	GO:0005488;GO:0005515;GO:0008270;GO:0043167;GO:0043169;GO:0046872;GO:0046914	binding;protein binding;zinc ion binding;ion binding;cation binding;metal ion binding;transition metal ion binding	GO:0006508;GO:0006511;GO:0006515;GO:0006944;GO:0006996;GO:0007030;GO:0008152;GO:0009056;GO:0009057;GO:0009987;GO:0010498;GO:0016043;GO:0016044;GO:0019538;GO:0019941;GO:0030163;GO:0030433;GO:0034960;GO:0034962;GO:0043161;GO:0043170;GO:0043283;GO:0043285;GO:0043632;GO:0044237;GO:0044238;GO:0044248;GO:0044257;GO:0044260;GO:0044265;GO:0044267;GO:0051603	proteolysis;ubiquitin-dependent protein catabolic process;misfolded or incompletely synthesized protein catabolic process;membrane fusion;organelle organization;Golgi organization;metabolic process;catabolic process;macromolecule catabolic process	hsa:55666				2	10	10	16	10	10	16	10	10	16	5	1	3	2	2	1	0	0	4	2	1
3972;5982;9687;13369;19220;22659;30087;33703;34255;35254;37416			IPI00955011;IPI00001690	11;11	11;11	9;9	FALSE	cDNA FLJ76468, highly similar to Homo sapiens cullin 7 (CUL7), mRNA;Cullin-7	CUL7;KIAA0076	cullin-7 isoform 1;Cullin-7	A8K9U1;B4DYZ0;Q14999	A8K9U1_HUMAN;CUL7_HUMAN	ENST00000265348	OTTHUMP00000016418	NP_001161842;NP_055595	PF03256;PF00888	APC10;Cullin	Anaphase-promoting complex, subunit 10 (APC10);Cullin family	GO:0000151;GO:0000152;GO:0005680;GO:0031461;GO:0032991;GO:0043234;GO:0044422;GO:0044424;GO:0044428;GO:0044446;GO:0044464;GO:0005737	ubiquitin ligase complex;nuclear ubiquitin ligase complex;anaphase-promoting complex;cullin-RING ubiquitin ligase complex;macromolecular complex;protein complex;organelle part;intracellular part;nuclear part;intracellular organelle part;cell part	GO:0005488;GO:0005515;GO:0019899;GO:0031625	binding;protein binding;enzyme binding;ubiquitin protein ligase binding	GO:0001570;GO:0006508;GO:0006511;GO:0007088;GO:0007346;GO:0008152;GO:0009056;GO:0009057;GO:0009987;GO:0010564;GO:0019538;GO:0019941;GO:0030071;GO:0030154;GO:0030163;GO:0032502;GO:0033043;GO:0034960;GO:0034962;GO:0043170;GO:0043283;GO:0043285;GO:0043632;GO:0044237;GO:0044238;GO:0044248;GO:0044257;GO:0044260;GO:0044265;GO:0044267;GO:0048869;GO:0050789;GO:0050794;GO:0051128;GO:0051603;GO:0051726;GO:…	vasculogenesis;proteolysis;ubiquitin-dependent protein catabolic process;regulation of mitosis;regulation of mitotic cell cycle;metabolic process;catabolic process;macromolecule catabolic process;cellular process;regulation of cell cycle process	hsa:9820	ko04120	Ubiquitin mediated proteolysis	K10613	2	11	11	12	11	11	12	9	9	10	0	0	2	11	0	0	1	0	0	0	0
2326;11256			IPI00001710;IPI00607717	2;2	2;2	2;2	FALSE	Protein fat-free homolog;Another new gene 2 protein	FFR;ANG2;C11orf2;PP5382	Isoform 1 of Protein fat-free homolog;Isoform 2 of Protein fat-free homolog	Q9UID3-1;Q9UID3;Q9UID3-2	FFR_HUMAN	ENST00000279281		NP_037397	PF08700	Vps51	Vps51/Vps67	GO:0005794;GO:0016021;GO:0031224;GO:0043226;GO:0043227;GO:0043229;GO:0043231;GO:0044424;GO:0044425;GO:0044444;GO:0044464	Golgi apparatus;integral to membrane;intrinsic to membrane;organelle;membrane-bounded organelle;intracellular organelle;intracellular membrane-bounded organelle;intracellular part;membrane part;cytoplasmic part;cell part			GO:0006810;GO:0006869;GO:0015031;GO:0045184;GO:0051234	transport;lipid transport;protein transport;establishment of protein localization;establishment of localization	hsa:738				2	2	2	5	2	2	5	2	2	5	0	0	0	0	1	0	0	0	1	1	1
2336;6869;12809;12892;15786;21989;31584;36217			IPI00619930;IPI00001716;IPI00795171	8;8;8	8;8;8	8;8;8	FALSE	tRNA pseudouridine synthase A;tRNA-uridine isomerase I;tRNA pseudouridylate synthase I	PUS1;PP8985	Isoform 1 of tRNA pseudouridine synthase A, mitochondrial;Isoform 2 of tRNA pseudouridine synthase A, mitochondrial;42 kDa protein	Q9Y606-1;Q9Y606;Q9Y606-2	TRUA_HUMAN	ENST00000322060;ENST00000376649	OTTHUMP00000158623;OTTHUMP00000169904;OTTHUMP00000169905;OTTHUMP00000169906	NP_079491;NP_001002019;NP_001002020	PF01416	PseudoU_synth_1	tRNA pseudouridine synthase	GO:0005634;GO:0043226;GO:0043227;GO:0043229;GO:0043231;GO:0044424;GO:0044464	nucleus;organelle;membrane-bounded organelle;intracellular organelle;intracellular membrane-bounded organelle;intracellular part;cell part	GO:0003824;GO:0004730;GO:0009982;GO:0016829;GO:0016835;GO:0016836;GO:0016853;GO:0016866	catalytic activity;pseudouridylate synthase activity;pseudouridine synthase activity;lyase activity;carbon-oxygen lyase activity;hydro-lyase activity;isomerase activity;intramolecular transferase activity	GO:0001522;GO:0006139;GO:0006396;GO:0006399;GO:0006807;GO:0008033;GO:0008152;GO:0009451;GO:0009987;GO:0016070;GO:0034470;GO:0034660;GO:0034960;GO:0043170;GO:0043283;GO:0043412;GO:0044237;GO:0044238;GO:0044260	pseudouridine synthesis;nucleobase, nucleoside, nucleotide and nucleic acid metabolic process;RNA processing;tRNA metabolic process;nitrogen compound metabolic process;tRNA processing;metabolic process;RNA modification;cellular process	hsa:80324			K06173	3	8	8	15	8	8	15	8	8	15	0	3	4	1	2	1	0	1	3	0	1
190;7049;18472;28924;33331			IPI00001730;IPI00909262	5;5	5;5	5;5	FALSE	FH1/FH2 domain-containing protein 1;Formin homolog overexpressed in spleen 1;Formin homology 2 domain-containing protein 1;cDNA FLJ55372, highly similar to FH1/FH2 domain-containing protein	FHOD1;FHOS;FHOS1	FH1/FH2 domain-containing protein 1;cDNA FLJ55372, highly similar to FH1/FH2 domain-containing protein	Q9Y613;B4DVN5	FHOD1_HUMAN;B4DVN5_HUMAN	ENST00000258201	OTTHUMP00000080508;OTTHUMP00000174818	NP_037373	PF02181	FH2	Formin Homology 2 Domain	GO:0005634;GO:0005737;GO:0005856;GO:0043226;GO:0043227;GO:0043228;GO:0043229;GO:0043231;GO:0043232;GO:0044424;GO:0044464	nucleus;cytoplasm;cytoskeleton;organelle;membrane-bounded organelle;non-membrane-bounded organelle;intracellular organelle;intracellular membrane-bounded organelle;intracellular non-membrane-bounded organelle;intracellular part;cell part	GO:0003779;GO:0005488;GO:0005515;GO:0008092	actin binding;binding;protein binding;cytoskeletal protein binding	GO:0006996;GO:0007010;GO:0009987;GO:0016043;GO:0030029;GO:0030036	organelle organization;cytoskeleton organization;cellular process;cellular component organization;actin filament-based process;actin cytoskeleton organization	hsa:29109				2	5	5	7	5	5	7	5	5	7	1	0	0	0	2	0	0	0	0	0	1
1737;2748;4004;6376;7479;9302;9310;9573;10738;12734;15124;18342;21492;23885;25688;27303;30093;34203	237	374	IPI00001734;IPI00930609;IPI00219478	18;18;15	18;18;15	18;18;15	FALSE	Phosphoserine aminotransferase;Phosphohydroxythreonine aminotransferase	PSAT1;PSA	Phosphoserine aminotransferase;Isoform 1 of Phosphoserine aminotransferase;Isoform 2 of Phosphoserine aminotransferase	B4DHQ3;Q9Y617-1;Q9Y617;B4DHX7;Q9Y617-2;A9LS35	B4DHQ3_HUMAN;SERC_HUMAN	ENST00000376588;ENST00000347159	OTTHUMP00000021524;OTTHUMP00000021525	NP_478059;NP_066977	PF00266	Aminotran_5	Aminotransferase class-V			GO:0003824;GO:0005488;GO:0005496;GO:0008289;GO:0008483;GO:0016740;GO:0016769;GO:0019842;GO:0030170;GO:0048037;GO:0070279;GO:0004648	catalytic activity;binding;steroid binding;lipid binding;transaminase activity;transferase activity;transferase activity, transferring nitrogenous groups;vitamin binding;pyridoxal phosphate binding;cofactor binding;vitamin B6 binding	GO:0006082;GO:0006519;GO:0006520;GO:0006563;GO:0006564;GO:0006807;GO:0008152;GO:0008652;GO:0009058;GO:0009069;GO:0009070;GO:0009308;GO:0009309;GO:0009987;GO:0016053;GO:0019752;GO:0034641;GO:0042180;GO:0043436;GO:0044106;GO:0044237;GO:0044238;GO:0044249;GO:0044271;GO:0046394;GO:0006766;GO:0006767;GO:0008614;GO:0008615;GO:0009110;GO:0042364;GO:0042816;GO:0042819;GO:0046483	organic acid metabolic process;cellular amino acid and derivative metabolic process;cellular amino acid metabolic process;L-serine metabolic process;L-serine biosynthetic process;nitrogen compound metabolic process;metabolic process	hsa:29968	ko00260;ko00750	Glycine, serine and threonine metabolism;Vitamin B6 metabolism	K00831	3	18	20	50	18	20	50	18	20	50	11	13	9	6	15	6	0	0	10	7	11
591;8745;11158;12986;24019;24777;24778	238;239	17;50	IPI00001757;IPI00216659;IPI00383083	7;6;1	7;6;1	7;6;1	FALSE	RNA-binding protein 8A;RNA-binding motif protein 8A;Ribonucleoprotein RBM8A;RNA-binding protein Y14;Binder of OVCA1-1	RBM8A;RBM8;HSPC114;MDS014	Isoform 1 of RNA-binding protein 8A;Isoform 2 of RNA-binding protein 8A	Q9Y5S9-1;Q9Y5S9;Q9Y5S9-2	RBM8A_HUMAN	ENST00000330165	OTTHUMP00000015573;OTTHUMP00000015574	NP_005096	PF00076	RRM_1	RNA recognition motif. (a.k.a. RRM, RBD, or RNP domain)	GO:0005681;GO:0005737;GO:0030529;GO:0032991;GO:0035145;GO:0043234;GO:0044422;GO:0044424;GO:0044428;GO:0044446;GO:0044464	spliceosomal complex;cytoplasm;ribonucleoprotein complex;macromolecular complex;exon-exon junction complex;protein complex;organelle part;intracellular part;nuclear part;intracellular organelle part;cell part	GO:0000166;GO:0003676;GO:0003723;GO:0003729;GO:0005488;GO:0005515	nucleotide binding;nucleic acid binding;RNA binding;mRNA binding;binding;protein binding	GO:0000184;GO:0000375;GO:0000377;GO:0000398;GO:0000956;GO:0006139;GO:0006396;GO:0006397;GO:0006401;GO:0006402;GO:0006807;GO:0006810;GO:0008152;GO:0008380;GO:0009056;GO:0009057;GO:0009987;GO:0015931;GO:0016070;GO:0016071;GO:0034960;GO:0034962;GO:0043170;GO:0043283;GO:0043285;GO:0044237;GO:0044238;GO:0044248;GO:0044260;GO:0044265;GO:0050657;GO:0050658;GO:0051028;GO:0051234;GO:0051236	nuclear-transcribed mRNA catabolic process, nonsense-mediated decay;RNA splicing, via transesterification reactions;RNA splicing, via transesterification reactions with bulged adenosine as nucleophile;nuclear mRNA splicing, via spliceosome	hsa:9939				3	7	9	20	7	9	20	7	9	20	1	2	1	1	4	3	2	1	2	1	3
3882;4802;20321;30361;30446			IPI00001871	5	5	5	FALSE	PRKC apoptosis WT1 regulator protein;Prostate apoptosis response 4 protein	PAWR;PAR4	PRKC apoptosis WT1 regulator protein	Q96IZ0	PAWR_HUMAN	ENST00000328827	OTTHUMP00000168594;OTTHUMP00000168595	NP_002574				GO:0005634;GO:0005737;GO:0043226;GO:0043227;GO:0043229;GO:0043231;GO:0044424;GO:0044464	nucleus;cytoplasm;organelle;membrane-bounded organelle;intracellular organelle;intracellular membrane-bounded organelle;intracellular part;cell part	GO:0003712;GO:0003714;GO:0005488;GO:0005515;GO:0008134;GO:0016564;GO:0019899;GO:0030528	transcription cofactor activity;transcription corepressor activity;binding;protein binding;transcription factor binding;transcription repressor activity;enzyme binding;transcription regulator activity	GO:0000122;GO:0006139;GO:0006350;GO:0006355;GO:0006357;GO:0006807;GO:0006915;GO:0008152;GO:0008219;GO:0009058;GO:0009059;GO:0009889;GO:0009890;GO:0009892;GO:0009987;GO:0010468;GO:0010556;GO:0010558;GO:0010605;GO:0010629;GO:0010941;GO:0010942;GO:0012501;GO:0016265;GO:0016481;GO:0019219;GO:0019222;GO:0031323;GO:0031324;GO:0031326;GO:0031327;GO:0034645;GO:0034960;GO:0034961;GO:0042981;GO:0043065;GO:…	negative regulation of transcription from RNA polymerase II promoter;nucleobase, nucleoside, nucleotide and nucleic acid metabolic process;transcription;regulation of transcription, DNA-dependent;regulation of transcription from RNA polymerase II promoter	hsa:5074				1	5	5	9	5	5	9	5	5	9	2	1	1	0	0	0	0	0	1	1	0
1980;8999;9291;9920;9921;11176;11942;13710;16706;21694;26059;30712			IPI00001883;IPI00873809;IPI00744897	12;11;6	12;11;6	12;11;6	FALSE	Sorting nexin-9;SH3 and PX domain-containing protein 1;SH3 and PX domain-containing protein 3A;cDNA FLJ45417 fis, clone BRHIP3033811, highly similar to Sorting nexin-9;WASP interactor protein	SNX9;SH3PX1;SH3PXD3A;WISP	Sorting nexin-9;cDNA FLJ45417 fis, clone BRHIP3033811, highly similar to Sorting nexin-9;WASP interactor protein (Fragment)	Q9Y5X1;B2RAU5;B3KXH8;Q59ES5;O95061	SNX9_HUMAN;B3KXH8_HUMAN;O95061_HUMAN	ENST00000252631;ENST00000392185	OTTHUMP00000017492	NP_057308	PF10456;PF00787;PF00018	BAR_3_WASP_bdg;PX;SH3_1	WASP-binding domain of Sorting nexin protein;PX domain;SH3 domain	GO:0000267;GO:0005624;GO:0005625;GO:0005626;GO:0005737;GO:0005792;GO:0005886;GO:0016020;GO:0042598;GO:0044424;GO:0044464	cell fraction;membrane fraction;soluble fraction;insoluble fraction;cytoplasm;microsome;plasma membrane;membrane;vesicular fraction;intracellular part;cell part	GO:0005488;GO:0005515;GO:0005543;GO:0008289;GO:0035091	binding;protein binding;phospholipid binding;lipid binding;phosphoinositide binding	GO:0006810;GO:0007154;GO:0009987;GO:0015031;GO:0045184;GO:0051234;GO:0006886;GO:0046907;GO:0051649	transport;cell communication;cellular process;protein transport;establishment of protein localization;establishment of localization;intracellular protein transport;intracellular transport;establishment of localization in cell	hsa:51429				3	12	12	23	12	12	23	12	12	23	6	1	2	3	6	0	0	0	6	6	2
8507;9955;12634;21565;26861;35430			IPI00001891;IPI00215815;IPI00910371;IPI00917463	6;6;5;5	6;6;5;5	6;6;5;5	FALSE	Ancient ubiquitous protein 1;cDNA FLJ57204, highly similar to Homo sapiens ancient ubiquitous protein 1 (AUP1), transcript variant 2, mRNA	AUP1	Isoform Long of Ancient ubiquitous protein 1;Isoform Short of Ancient ubiquitous protein 1;cDNA FLJ57204, highly similar to Homo sapiens ancient ubiquitous protein 1 (AUP1), transcript variant 2, mRNA;Isoform 3 of Ancient ubiquitous protein 1	Q9Y679-1;Q9Y679;B4DW71;Q9Y679-2;A8KAQ6;B4E3W1;Q9Y679-3;Q68CX8	AUP1_HUMAN;B4E3W1_HUMAN	ENST00000258081;ENST00000377526	OTTHUMP00000160424;OTTHUMP00000202724	NP_853553	PF02845	CUE	CUE domain	GO:0005634;GO:0005789;GO:0016020;GO:0016021;GO:0031090;GO:0031224;GO:0043226;GO:0043227;GO:0043229;GO:0043231;GO:0044422;GO:0044424;GO:0044425;GO:0044432;GO:0044444;GO:0044446;GO:0044464	nucleus;endoplasmic reticulum membrane;membrane;integral to membrane;organelle membrane;intrinsic to membrane;organelle;membrane-bounded organelle;intracellular organelle;intracellular membrane-bounded organelle;organelle part;intracellular part	GO:0005488;GO:0005515;GO:0003824;GO:0008415;GO:0016740;GO:0016746;GO:0016747	binding;protein binding;catalytic activity;acyltransferase activity;transferase activity;transferase activity, transferring acyl groups;transferase activity, transferring acyl groups other than amino-acyl groups	GO:0006508;GO:0008152;GO:0009056;GO:0009057;GO:0009987;GO:0019538;GO:0019941;GO:0030163;GO:0034960;GO:0034962;GO:0043170;GO:0043283;GO:0043285;GO:0043632;GO:0044237;GO:0044238;GO:0044248;GO:0044257;GO:0044260;GO:0044265;GO:0044267;GO:0051603	proteolysis;metabolic process;catabolic process;macromolecule catabolic process;cellular process;protein metabolic process;modification-dependent protein catabolic process;protein catabolic process;cellular biopolymer metabolic process					4	6	6	13	6	6	13	6	6	13	1	1	2	4	6	0	0	0	2	0	0
1200;4065;10094;13679;24568;25526;37570			IPI00001960;IPI00903323	7;5	6;4	5;3	FALSE	Chloride intracellular channel protein 4;Intracellular chloride ion channel protein p64H1;cDNA FLJ38640 fis, clone HHDPC2003472, highly similar to CHLORIDE INTRACELLULAR CHANNEL PROTEIN 4	CLIC4	Chloride intracellular channel protein 4;cDNA FLJ38640 fis, clone HHDPC2003472, highly similar to CHLORIDE INTRACELLULAR CHANNEL PROTEIN 4	Q9Y696;B4DWC4;Q6FIC5;Q9NVF8;B3KTR3	CLIC4_HUMAN;B3KTR3_HUMAN	ENST00000374379	OTTHUMP00000003380	NP_039234				GO:0000267;GO:0005625;GO:0005634;GO:0005856;GO:0005886;GO:0005902;GO:0012506;GO:0015629;GO:0016020;GO:0016021;GO:0030659;GO:0031090;GO:0031224;GO:0042995;GO:0043226;GO:0043227;GO:0043228;GO:0043229;GO:0043231;GO:0043232;GO:0044422;GO:0044424;GO:0044425;GO:0044433;GO:0044444;GO:0044446;GO:0044464;GO:0005739	cell fraction;soluble fraction;nucleus;cytoskeleton;plasma membrane;microvillus;vesicle membrane;actin cytoskeleton;membrane;integral to membrane;cytoplasmic vesicle membrane;organelle membrane;intrinsic to membrane;cell projection;organelle	GO:0005215;GO:0005216;GO:0005244;GO:0005247;GO:0005253;GO:0005254;GO:0005488;GO:0005515;GO:0008308;GO:0008509;GO:0015075;GO:0015267;GO:0022803;GO:0022832;GO:0022836;GO:0022838;GO:0022857;GO:0022891;GO:0022892;GO:0031404;GO:0043167;GO:0043168	transporter activity;ion channel activity;voltage-gated ion channel activity;voltage-gated chloride channel activity;anion channel activity;chloride channel activity;binding;protein binding;voltage-gated anion channel activity	GO:0006810;GO:0006811;GO:0006820;GO:0006821;GO:0009987;GO:0015698;GO:0030154;GO:0030334;GO:0030336;GO:0032502;GO:0032879;GO:0040012;GO:0048519;GO:0048523;GO:0048869;GO:0050789;GO:0050794;GO:0051234;GO:0051270;GO:0051271;GO:0065007	transport;ion transport;anion transport;chloride transport;cellular process;inorganic anion transport;cell differentiation;regulation of cell migration;negative regulation of cell migration;developmental process;regulation of localization	hsa:25932			K05024	2	7	7	13	6	6	10	5	5	9	2	1	1	2	4	1	2	1	2	3	5
3416;14451;18735;19584			IPI00001985;IPI00793483;IPI00333553	4;2;1	4;2;1	4;2;1	FALSE	Vacuolar protein sorting-associated protein 18 homolog	VPS18;KIAA1475	Isoform 1 of Vacuolar protein sorting-associated protein 18 homolog;30 kDa protein	Q9P253-1;Q9P253	VPS18_HUMAN	ENST00000220509	OTTHUMP00000160630;OTTHUMP00000175652;OTTHUMP00000175651	NP_065908	PF05131	Pep3_Vps18	Pep3/Vps18/deep orange family	GO:0005765;GO:0005774;GO:0010008;GO:0016020;GO:0031090;GO:0031902;GO:0044422;GO:0044424;GO:0044437;GO:0044440;GO:0044444;GO:0044446;GO:0044464	lysosomal membrane;vacuolar membrane;endosome membrane;membrane;organelle membrane;late endosome membrane;organelle part;intracellular part;vacuolar part;endosomal part;cytoplasmic part;intracellular organelle part;cell part	GO:0005488;GO:0008270;GO:0043167;GO:0043169;GO:0046872;GO:0046914	binding;zinc ion binding;ion binding;cation binding;metal ion binding;transition metal ion binding	GO:0006810;GO:0015031;GO:0045184;GO:0051234	transport;protein transport;establishment of protein localization;establishment of localization	hsa:57617				3	4	4	5	4	4	5	4	4	5	0	1	0	1	0	0	0	0	0	1	0
12352;23547	240;241	10;13	IPI00002054	2	2	2	TRUE	Zinc finger protein 687	ZNF687;RP11-126K1.3-004	Zinc finger protein 687	A2A3Q2	A2A3Q2_HUMAN	ENST00000324048;ENST00000336715;ENST00000368879	OTTHUMP00000174647															1	2	5	6	2	5	6	2	5	6	1	0	0	0	1	1	2	0	0	0	1
258;1810;5312;7640;11596;11817;15597;16531;19076;19825;20914;21155;24103;31556;32931;33861;37713	242	431	IPI00002134;IPI00909766;IPI00607835;IPI00607806	17;17;3;1	17;17;3;1	17;17;3;1	FALSE	26S proteasome non-ATPase regulatory subunit 5;26S proteasome subunit S5B;26S protease subunit S5 basic;cDNA FLJ52877, highly similar to 26S proteasome non-ATPase regulatory subunit 5	PSMD5;KIAA0072	26S proteasome non-ATPase regulatory subunit 5;cDNA FLJ52877, highly similar to 26S proteasome non-ATPase regulatory subunit 5	Q16401;A8K4T6;B4DZM8	PSMD5_HUMAN;B4DZM8_HUMAN	ENST00000210313	OTTHUMP00000021990	NP_005038	PF10508	Proteasom_PSMB	Proteasome non-ATPase 26S subunit	GO:0000502;GO:0005634;GO:0005829;GO:0032991;GO:0043226;GO:0043227;GO:0043229;GO:0043231;GO:0043234;GO:0044424;GO:0044444;GO:0044464	proteasome complex;nucleus;cytosol;macromolecular complex;organelle;membrane-bounded organelle;intracellular organelle;intracellular membrane-bounded organelle;protein complex;intracellular part;cytoplasmic part;cell part	GO:0005488	binding	GO:0006508;GO:0006511;GO:0008152;GO:0009056;GO:0009057;GO:0009987;GO:0010498;GO:0019538;GO:0019941;GO:0022402;GO:0030163;GO:0031145;GO:0034960;GO:0034962;GO:0043085;GO:0043086;GO:0043161;GO:0043170;GO:0043283;GO:0043285;GO:0043632;GO:0044092;GO:0044093;GO:0044237;GO:0044238;GO:0044248;GO:0044257;GO:0044260;GO:0044265;GO:0044267;GO:0050790;GO:0051340;GO:0051351;GO:0051352;GO:0051436;GO:0051437;GO:…	proteolysis;ubiquitin-dependent protein catabolic process;metabolic process;catabolic process;macromolecule catabolic process;cellular process;proteasomal protein catabolic process;protein metabolic process;modification-dependent protein catabolic process	hsa:5711			K06692	4	17	18	46	17	18	46	17	18	46	12	8	9	11	8	5	1	1	10	10	6
410;964;1908;2940;3816;3935;4196;4578;5012;5117;10148;10165;11455;11748;12318;13297;13836;14016;16524;18876;18989;19356;21110;23415;25021;27930;28906;28984;30704;31002;31064;31289;33895;34799;36131;36566;37054;37629	243	871	IPI00002186	38	38	26	FALSE	Brefeldin A-inhibited guanine nucleotide-exchange protein 2	ARFGEF2;ARFGEP2;BIG2	Brefeldin A-inhibited guanine nucleotide-exchange protein 2	Q9Y6D5;B3KMT7;B4DYN7;Q59FR3;Q86TH5	BIG2_HUMAN	ENST00000371917	OTTHUMP00000031231	NP_006411	PF09324;PF01369	DUF1981;Sec7	Domain of unknown function (DUF1981);Sec7 domain	GO:0000139;GO:0005829;GO:0016020;GO:0031090;GO:0044422;GO:0044424;GO:0044431;GO:0044444;GO:0044446;GO:0044464	Golgi membrane;cytosol;membrane;organelle membrane;organelle part;intracellular part;Golgi apparatus part;cytoplasmic part;intracellular organelle part;cell part	GO:0005083;GO:0005085;GO:0005086;GO:0030234;GO:0030695;GO:0060589	small GTPase regulator activity;guanyl-nucleotide exchange factor activity;ARF guanyl-nucleotide exchange factor activity;enzyme regulator activity;GTPase regulator activity;nucleoside-triphosphatase regulator activity	GO:0006810;GO:0006887;GO:0007154;GO:0007165;GO:0007242;GO:0009966;GO:0009987;GO:0010646;GO:0016192;GO:0032012;GO:0032940;GO:0046578;GO:0046903;GO:0050789;GO:0050794;GO:0051056;GO:0051234;GO:0051649;GO:0065007	transport;exocytosis;cell communication;signal transduction;intracellular signaling cascade;regulation of signal transduction;cellular process;regulation of cell communication;vesicle-mediated transport;regulation of ARF protein signal transduction	hsa:10564				1	38	40	63	38	40	63	26	27	39	2	3	11	36	1	2	7	3	4	5	4
2939;3816;3915;3935;4196;10286;11748;14016;16631;16676;18876;21110;23414;25021;26560;30486;30983;31002;32910;33895;35524;36502;36566;37054			IPI00002188	24	12	12	FALSE	Brefeldin A-inhibited guanine nucleotide-exchange protein 1;p200 ARF-GEP1;p200 ARF guanine nucleotide exchange factor	ARFGEF1;ARFGEP1;BIG1	Brefeldin A-inhibited guanine nucleotide-exchange protein 1	Q9Y6D6;B3KMS9;Q59FY5	BIG1_HUMAN	ENST00000262215	OTTHUMP00000177731	NP_006412	PF09324;PF01369	DUF1981;Sec7	Domain of unknown function (DUF1981);Sec7 domain	GO:0005622;GO:0044464	intracellular;cell part	GO:0005083;GO:0005085;GO:0005086;GO:0005488;GO:0005515;GO:0008092;GO:0017022;GO:0030234;GO:0030695;GO:0060589	small GTPase regulator activity;guanyl-nucleotide exchange factor activity;ARF guanyl-nucleotide exchange factor activity;binding;protein binding;cytoskeletal protein binding;myosin binding;enzyme regulator activity;GTPase regulator activity	GO:0006810;GO:0006887;GO:0009966;GO:0009987;GO:0010646;GO:0016192;GO:0032012;GO:0032940;GO:0046578;GO:0046903;GO:0050789;GO:0050794;GO:0051056;GO:0051234;GO:0051649;GO:0065007	transport;exocytosis;regulation of signal transduction;cellular process;regulation of cell communication;vesicle-mediated transport;regulation of ARF protein signal transduction;secretion by cell;regulation of Ras protein signal transduction;secretion	hsa:10565				1	24	25	36	12	12	12	12	12	12	0	2	9	22	1	2	4	0	4	3	4
194;2438;9678;20949;29748;36617			IPI00002203;IPI00786906;IPI00220152;IPI00068254;IPI00909058	6;5;4;4;4	6;5;4;4;4	6;5;4;4;4	FALSE	BRCA2 and CDKN1A-interacting protein;Protein TOK-1;P21- and CDK-associated protein 1;cDNA FLJ31129 fis, clone IMR322000918, highly similar to Homo sapiens BRCA2 and CDKN1A interacting protein (BCCIP), transcript variant C, mRNA;cDNA FLJ54246, highly similar to Homo sapiens BRCA2 and CDKN1A interacting protein (BCCIP), transcript variant C, mRNA	BCCIP;TOK1	Isoform 1 of BRCA2 and CDKN1A-interacting protein;Isoform 3 of BRCA2 and CDKN1A-interacting protein;Isoform 2 of BRCA2 and CDKN1A-interacting protein;BRCA2 and CDKN1A-interacting protein isoform C;cDNA FLJ54246, highly similar to Homo sapiens BRCA2 and CDK	Q9P287-1;Q9P287;Q9P287-3;Q9P287-2;B3KP45;B4DUS0;B4E318	BCCIP_HUMAN;B3KP45_HUMAN;B4E318_HUMAN	ENST00000278100;ENST00000368759;ENST00000392718;ENST00000299130	OTTHUMP00000020715;OTTHUMP00000020714;OTTHUMP00000020716	NP_510868;NP_057651;NP_510869				GO:0005634;GO:0043226;GO:0043227;GO:0043229;GO:0043231;GO:0044424;GO:0044464	nucleus;organelle;membrane-bounded organelle;intracellular organelle;intracellular membrane-bounded organelle;intracellular part;cell part	GO:0005488;GO:0005515	binding;protein binding	GO:0000079;GO:0006139;GO:0006259;GO:0006281;GO:0006807;GO:0006950;GO:0006974;GO:0007049;GO:0008152;GO:0009987;GO:0019220;GO:0019222;GO:0031323;GO:0033554;GO:0034960;GO:0034984;GO:0042325;GO:0043170;GO:0043283;GO:0043549;GO:0044237;GO:0044238;GO:0044260;GO:0045859;GO:0050789;GO:0050790;GO:0050794;GO:0050896;GO:0051174;GO:0051338;GO:0051716;GO:0051726;GO:0065007;GO:0065009	regulation of cyclin-dependent protein kinase activity;nucleobase, nucleoside, nucleotide and nucleic acid metabolic process;DNA metabolic process;DNA repair;nitrogen compound metabolic process;response to stress;response to DNA damage stimulus;cell cycle	hsa:56647				5	6	6	12	6	6	12	6	6	12	2	1	3	1	3	2	0	1	2	1	2
1133;2745;6326;10445;11568;20693;24886;25128;25230;25777;30402;31485			IPI00002214;IPI00789457	12;12	12;12	12;12	FALSE	Importin subunit alpha-2;Karyopherin subunit alpha-2;SRP1-alpha;RAG cohort protein 1;Karyopherin alpha 2 (RAG cohort 1, importin alpha 1)	KPNA2;RCH1;SRP1	Importin subunit alpha-2;Karyopherin alpha 2	P52292;A8K7D9;Q53YE3;Q6NVW7;Q7Z726	IMA2_HUMAN;Q7Z726_HUMAN	ENST00000330459;ENST00000400873	OTTHUMP00000183339;OTTHUMP00000183338	NP_002257	PF00514;PF01749	Arm;IBB	Armadillo/beta-catenin-like repeat;Importin beta binding domain	GO:0005643;GO:0005654;GO:0005737;GO:0032991;GO:0043234;GO:0044422;GO:0044424;GO:0044425;GO:0044428;GO:0044446;GO:0044464;GO:0046930	nuclear pore;nucleoplasm;cytoplasm;macromolecular complex;protein complex;organelle part;intracellular part;membrane part;nuclear part;intracellular organelle part;cell part;pore complex	GO:0005048;GO:0005215;GO:0005488;GO:0005515;GO:0008139;GO:0008565;GO:0022892;GO:0042277	signal sequence binding;transporter activity;binding;protein binding;nuclear localization sequence binding;protein transporter activity;substrate-specific transporter activity;peptide binding	GO:0000018;GO:0000072;GO:0000085;GO:0006139;GO:0006259;GO:0006605;GO:0006606;GO:0006607;GO:0006807;GO:0006810;GO:0006886;GO:0006913;GO:0007017;GO:0008152;GO:0009987;GO:0015031;GO:0017038;GO:0019219;GO:0019222;GO:0022402;GO:0022403;GO:0031323;GO:0034960;GO:0043170;GO:0043283;GO:0044237;GO:0044238;GO:0044260;GO:0044419;GO:0045184;GO:0046907;GO:0050789;GO:0050794;GO:0051052;GO:0051169;GO:0051170;GO:…	regulation of DNA recombination;M phase specific microtubule process;G2 phase of mitotic cell cycle;nucleobase, nucleoside, nucleotide and nucleic acid metabolic process;DNA metabolic process;protein targeting;protein import into nucleus	hsa:3838;hsa:728860				2	12	12	26	12	12	26	12	12	26	3	5	4	4	8	10	0	0	5	2	4
28289;35733			IPI00924788;IPI00002230;IPI00925612;IPI00790972	2;2;2;1	2;2;2;1	2;2;2;1	FALSE	Arylacetamide deacetylase-like 1;Neutral cholesterol ester hydrolase	AADACL1;KIAA1363	neutral cholesterol ester hydrolase 1 isoform a;neutral cholesterol ester hydrolase 1 isoform b;Isoform 1 of Neutral cholesterol ester hydrolase 1;Isoform 3 of Neutral cholesterol ester hydrolase 1	Q6PIU2-2;Q6PIU2;Q6PIU2-1;Q6PIU2-3	ADCL1_HUMAN	ENST00000273512	OTTHUMP00000210946;OTTHUMP00000210873;OTTHUMP00000173605;OTTHUMP00000173606	NP_001139748;NP_065843;NP_001139749;NP_001139750	PF07859	Abhydrolase_3	alpha/beta hydrolase fold	GO:0000267;GO:0005624;GO:0005626;GO:0005783;GO:0005792;GO:0016021;GO:0031224;GO:0042598;GO:0043226;GO:0043227;GO:0043229;GO:0043231;GO:0044424;GO:0044425;GO:0044444;GO:0044464	cell fraction;membrane fraction;insoluble fraction;endoplasmic reticulum;microsome;integral to membrane;intrinsic to membrane;vesicular fraction;organelle;membrane-bounded organelle;intracellular organelle;intracellular membrane-bounded organelle	GO:0003824;GO:0004091;GO:0016787;GO:0016788	catalytic activity;carboxylesterase activity;hydrolase activity;hydrolase activity, acting on ester bonds	GO:0006629;GO:0008152;GO:0009056;GO:0016042;GO:0044238	lipid metabolic process;metabolic process;catabolic process;lipid catabolic process;primary metabolic process	hsa:57552				4	2	2	2	2	2	2	2	2	2	0	0	0	0	0	0	2	1	0	0	0
1171;1203;7104;7997;8078;13378;13529;17167;18840;19536;20286;24720			IPI00002232;IPI00654673;IPI00410485;IPI00465168;IPI00922624;IPI00006283;IPI00640515;IPI00796728;IPI00448764;IPI00796238;IPI00478317;IPI00940813	12;10;2;1;1;1;1;1;1;1;1;1	12;10;2;1;1;1;1;1;1;1;1;1	11;9;1;1;1;1;1;0;1;0;0;0	FALSE	Serine/threonine-protein kinase TAO1;Thousand and one amino acid protein 1;STE20-like kinase PSK2;Kinase from chicken homolog B	TAOK1;KIAA1361;MAP3K16	Isoform 1 of Serine/threonine-protein kinase TAO1;TAOK1 protein	Q7L7X3-1;Q7L7X3;Q7L7X3-2;B7ZLV6	TAOK1_HUMAN	ENST00000261716	OTTHUMP00000180881	NP_065842	PF00069	Pkinase	Protein kinase domain	GO:0005737;GO:0044424;GO:0044464	cytoplasm;intracellular part;cell part	GO:0000166;GO:0001882;GO:0001883;GO:0003824;GO:0004672;GO:0004674;GO:0005488;GO:0005524;GO:0016301;GO:0016740;GO:0016772;GO:0016773;GO:0017076;GO:0030554;GO:0032553;GO:0032555;GO:0032559	nucleotide binding;nucleoside binding;purine nucleoside binding;catalytic activity;protein kinase activity;protein serine/threonine kinase activity;binding;ATP binding;kinase activity;transferase activity	GO:0006464;GO:0006468;GO:0006793;GO:0006796;GO:0008152;GO:0009987;GO:0016310;GO:0019538;GO:0034960;GO:0043170;GO:0043283;GO:0043412;GO:0043687;GO:0044237;GO:0044238;GO:0044260;GO:0044267	protein modification process;protein amino acid phosphorylation;phosphorus metabolic process;phosphate metabolic process;metabolic process;cellular process;phosphorylation;protein metabolic process;cellular biopolymer metabolic process	hsa:57551	ko04010	MAPK signaling pathway	K04429	12	12	12	20	12	12	20	11	11	18	1	0	0	2	2	0	2	0	4	1	4
1292;1476;13256;20937;24525;31585;37140			IPI00002270	7	7	7	FALSE	UPF0364 protein C6orf211	C6orf211	UPF0364 protein C6orf211	Q9H993;B4DPT6	CF211_HUMAN	ENST00000367294	OTTHUMP00000017433	NP_078849	PF01937	DUF89	Protein of unknown function DUF89	GO:0005634;GO:0005737;GO:0043226;GO:0043227;GO:0043229;GO:0043231;GO:0044424;GO:0044464	nucleus;cytoplasm;organelle;membrane-bounded organelle;intracellular organelle;intracellular membrane-bounded organelle;intracellular part;cell part	GO:0005488;GO:0005515	binding;protein binding			hsa:79624				1	7	7	11	7	7	11	7	7	11	0	0	1	0	0	0	0	0	0	0	3
3179;5762;6751;8165;8166;12574;19144;19314;27872;34935			IPI00002324;IPI00181717;IPI00845510;IPI00921893;IPI00845294;IPI00973068;IPI00952989;IPI00845444	10;10;10;7;6;5;2;2	10;10;10;7;6;5;2;2	10;10;10;7;6;5;2;2	FALSE	Methionine adenosyltransferase 2 subunit beta;Methionine adenosyltransferase II beta;Methionine adenosyltransferase 2 beta subunit;DTDP-4-keto-6-deoxy-D-glucose 4-reductase;cDNA FLJ55836, highly similar to Homo sapiens methionine adenosyltransferase II, beta (MAT2B), transcript variant 2, mRNA	MAT2B;TGR;MSTP045;Nbla02999;UNQ2435/PRO4995	Isoform 1 of Methionine adenosyltransferase 2 subunit beta;Isoform 2 of Methionine adenosyltransferase 2 subunit beta;Isoform 4 of Methionine adenosyltransferase 2 subunit beta;cDNA FLJ55836, highly similar to Homo sapiens methionine adenosyltransferase II	Q9NZL9-1;Q9NZL9;A8K7A4;Q9NZL9-2;Q9NZL9-4;B7Z1X8;Q9NZL9-3	MAT2B_HUMAN;B7Z1X8_HUMAN	ENST00000280969;ENST00000321757;ENST00000393908	OTTHUMP00000160917;OTTHUMP00000160916	NP_037415;NP_877725	PF04321	RmlD_sub_bind	RmlD substrate binding domain	GO:0005634;GO:0032991;GO:0043226;GO:0043227;GO:0043229;GO:0043231;GO:0043234;GO:0044424;GO:0044464;GO:0048269	nucleus;macromolecular complex;organelle;membrane-bounded organelle;intracellular organelle;intracellular membrane-bounded organelle;protein complex;intracellular part;cell part;methionine adenosyltransferase complex	GO:0003824;GO:0005488;GO:0005515;GO:0008831;GO:0016491;GO:0016614;GO:0016616;GO:0030234;GO:0048270	catalytic activity;binding;protein binding;dTDP-4-dehydrorhamnose reductase activity;oxidoreductase activity;oxidoreductase activity, acting on CH-OH group of donors;oxidoreductase activity, acting on the CH-OH group of donors, NAD or NADP as acceptor	GO:0000271;GO:0005975;GO:0005976;GO:0006139;GO:0006519;GO:0006556;GO:0006575;GO:0006725;GO:0006730;GO:0006790;GO:0006807;GO:0008152;GO:0009058;GO:0009059;GO:0009116;GO:0009119;GO:0009987;GO:0016051;GO:0033692;GO:0034637;GO:0034645;GO:0034960;GO:0034961;GO:0042278;GO:0042398;GO:0043170;GO:0043283;GO:0043284;GO:0044237;GO:0044238;GO:0044249;GO:0044260;GO:0044262;GO:0044264;GO:0044272;GO:0045226;GO:…	polysaccharide biosynthetic process;carbohydrate metabolic process;polysaccharide metabolic process;nucleobase, nucleoside, nucleotide and nucleic acid metabolic process;cellular amino acid and derivative metabolic process	hsa:27430	ko00271;ko00450	Methionine metabolism;Selenoamino acid metabolism	K00789	8	10	10	23	10	10	23	10	10	23	5	3	2	2	7	3	0	0	4	4	6
27535;36154	244	38	IPI00002334	2	2	2	TRUE	Neuron-specific protein family member 1;Brain neuron cytoplasmic protein 1	NSG1;D4S234	DNA segment on chromosome 4 (Unique) 234 expressed sequence, isoform CRA_a	P42857;B2R5R8;D3DVS7	NSG1_HUMAN	ENST00000327590;ENST00000382740;ENST00000397958	OTTHUMP00000155127;OTTHUMP00000159148	NP_001035190;NP_055207	PF06387	Calcyon	D1 dopamine receptor-interacting protein (calcyon)	GO:0000139;GO:0005634;GO:0016020;GO:0016021;GO:0031090;GO:0031224;GO:0043226;GO:0043227;GO:0043229;GO:0043231;GO:0044422;GO:0044424;GO:0044425;GO:0044431;GO:0044444;GO:0044446;GO:0044464	Golgi membrane;nucleus;membrane;integral to membrane;organelle membrane;intrinsic to membrane;organelle;membrane-bounded organelle;intracellular organelle;intracellular membrane-bounded organelle;organelle part;intracellular part;membrane part	GO:0001664;GO:0005102;GO:0005488;GO:0005515;GO:0050780	G-protein-coupled receptor binding;receptor binding;binding;protein binding;dopamine receptor binding	GO:0007154;GO:0007165;GO:0007166;GO:0007186;GO:0007212;GO:0009987;GO:0050789;GO:0050794;GO:0065007	cell communication;signal transduction;cell surface receptor linked signal transduction;G-protein coupled receptor protein signaling pathway;dopamine receptor signaling pathway;cellular process;regulation of biological process	hsa:27065				1	2	2	2	2	2	2	2	2	2	0	0	0	1	0	1	0	0	0	0	0
164;584;2551;5996;6489;7706;10602;10763;11675;13893;15187;15696;16318;17119;22234;24465;25116;26638;27652;28991;31490;31659;32471;33352;34377;34757;34982;37006	245;246;247;248;249	245;299;403;669;690	IPI00002349;IPI00828018	28;5	28;5	28;5	FALSE	Nuclear fragile X mental retardation-interacting protein 2;FMRP-interacting protein 2;82 kDa FMRP-interacting protein;Cell proliferation-inducing gene 1 protein	NUFIP2;KIAA1321;PIG1	Nuclear fragile X mental retardation-interacting protein 2	Q7Z417;A1L3A7	NUFP2_HUMAN	ENST00000225388	OTTHUMP00000181037	NP_065823				GO:0005634;GO:0005840;GO:0030529;GO:0032991;GO:0042788;GO:0043226;GO:0043227;GO:0043228;GO:0043229;GO:0043231;GO:0043232;GO:0044424;GO:0044444;GO:0044464	nucleus;ribosome;ribonucleoprotein complex;macromolecular complex;polysomal ribosome;organelle;membrane-bounded organelle;non-membrane-bounded organelle;intracellular organelle;intracellular membrane-bounded organelle	GO:0003676;GO:0003723;GO:0005488;GO:0005515	nucleic acid binding;RNA binding;binding;protein binding			hsa:57532				2	28	33	85	28	33	85	28	33	85	17	23	21	19	23	21	7	11	21	23	21
5000;5461;8911;11586;14179;18032;26006;28920;30364;34612			IPI00908804;IPI00002372;IPI00185503;IPI00884932	10;10;8;3	10;10;8;3	10;10;8;3	FALSE	cDNA FLJ53353, highly similar to ATP-binding cassette sub-family D member 3;ATP-binding cassette sub-family D member 3;70 kDa peroxisomal membrane protein;PMP70	ABCD3;PMP70;PXMP1	cDNA FLJ53353, highly similar to ATP-binding cassette sub-family D member 3;Isoform 1 of ATP-binding cassette sub-family D member 3;Isoform 2 of ATP-binding cassette sub-family D member 3	B4DL07;P28288-1;P28288;B4DZ22;D3DT46;P28288-2	B4DL07_HUMAN;ABCD3_HUMAN	ENST00000370214;ENST00000394233	OTTHUMP00000012428	NP_002849	PF06472;PF00005	ABC_membrane_2;ABC_tran	ABC transporter transmembrane region 2;ABC transporter	GO:0016021;GO:0031224;GO:0044425;GO:0044464;GO:0005779;GO:0031231;GO:0031300;GO:0031301;GO:0044422;GO:0044424;GO:0044438;GO:0044439;GO:0044444;GO:0044446	integral to membrane;intrinsic to membrane;membrane part;cell part;integral to peroxisomal membrane;intrinsic to peroxisomal membrane;intrinsic to organelle membrane;integral to organelle membrane;organelle part;intracellular part;microbody part	GO:0000166;GO:0001882;GO:0001883;GO:0003824;GO:0005215;GO:0005488;GO:0005524;GO:0015399;GO:0015405;GO:0016462;GO:0016787;GO:0016817;GO:0016818;GO:0016820;GO:0016887;GO:0017076;GO:0017111;GO:0022804;GO:0022857;GO:0030554;GO:0032553;GO:0032555;GO:0032559;GO:0042623;GO:0042626;GO:0043492;GO:0005515	nucleotide binding;nucleoside binding;purine nucleoside binding;catalytic activity;transporter activity;binding;ATP binding;primary active transmembrane transporter activity;P-P-bond-hydrolysis-driven transmembrane transporter activity	GO:0006810;GO:0051234;GO:0006869;GO:0006996;GO:0007031;GO:0009987;GO:0015718;GO:0015849;GO:0015908;GO:0015909;GO:0015910;GO:0016043;GO:0046942	transport;establishment of localization;lipid transport;organelle organization;peroxisome organization;cellular process;monocarboxylic acid transport;organic acid transport;fatty acid transport;long-chain fatty acid transport	hsa:5825	ko02010	ABC transporters	K05677	4	10	10	19	10	10	19	10	10	19	3	3	2	3	6	1	0	0	5	2	1
7281;15317;15415			IPI00002408;IPI00448515;IPI00924947	3;3;2	3;3;2	3;3;2	FALSE	RNA polymerase II-associated protein 3;cDNA FLJ50185, weakly similar to Homo sapiens translocase of outer mitochondrial membrane 34 (TOMM34), mRNA	RPAP3	Isoform 1 of RNA polymerase II-associated protein 3;Isoform 2 of RNA polymerase II-associated protein 3;RNA polymerase II-associated protein 3 isoform 3	Q9H6T3-1;Q9H6T3;Q9H6T3-2;B4DRW9	RPAP3_HUMAN;B4DRW9_HUMAN	ENST00000005386;ENST00000380650	OTTHUMP00000167254	NP_078880;NP_001139547;NP_001139548	PF00515	TPR_1	Tetratricopeptide repeat			GO:0005488	binding			hsa:79657				3	3	3	4	3	3	4	3	3	4	1	0	0	1	0	0	0	0	1	1	0
20317;27587	250	326	IPI00641117;IPI00002411;IPI00927428;IPI00852757;IPI00852720;IPI00852631	2;2;2;2;1;1	2;2;2;2;1;1	2;2;2;2;1;1	FALSE	Inhibitor of kappaB kinase gamma;NF-kappa-B essential modulator;NF-kappa-B essential modifier;Inhibitor of nuclear factor kappa-B kinase subunit gamma;IkB kinase-associated protein 1;FIP-3;Putative uncharacterized protein IKBKG	IKBKG;FIP3;NEMO	NF-kappa-B essential modulator isoform b;NF-kappa-B essential modulator;Uncharacterized protein;Uncharacterized protein;47 kDa protein;Uncharacterized protein	Q7Z7F1;Q9Y6K9;Q7LBY6;A8MV29;C9J1R1;D3DWY0;A8MQ29;D3DWY2;C9JZ85	Q7Z7F1_HUMAN;NEMO_HUMAN;A8MV29_HUMAN;A8MQ29_HUMAN	ENST00000369609;ENST00000369601;ENST00000369606;ENST00000369607;ENST00000393549;ENST00000263518	OTTHUMP00000026026;OTTHUMP00000026027;OTTHUMP00000026028;OTTHUMP00000026029;OTTHUMP00000207079;OTTHUMP00000196183;OTTHUMP00000196186;OTTHUMP00000196185	NP_001093326;NP_001093327;NP_003630				GO:0005622;GO:0044464;GO:0005634;GO:0005829;GO:0043226;GO:0043227;GO:0043229;GO:0043231;GO:0044424;GO:0044444;GO:0005737	intracellular;cell part;nucleus;cytosol;organelle;membrane-bounded organelle;intracellular organelle;intracellular membrane-bounded organelle;intracellular part;cytoplasmic part;cytoplasm	GO:0003824;GO:0016301;GO:0016740;GO:0016772;GO:0004871;GO:0005488;GO:0005515;GO:0008270;GO:0043167;GO:0043169;GO:0046872;GO:0046914;GO:0060089	catalytic activity;kinase activity;transferase activity;transferase activity, transferring phosphorus-containing groups;signal transducer activity;binding;protein binding;zinc ion binding;ion binding;cation binding;metal ion binding	GO:0002253;GO:0002376;GO:0002429;GO:0002682;GO:0002684;GO:0002757;GO:0002764;GO:0002768;GO:0006139;GO:0006350;GO:0006355;GO:0006807;GO:0006917;GO:0006955;GO:0007154;GO:0007165;GO:0007166;GO:0007242;GO:0007243;GO:0007249;GO:0008152;GO:0009058;GO:0009059;GO:0009889;GO:0009987;GO:0010468;GO:0010556;GO:0010941;GO:0010942;GO:0012502;GO:0019219;GO:0019222;GO:0031323;GO:0031326;GO:0034645;GO:0034960;GO:…	activation of immune response;immune system process;immune response-activating cell surface receptor signaling pathway;regulation of immune system process;positive regulation of immune system process;immune response-activating signal transduction	hsa:8517	ko04010;ko04210;ko04920;ko04620;ko04660;ko04662;ko04062;ko05200;ko05212;ko05221;ko05220;ko05215;ko05222;ko05340;ko05120	MAPK signaling pathway;Apoptosis;Adipocytokine signaling pathway;Toll-like receptor signaling pathway;T cell receptor signaling pathway;B cell receptor signaling pathway;Chemokine signaling pathway;Pathways in cancer;Pancreatic cancer;Acute myeloid leukemia;Chronic myeloid leukemia;Prostate cancer;Small cell lung cancer;Primary immunodeficiency;Epithelial cell signaling in Helicobacter pylori inf…	K07210	6	2	2	3	2	2	3	2	2	3	1	0	0	0	0	0	0	0	1	0	0
3755;3800;4094;4986;6756;10644;11162;19873;21089;23097;25899;25915;28512;28604;31637;31841;34667	251;252	341;366	IPI00002460;IPI00021771;IPI00953297	17;17;17	17;17;17	17;17;17	FALSE	Annexin A7;Annexin-7;Annexin VII;Synexin;cDNA FLJ55060, highly similar to Annexin A7	ANXA7;ANX7;SNX;OK/SW-cl.95	Isoform 1 of Annexin A7;Isoform 2 of Annexin A7;cDNA FLJ55060, highly similar to Annexin A7	P20073-1;P20073;B2R657;B2R7L2;Q53HM8;P20073-2;B4DT77;B4DWU2;B4DHY4	ANXA7_HUMAN;B4DHY4_HUMAN	ENST00000372919;ENST00000372921;ENST00000394847	OTTHUMP00000019813;OTTHUMP00000019812	NP_004025;NP_001147	PF00191	Annexin	Annexin			GO:0005488;GO:0005509;GO:0005515;GO:0005543;GO:0005544;GO:0008289;GO:0043167;GO:0043169;GO:0046872;GO:0048306	binding;calcium ion binding;protein binding;phospholipid binding;calcium-dependent phospholipid binding;lipid binding;ion binding;cation binding;metal ion binding;calcium-dependent protein binding			hsa:310				3	17	20	47	17	20	47	17	20	47	6	12	8	7	7	4	0	0	10	2	6
8099;18948;25575;32138			IPI00002483	4	4	4	FALSE	Zinc transporter 1;Solute carrier family 30 member 1	SLC30A1;ZNT1	Zinc transporter 1	Q9Y6M5;Q96KD7	ZNT1_HUMAN	ENST00000367001	OTTHUMP00000035052;OTTHUMP00000042570	NP_067017	PF01545	Cation_efflux	Cation efflux family	GO:0005886;GO:0016020;GO:0016021;GO:0031224;GO:0044425;GO:0044464	plasma membrane;membrane;integral to membrane;intrinsic to membrane;membrane part;cell part	GO:0005488;GO:0008270;GO:0043167;GO:0043169;GO:0046872;GO:0046914	binding;zinc ion binding;ion binding;cation binding;metal ion binding;transition metal ion binding	GO:0000041;GO:0006810;GO:0006811;GO:0006812;GO:0006829;GO:0030001;GO:0051234	transition metal ion transport;transport;ion transport;cation transport;zinc ion transport;metal ion transport;establishment of localization					1	4	4	9	4	4	9	4	4	9	2	1	3	2	2	0	2	1	3	2	1
1993;3175;16124;19876;28275;37739;37832	253	170	IPI00002519;IPI00220668;IPI00220669;IPI00793862;IPI00909750;IPI00796912;IPI00791841	7;7;6;5;3;2;2	6;6;5;4;2;2;2	6;6;5;4;2;2;2	FALSE	Serine hydroxymethyltransferase, cytosolic;Glycine hydroxymethyltransferase;Putative uncharacterized protein SHMT1	SHMT1	Isoform 1 of Serine hydroxymethyltransferase, cytosolic;Isoform 2 of Serine hydroxymethyltransferase, cytosolic;Isoform 3 of Serine hydroxymethyltransferase, cytosolic;Serine hydroxymethyltransferase	P34896-1;P34896;D3DXD0;Q53ET7;P34896-2;D3DXC9;P34896-3;B4DPM9;Q9UMC9;A8MYA6	GLYC_HUMAN;A8MYA6_HUMAN	ENST00000316694;ENST00000352886;ENST00000354098;ENST00000395685	OTTHUMP00000065139;OTTHUMP00000183285;OTTHUMP00000065141;OTTHUMP00000183284;OTTHUMP00000065142;OTTHUMP00000065140	NP_004160;NP_683718	PF00464	SHMT	Serine hydroxymethyltransferase	GO:0005829;GO:0044424;GO:0044444;GO:0044464	cytosol;intracellular part;cytoplasmic part;cell part	GO:0003824;GO:0004372;GO:0005488;GO:0005496;GO:0005515;GO:0008168;GO:0008289;GO:0016740;GO:0016741;GO:0019842;GO:0030170;GO:0042802;GO:0042803;GO:0046983;GO:0048037;GO:0070279	catalytic activity;glycine hydroxymethyltransferase activity;binding;steroid binding;protein binding;methyltransferase activity;lipid binding;transferase activity;transferase activity, transferring one-carbon groups;vitamin binding	GO:0006082;GO:0006139;GO:0006144;GO:0006461;GO:0006519;GO:0006520;GO:0006544;GO:0006563;GO:0006565;GO:0006725;GO:0006730;GO:0006732;GO:0006752;GO:0006760;GO:0006766;GO:0006767;GO:0006807;GO:0008152;GO:0009056;GO:0009058;GO:0009063;GO:0009069;GO:0009071;GO:0009112;GO:0009113;GO:0009308;GO:0009310;GO:0009987;GO:0010926;GO:0016043;GO:0016054;GO:0019752;GO:0022607;GO:0032787;GO:0034404;GO:0034641;GO:…	organic acid metabolic process;nucleobase, nucleoside, nucleotide and nucleic acid metabolic process;purine base metabolic process;protein complex assembly;cellular amino acid and derivative metabolic process;cellular amino acid metabolic process	hsa:6470	ko00680;ko00260;ko00460;ko00670	Methane metabolism;Glycine, serine and threonine metabolism;Cyanoamino acid metabolism;One carbon pool by folate	K00600	7	7	8	18	6	6	12	6	6	12	2	5	3	2	1	2	0	0	3	2	2
176;969;1294;2115;7163;8391;8685;11756;12881;12979;13007;15666;15740;16124;19589;20068;20133;24023;28249;28927;31421;33655;34564;35946;37830;37831;38097	253;254;255;256	193;237;361;498	IPI00002520;IPI00789370;IPI00795816;IPI00794572;IPI00909681;IPI00748411;IPI00908824;IPI00794549;IPI00794060;IPI00797816;IPI00797146;IPI00795324;IPI00940666;IPI00386540;IPI00797074	27;27;26;25;22;20;20;19;9;8;7;5;5;1;1	27;27;26;25;22;20;20;19;9;8;7;5;5;1;1	26;26;25;24;21;19;19;19;8;7;7;5;5;1;1	FALSE	Serine hydroxymethyltransferase, mitochondrial;Glycine hydroxymethyltransferase;Serine hydroxymethyltransferase;cDNA FLJ58585, highly similar to Serine hydroxymethyltransferase, mitochondrial (EC 2.1.2.1);Serine hydroxymethyltransferase 2 (Mitochondrial), isoform CRA_h	SHMT2;hCG_41231	Serine hydroxymethyltransferase, mitochondrial;serine hydroxymethyltransferase, mitochondrial isoform 3;serine hydroxymethyltransferase 2 (mitochondrial) isoform 2 precursor;Serine hydroxymethyltransferase;Serine hydroxymethyltransferase;Serine hydroxymeth	P34897;B4DJQ3;Q53ET4;Q5HYG8;B7Z9F1;Q8N1A5;B4DP88;B4E1G2;B4DW25;B4DWA7;Q5BJF5;B4DJ63;B4DLV4	GLYM_HUMAN;B7Z9F1_HUMAN;Q8N1A5_HUMAN;B4DP88_HUMAN;B4DW25_HUMAN;B4DWA7_HUMAN;B4DJ63_HUMAN;B4DLV4_HUMAN	ENST00000328923;ENST00000393827	OTTHUMP00000168146;OTTHUMP00000168156;OTTHUMP00000168153;OTTHUMP00000168148;OTTHUMP00000168149	NP_005403;NP_001159829;NP_001159830;NP_001159831;NP_001159828	PF00464	SHMT	Serine hydroxymethyltransferase	GO:0009295;GO:0042645;GO:0044422;GO:0044424;GO:0044429;GO:0044444;GO:0044446;GO:0044464;GO:0005743;GO:0016020;GO:0019866;GO:0031090;GO:0031966	nucleoid;mitochondrial nucleoid;organelle part;intracellular part;mitochondrial part;cytoplasmic part;intracellular organelle part;cell part;mitochondrial inner membrane;membrane;organelle inner membrane;organelle membrane;mitochondrial membrane	GO:0003824;GO:0004372;GO:0005488;GO:0005496;GO:0005515;GO:0008168;GO:0008289;GO:0016740;GO:0016741;GO:0019842;GO:0030170;GO:0048037;GO:0070279	catalytic activity;glycine hydroxymethyltransferase activity;binding;steroid binding;protein binding;methyltransferase activity;lipid binding;transferase activity;transferase activity, transferring one-carbon groups;vitamin binding	GO:0006082;GO:0006519;GO:0006520;GO:0006544;GO:0006563;GO:0006730;GO:0006807;GO:0008152;GO:0009069;GO:0009308;GO:0009987;GO:0019752;GO:0042180;GO:0043436;GO:0044106;GO:0044237;GO:0044238	organic acid metabolic process;cellular amino acid and derivative metabolic process;cellular amino acid metabolic process;glycine metabolic process;L-serine metabolic process;one-carbon metabolic process;nitrogen compound metabolic process	hsa:6472	ko00680;ko00260;ko00460;ko00670	Methane metabolism;Glycine, serine and threonine metabolism;Cyanoamino acid metabolism;One carbon pool by folate	K00600	15	27	32	78	27	32	78	26	30	72	19	15	18	17	18	15	3	1	21	17	16
7358;8989;9079;26960;27202	257;258	89;95	IPI00456008;IPI00002521;IPI00794158	5;5;3	5;5;3	5;5;3	FALSE	ATP synthase-coupling factor 6, mitochondrial;Putative uncharacterized protein ATP5J	ATP5J;ATP5A;ATPM	ATP synthase-coupling factor 6, mitochondrial isoform b precursor;ATP synthase-coupling factor 6, mitochondrial;ATP synthase-coupling factor 6, mitochondrial	P18859;Q6IB54;Q6NZ59;A8MUH2	ATP5J_HUMAN;A8MUH2_HUMAN	ENST00000284971;ENST00000400087;ENST00000400089;ENST00000400090;ENST00000400093;ENST00000400094;ENST00000400099	OTTHUMP00000096106;OTTHUMP00000096107;OTTHUMP00000096108;OTTHUMP00000096110;OTTHUMP00000096111;OTTHUMP00000096112;OTTHUMP00000096109	NP_001003701;NP_001003696;NP_001003697;NP_001003703;NP_001676	PF05511	ATP-synt_F6	Mitochondrial ATP synthase coupling factor 6	GO:0000276;GO:0032991;GO:0033177;GO:0043234;GO:0044422;GO:0044424;GO:0044425;GO:0044429;GO:0044444;GO:0044446;GO:0044455;GO:0044464;GO:0045263	mitochondrial proton-transporting ATP synthase complex, coupling factor F(o);macromolecular complex;proton-transporting two-sector ATPase complex, proton-transporting domain;protein complex;organelle part;intracellular part;membrane part	GO:0005215;GO:0008324;GO:0015075;GO:0015077;GO:0015078;GO:0022857;GO:0022890;GO:0022891;GO:0022892	transporter activity;cation transmembrane transporter activity;ion transmembrane transporter activity;monovalent inorganic cation transmembrane transporter activity;hydrogen ion transmembrane transporter activity;transmembrane transporter activity	GO:0006139;GO:0006163;GO:0006164;GO:0006753;GO:0006754;GO:0006807;GO:0006810;GO:0006811;GO:0006812;GO:0006818;GO:0008152;GO:0009058;GO:0009117;GO:0009141;GO:0009142;GO:0009144;GO:0009145;GO:0009150;GO:0009152;GO:0009165;GO:0009199;GO:0009201;GO:0009205;GO:0009206;GO:0009259;GO:0009260;GO:0009987;GO:0015672;GO:0015985;GO:0015986;GO:0015992;GO:0034220;GO:0044237;GO:0044238;GO:0044249;GO:0046034;GO:…	nucleobase, nucleoside, nucleotide and nucleic acid metabolic process;purine nucleotide metabolic process;purine nucleotide biosynthetic process;nucleoside phosphate metabolic process;ATP biosynthetic process;nitrogen compound metabolic process;transport	hsa:522	ko00190;ko05010;ko05012;ko05016	Oxidative phosphorylation;Alzheimer's disease;Parkinson's disease;Huntington's disease	K02131	3	5	7	21	5	7	21	5	7	21	5	4	5	4	4	4	3	5	5	5	5
7370;19537;37129			IPI00002525	3	3	3	FALSE	Neudesin;Neuron-derived neurotrophic factor;Secreted protein of unknown function;Cell immortalization-related protein 2	NENF;CIR2;SPUF	Neudesin	Q9UMX5	NENF_HUMAN	ENST00000366988	OTTHUMP00000034886	NP_037481	PF00173	Cyt-b5	Cytochrome b5-like Heme/Steroid binding domain	GO:0005615;GO:0044421	extracellular space;extracellular region part	GO:0005488;GO:0005506;GO:0020037;GO:0043167;GO:0043169;GO:0046872;GO:0046906;GO:0046914	binding;iron ion binding;heme binding;ion binding;cation binding;metal ion binding;tetrapyrrole binding;transition metal ion binding			hsa:29937				1	3	3	6	3	3	6	3	3	6	1	3	1	0	0	1	1	0	0	0	0
12858;17213;22746;28097;33356			IPI00002535	5	5	5	FALSE	FK506-binding protein 2;Peptidyl-prolyl cis-trans isomerase;13 kDa FKBP;FKBP-13	FKBP2;FKBP13	Peptidyl-prolyl cis-trans isomerase FKBP2	P26885;Q53XJ5	FKBP2_HUMAN	ENST00000309366;ENST00000394540		NP_001128680;NP_004461;NP_476433	PF00254	FKBP_C	FKBP-type peptidyl-prolyl cis-trans isomerase	GO:0005789;GO:0016020;GO:0031090;GO:0044422;GO:0044424;GO:0044425;GO:0044432;GO:0044444;GO:0044446;GO:0044464	endoplasmic reticulum membrane;membrane;organelle membrane;organelle part;intracellular part;membrane part;endoplasmic reticulum part;cytoplasmic part;intracellular organelle part;cell part	GO:0003755;GO:0003824;GO:0005488;GO:0005515;GO:0005527;GO:0005528;GO:0008144;GO:0016853;GO:0016859	peptidyl-prolyl cis-trans isomerase activity;catalytic activity;binding;protein binding;macrolide binding;FK506 binding;drug binding;isomerase activity;cis-trans isomerase activity	GO:0006457;GO:0008152;GO:0009987;GO:0019538;GO:0034960;GO:0043170;GO:0043283;GO:0044237;GO:0044238;GO:0044260;GO:0044267	protein folding;metabolic process;cellular process;protein metabolic process;cellular biopolymer metabolic process;macromolecule metabolic process;biopolymer metabolic process;cellular metabolic process;primary metabolic process	hsa:2286			K09569	1	5	5	9	5	5	9	5	5	9	1	2	3	1	3	1	1	1	1	0	0
14468;22163			IPI00002549;IPI00375832;IPI00739363	2;2;1	2;2;1	2;2;1	FALSE	Anaphase-promoting complex subunit 2;Cyclosome subunit 2	ANAPC2;APC2;KIAA1406	Isoform 1 of Anaphase-promoting complex subunit 2;Isoform 2 of Anaphase-promoting complex subunit 2;similar to anaphase-promoting complex subunit 2	Q9UJX6-1;Q9UJX6;B4DGH7;Q9UJX6-2;B4DJR9	ANC2_HUMAN	ENST00000323927	OTTHUMP00000022692	NP_037498;XP_944803	PF08672;PF00888	APC2;Cullin	Anaphase promoting complex (APC) subunit 2;Cullin family	GO:0000151;GO:0005654;GO:0005829;GO:0031461;GO:0032991;GO:0043234;GO:0044422;GO:0044424;GO:0044428;GO:0044444;GO:0044446;GO:0044464	ubiquitin ligase complex;nucleoplasm;cytosol;cullin-RING ubiquitin ligase complex;macromolecular complex;protein complex;organelle part;intracellular part;nuclear part;cytoplasmic part;intracellular organelle part;cell part	GO:0003824;GO:0004842;GO:0005488;GO:0005515;GO:0016874;GO:0016879;GO:0016881;GO:0019787;GO:0019899;GO:0031625	catalytic activity;ubiquitin-protein ligase activity;binding;protein binding;ligase activity;ligase activity, forming carbon-nitrogen bonds;acid-amino acid ligase activity;small conjugating protein ligase activity;enzyme binding	GO:0000079;GO:0000280;GO:0006508;GO:0006511;GO:0006996;GO:0007067;GO:0008054;GO:0008152;GO:0009056;GO:0009057;GO:0009987;GO:0010498;GO:0016043;GO:0019220;GO:0019222;GO:0019538;GO:0019941;GO:0022402;GO:0022403;GO:0030163;GO:0031145;GO:0031323;GO:0034960;GO:0034962;GO:0042325;GO:0043085;GO:0043086;GO:0043161;GO:0043170;GO:0043283;GO:0043285;GO:0043549;GO:0043632;GO:0044092;GO:0044093;GO:0044237;GO:…	regulation of cyclin-dependent protein kinase activity;nuclear division;proteolysis;ubiquitin-dependent protein catabolic process;organelle organization;mitosis;cyclin catabolic process;metabolic process;catabolic process;macromolecule catabolic process	hsa:29882	ko04120;ko04110;ko04111;ko04914	Ubiquitin mediated proteolysis;Cell cycle;Cell cycle - yeast;Progesterone-mediated oocyte maturation	K03349	3	2	2	2	2	2	2	2	2	2	0	0	0	0	0	0	0	0	0	0	1
723;1507;7326;11402;14679;18517;19513;23265;28330;29084;29185;30166;36041;36175			IPI00002557;IPI00877609	14;6	9;4	9;4	FALSE	Coatomer subunit gamma-2;Gamma-2-coat protein	COPG2	Coatomer subunit gamma-2	Q9UBF2;B3KND4;Q2NLA0;Q9H9B7;Q9NSM7;Q9NUP3	COPG2_HUMAN		OTTHUMP00000207807	NP_036265	PF01602;PF08752	Adaptin_N;Gamma-COP	Adaptin N terminal region;Coatomer gamma subunit appendage domain	GO:0030117;GO:0030120;GO:0030126;GO:0032991;GO:0043234;GO:0044422;GO:0044424;GO:0044425;GO:0044431;GO:0044433;GO:0044444;GO:0044446;GO:0044464	membrane coat;vesicle coat;COPI vesicle coat;macromolecular complex;protein complex;organelle part;intracellular part;membrane part;Golgi apparatus part;cytoplasmic vesicle part;cytoplasmic part;intracellular organelle part;cell part	GO:0005198;GO:0005488;GO:0005515	structural molecule activity;binding;protein binding	GO:0006810;GO:0006886;GO:0006890;GO:0006891;GO:0009987;GO:0015031;GO:0016192;GO:0045184;GO:0046907;GO:0048193;GO:0051234;GO:0051649	transport;intracellular protein transport;retrograde vesicle-mediated transport, Golgi to ER;intra-Golgi vesicle-mediated transport;cellular process;protein transport;vesicle-mediated transport;establishment of protein localization;intracellular transport	hsa:26958				2	14	14	30	9	9	17	9	9	17	2	5	2	5	7	5	3	3	6	4	7
5598;17540			IPI00002564;IPI00911037;IPI00880055;IPI00879881	2;2;1;1	2;2;1;1	2;2;1;1	FALSE	DNA repair protein XRCC1;X-ray repair cross-complementing protein 1;cDNA FLJ56491, highly similar to DNA-repair protein XRCC1	XRCC1	DNA repair protein XRCC1;cDNA FLJ56491, highly similar to DNA-repair protein XRCC1;26 kDa protein;22 kDa protein	P18887;B2RCY5;B4DTD3;Q59HH7;B4DEB2	XRCC1_HUMAN;B4DEB2_HUMAN	ENST00000262887	OTTHUMP00000078250;OTTHUMP00000159704;OTTHUMP00000159707;OTTHUMP00000159706;OTTHUMP00000159709	NP_006288	PF00533;PF01834	BRCT;XRCC1_N	BRCA1 C Terminus (BRCT) domain;XRCC1 N terminal domain	GO:0005654;GO:0044422;GO:0044424;GO:0044428;GO:0044446;GO:0044464;GO:0005634;GO:0043226;GO:0043227;GO:0043229;GO:0043231	nucleoplasm;organelle part;intracellular part;nuclear part;intracellular organelle part;cell part;nucleus;organelle;membrane-bounded organelle;intracellular organelle;intracellular membrane-bounded organelle	GO:0003676;GO:0003677;GO:0003684;GO:0005488;GO:0005515	nucleic acid binding;DNA binding;damaged DNA binding;binding;protein binding	GO:0000012;GO:0006139;GO:0006259;GO:0006281;GO:0006807;GO:0006950;GO:0006974;GO:0008152;GO:0009987;GO:0033554;GO:0034960;GO:0034984;GO:0043170;GO:0043283;GO:0044237;GO:0044238;GO:0044260;GO:0050896;GO:0051716	single strand break repair;nucleobase, nucleoside, nucleotide and nucleic acid metabolic process;DNA metabolic process;DNA repair;nitrogen compound metabolic process;response to stress;response to DNA damage stimulus;metabolic process;cellular process	hsa:7515	ko03410	Base excision repair	K10803	4	2	2	2	2	2	2	2	2	2	1	1	0	0	0	0	0	0	0	0	0
4760;30233;37005			IPI00170862;IPI00002646;IPI00553080	3;3;2	3;3;2	3;3;2	FALSE	Protein UXT;Ubiquitously expressed transcript protein;Androgen receptor trapped clone 27 protein;Ubiquitously-expressed transcript	UXT;HSPC024;RP1-212G6.2-003	protein UXT isoform 1;Protein UXT;Ubiquitously-expressed transcript	Q9UBK9;B1AJQ0	UXT_HUMAN;B1AJQ0_HUMAN	ENST00000333119;ENST00000335890;ENST00000376964	OTTHUMP00000023227;OTTHUMP00000023226;OTTHUMP00000023228	NP_705582;NP_004173	PF02996	Prefoldin	Prefoldin subunit	GO:0005634;GO:0005813;GO:0005815;GO:0016272;GO:0032991;GO:0043226;GO:0043227;GO:0043228;GO:0043229;GO:0043231;GO:0043232;GO:0043234;GO:0044422;GO:0044424;GO:0044430;GO:0044444;GO:0044445;GO:0044446;GO:0044464	nucleus;centrosome;microtubule organizing center;prefoldin complex;macromolecular complex;organelle;membrane-bounded organelle;non-membrane-bounded organelle;intracellular organelle;intracellular membrane-bounded organelle	GO:0005488;GO:0005515;GO:0008017;GO:0008092;GO:0015631;GO:0048487;GO:0051082	binding;protein binding;microtubule binding;cytoskeletal protein binding;tubulin binding;beta-tubulin binding;unfolded protein binding	GO:0006457;GO:0006810;GO:0006996;GO:0007017;GO:0007018;GO:0008152;GO:0009987;GO:0010970;GO:0016043;GO:0019538;GO:0030705;GO:0031023;GO:0034643;GO:0034960;GO:0043170;GO:0043283;GO:0044237;GO:0044238;GO:0044260;GO:0044267;GO:0046907;GO:0047497;GO:0051234;GO:0051297;GO:0051649;GO:0051654;GO:0051656	protein folding;transport;organelle organization;microtubule-based process;microtubule-based movement;metabolic process;cellular process;microtubule-based transport;cellular component organization;protein metabolic process	hsa:8409				3	3	3	6	3	3	6	3	3	6	1	0	0	3	0	1	0	0	1	0	1
5394;16640;25554;25652;33917;37662			IPI00002745	6	6	6	FALSE	Cathepsin Z;Cathepsin X;Cathepsin P	CTSZ	Cathepsin Z	Q9UBR2;Q5U000	CATZ_HUMAN	ENST00000217131	OTTHUMP00000031409	NP_001327	PF00112	Peptidase_C1	Papain family cysteine protease	GO:0000323;GO:0005764;GO:0005773;GO:0005783;GO:0043226;GO:0043227;GO:0043229;GO:0043231;GO:0044424;GO:0044444;GO:0044464	lytic vacuole;lysosome;vacuole;endoplasmic reticulum;organelle;membrane-bounded organelle;intracellular organelle;intracellular membrane-bounded organelle;intracellular part;cytoplasmic part;cell part	GO:0003824;GO:0004175;GO:0004197;GO:0008233;GO:0008234;GO:0016787;GO:0070011	catalytic activity;endopeptidase activity;cysteine-type endopeptidase activity;peptidase activity;cysteine-type peptidase activity;hydrolase activity;peptidase activity, acting on L-amino acid peptides	GO:0006508;GO:0008152;GO:0009056;GO:0009057;GO:0019538;GO:0030163;GO:0043170;GO:0043283;GO:0043285;GO:0044238	proteolysis;metabolic process;catabolic process;macromolecule catabolic process;protein metabolic process;protein catabolic process;macromolecule metabolic process;biopolymer metabolic process;biopolymer catabolic process;primary metabolic process	hsa:1522	ko04142		K08568	1	6	6	12	6	6	12	6	6	12	3	1	3	0	2	2	0	0	4	2	4
1454;2787;9740;9997;10287;11010;15898;17573;18940;20067;29588;34420;34503			IPI00002804;IPI00514041;IPI00005990;IPI00514557	13;5;1;1	13;5;1;1	13;5;1;1	FALSE	Serine/threonine-protein kinase N2;Protein kinase C-like 2;Protein-kinase C-related kinase 2	PKN2;PRK2;PRKCL2	Serine/threonine-protein kinase N2	Q16513;B4DQ21;B4DTP5;B4DVG1;D3DT24;Q08AF4;Q6P5W9	PKN2_HUMAN	ENST00000370521	OTTHUMP00000011760	NP_006247	PF02185;PF00069;PF00433	HR1;Pkinase;Pkinase_C	Hr1 repeat;Protein kinase domain;Protein kinase C terminal domain	GO:0005737;GO:0044424;GO:0044464	cytoplasm;intracellular part;cell part	GO:0000166;GO:0001882;GO:0001883;GO:0003824;GO:0004672;GO:0004674;GO:0004697;GO:0005488;GO:0005524;GO:0016301;GO:0016740;GO:0016772;GO:0016773;GO:0017076;GO:0030554;GO:0032553;GO:0032555;GO:0032559	nucleotide binding;nucleoside binding;purine nucleoside binding;catalytic activity;protein kinase activity;protein serine/threonine kinase activity;protein kinase C activity;binding;ATP binding;kinase activity;transferase activity	GO:0006464;GO:0006468;GO:0006793;GO:0006796;GO:0007154;GO:0007165;GO:0008152;GO:0009987;GO:0016310;GO:0019538;GO:0034960;GO:0043170;GO:0043283;GO:0043412;GO:0043687;GO:0044237;GO:0044238;GO:0044260;GO:0044267;GO:0050789;GO:0050794;GO:0065007	protein modification process;protein amino acid phosphorylation;phosphorus metabolic process;phosphate metabolic process;cell communication;signal transduction;metabolic process;cellular process;phosphorylation;protein metabolic process	hsa:5586			K06071	4	13	14	27	13	14	27	13	14	27	1	1	2	3	6	0	4	2	7	1	2
11164;12929;19738;29429	259	82	IPI00002824;IPI00793531;IPI00791139;IPI00792951;IPI00794630	4;4;3;2;1	4;4;3;2;1	4;4;3;2;1	FALSE	Cysteine and glycine-rich protein 2;Smooth muscle cell LIM protein;LIM domain only protein 5	CSRP2;LMO5;SMLIM	Cysteine and glycine-rich protein 2;18 kDa protein;12 kDa protein;16 kDa protein	Q16527	CSRP2_HUMAN	ENST00000311083	OTTHUMP00000168573;OTTHUMP00000168576;OTTHUMP00000168574;OTTHUMP00000168577;OTTHUMP00000168575	NP_001312	PF00412	LIM	LIM domain	GO:0005634;GO:0043226;GO:0043227;GO:0043229;GO:0043231;GO:0044424;GO:0044464	nucleus;organelle;membrane-bounded organelle;intracellular organelle;intracellular membrane-bounded organelle;intracellular part;cell part	GO:0005488;GO:0008270;GO:0043167;GO:0043169;GO:0046872;GO:0046914	binding;zinc ion binding;ion binding;cation binding;metal ion binding;transition metal ion binding	GO:0008283;GO:0009653;GO:0009887;GO:0009987;GO:0016049;GO:0032502;GO:0040007	cell proliferation;anatomical structure morphogenesis;organ morphogenesis;cellular process;cell growth;developmental process;growth	hsa:1466			K09377	5	4	5	6	4	5	6	4	5	6	0	0	0	0	1	1	1	2	0	1	1
956;3744;5892;7033;8059;9583;10404;10405;10779;15975;17560;17561;17685;17949;19094;24217;26076;26744;30032;30129;30130;30385;34677	260	415	IPI00002853;IPI00556528;IPI00014980;IPI00219690	23;21;2;2	18;16;1;1	18;16;1;1	FALSE	Serine/threonine-protein phosphatase 2A 56 kDa regulatory subunit epsilon isoform;PP2A, B subunit, B' epsilon isoform;PP2A, B subunit, B56 epsilon isoform;PP2A, B subunit, PR61 epsilon isoform;PP2A, B subunit, R5 epsilon isoform	PPP2R5E	Serine/threonine-protein phosphatase 2A 56 kDa regulatory subunit epsilon isoform;Serine/threonine-protein phosphatase 2A 56 kDa regulatory subunit epsilon isoform	Q16537;B7Z5X1;B7Z7C0;B7ZAW5;B7ZKK9;Q58EX4;Q86XZ2;B5BTZ7;Q562F2;Q59EK0	2A5E_HUMAN;B5BTZ7_HUMAN	ENST00000337537	OTTHUMP00000028105;OTTHUMP00000179057	NP_006237	PF01603	B56	Protein phosphatase 2A regulatory B subunit (B56 family)	GO:0000159;GO:0005737;GO:0008287;GO:0032991;GO:0043226;GO:0043227;GO:0043229;GO:0043231;GO:0043234;GO:0044424;GO:0044464	protein phosphatase type 2A complex;cytoplasm;protein serine/threonine phosphatase complex;macromolecular complex;organelle;membrane-bounded organelle;intracellular organelle;intracellular membrane-bounded organelle;protein complex;intracellular part	GO:0005488;GO:0005515;GO:0008601;GO:0019208;GO:0019888;GO:0030234	binding;protein binding;protein phosphatase type 2A regulator activity;phosphatase regulator activity;protein phosphatase regulator activity;enzyme regulator activity	GO:0007154;GO:0007165;GO:0009987;GO:0050789;GO:0050794;GO:0065007	cell communication;signal transduction;cellular process;regulation of biological process;regulation of cellular process;biological regulation	hsa:5529	ko04310	Wnt signaling pathway	K11584	4	23	26	49	18	21	40	18	21	40	0	0	0	0	23	22	10	12	0	1	0
7036;15619;15783;27250;32587;37719			IPI00745161;IPI00925086;IPI00002856;IPI00470699	6;6;6;4	6;6;6;4	6;6;6;4	FALSE	Metalloreductase STEAP4;Six-transmembrane epithelial antigen of prostate 4;SixTransMembrane protein of prostate 2;Tumor necrosis factor, alpha-induced protein 9;Putative uncharacterized protein STEAP4	STEAP4;STAMP2;TNFAIP9	Isoform 1 of Metalloreductase STEAP4;Uncharacterized protein;Uncharacterized protein;Isoform 2 of Metalloreductase STEAP4	Q687X5-1;Q687X5;C9JS50;A8MSX4;Q687X5-2	STEA4_HUMAN;A8MSX4_HUMAN	ENST00000301959;ENST00000380079;ENST00000248602	OTTHUMP00000204498;OTTHUMP00000207676;OTTHUMP00000024715;OTTHUMP00000204514	NP_078912	PF03807;PF01794	F420_oxidored;Ferric_reduct	NADP oxidoreductase coenzyme F420-dependent;Ferric reductase like transmembrane component	GO:0000139;GO:0005886;GO:0016020;GO:0016021;GO:0031090;GO:0031224;GO:0044422;GO:0044424;GO:0044425;GO:0044431;GO:0044444;GO:0044446;GO:0044464	Golgi membrane;plasma membrane;membrane;integral to membrane;organelle membrane;intrinsic to membrane;organelle part;intracellular part;membrane part;Golgi apparatus part;cytoplasmic part;intracellular organelle part;cell part	GO:0000166;GO:0001882;GO:0001883;GO:0003824;GO:0005488;GO:0005506;GO:0005507;GO:0009055;GO:0016491;GO:0017076;GO:0030554;GO:0043167;GO:0043169;GO:0046872;GO:0046914;GO:0048037;GO:0050660;GO:0050662	nucleotide binding;nucleoside binding;purine nucleoside binding;catalytic activity;binding;iron ion binding;copper ion binding;electron carrier activity;oxidoreductase activity;purine nucleotide binding;adenyl nucleotide binding;ion binding;cation binding	GO:0000041;GO:0006810;GO:0006811;GO:0006812;GO:0006826;GO:0008152;GO:0009987;GO:0015674;GO:0030001;GO:0030154;GO:0032502;GO:0045444;GO:0048869;GO:0051234;GO:0055114	transition metal ion transport;transport;ion transport;cation transport;iron ion transport;metabolic process;cellular process;di-, tri-valent inorganic cation transport;metal ion transport;cell differentiation;developmental process	hsa:79689				4	6	6	9	6	6	9	6	6	9	1	0	2	1	0	0	0	0	1	2	1
632;3931;9318;14352;14640;18554;28590;33952;34844;35418;35451;35785;36181;36268			IPI00002894;IPI00655631;IPI00556021	14;13;11	14;13;11	13;12;10	FALSE	DNA polymerase delta catalytic subunit;DNA polymerase subunit delta p125;DNA polymerase	POLD1;POLD	DNA polymerase delta catalytic subunit;DNA polymerase;DNA polymerase (Fragment)	P28340;Q308M6;Q59FA0	DPOD1_HUMAN;Q308M6_HUMAN;Q59FA0_HUMAN	ENST00000262266;ENST00000391817;ENST00000376930	OTTHUMP00000077834;OTTHUMP00000077835	NP_002682	PF00136;PF03104	DNA_pol_B;DNA_pol_B_exo	DNA polymerase family B;DNA polymerase family B, exonuclease domain	GO:0005654;GO:0044422;GO:0044424;GO:0044428;GO:0044446;GO:0044464;GO:0005634;GO:0043226;GO:0043227;GO:0043229;GO:0043231	nucleoplasm;organelle part;intracellular part;nuclear part;intracellular organelle part;cell part;nucleus;organelle;membrane-bounded organelle;intracellular organelle;intracellular membrane-bounded organelle	GO:0000166;GO:0003676;GO:0003677;GO:0003682;GO:0003824;GO:0003887;GO:0004518;GO:0004527;GO:0005488;GO:0005515;GO:0008270;GO:0016740;GO:0016772;GO:0016779;GO:0016787;GO:0016788;GO:0034061;GO:0043167;GO:0043169;GO:0046872;GO:0046914;GO:0008408	nucleotide binding;nucleic acid binding;DNA binding;chromatin binding;catalytic activity;DNA-directed DNA polymerase activity;nuclease activity;exonuclease activity;binding;protein binding;zinc ion binding;transferase activity	GO:0000084;GO:0000731;GO:0006139;GO:0006259;GO:0006260;GO:0006297;GO:0006807;GO:0008152;GO:0009058;GO:0009059;GO:0009314;GO:0009411;GO:0009416;GO:0009628;GO:0009987;GO:0022402;GO:0022403;GO:0034645;GO:0034960;GO:0034961;GO:0043170;GO:0043283;GO:0043284;GO:0044237;GO:0044238;GO:0044249;GO:0044260;GO:0050896;GO:0051320;GO:0006281;GO:0006287;GO:0006950;GO:0006974;GO:0033554;GO:0034984;GO:0045004;GO:…	S phase of mitotic cell cycle;DNA synthesis during DNA repair;nucleobase, nucleoside, nucleotide and nucleic acid metabolic process;DNA metabolic process;DNA replication;nucleotide-excision repair, DNA gap filling;nitrogen compound metabolic process	hsa:5424	ko03030;ko03420	DNA replication;Nucleotide excision repair	K02327	3	14	14	32	14	14	32	13	13	29	2	0	0	4	6	3	1	3	3	2	7
21574;35623			IPI00002895	2	2	2	FALSE	Transcription elongation factor SPT4;DRB sensitivity-inducing factor small subunit;DSIF p14	SUPT4H1;SPT4H;SUPT4H	Transcription elongation factor SPT4	P63272;D3DTZ4;D3DTZ5	SPT4H_HUMAN	ENST00000225504	OTTHUMP00000182062	NP_003159	PF06093	Spt4	Transcription elongation protein Spt4	GO:0005654;GO:0044422;GO:0044424;GO:0044428;GO:0044446;GO:0044464	nucleoplasm;organelle part;intracellular part;nuclear part;intracellular organelle part;cell part	GO:0003676;GO:0003677;GO:0003700;GO:0003711;GO:0005488;GO:0005515;GO:0008148;GO:0008159;GO:0008270;GO:0030528;GO:0043167;GO:0043169;GO:0046872;GO:0046914;GO:0046982;GO:0046983	nucleic acid binding;DNA binding;transcription factor activity;transcription elongation regulator activity;binding;protein binding;negative transcription elongation factor activity;positive transcription elongation factor activity;zinc ion binding	GO:0000122;GO:0006139;GO:0006325;GO:0006338;GO:0006354;GO:0006355;GO:0006357;GO:0006368;GO:0006807;GO:0006996;GO:0008152;GO:0009889;GO:0009890;GO:0009891;GO:0009892;GO:0009893;GO:0009987;GO:0010468;GO:0010556;GO:0010557;GO:0010558;GO:0010604;GO:0010605;GO:0010628;GO:0010629;GO:0016043;GO:0016070;GO:0016481;GO:0016568;GO:0019219;GO:0019222;GO:0031323;GO:0031324;GO:0031325;GO:0031326;GO:0031327;GO:…	negative regulation of transcription from RNA polymerase II promoter;nucleobase, nucleoside, nucleotide and nucleic acid metabolic process;chromatin organization;chromatin remodeling;RNA elongation;regulation of transcription, DNA-dependent	hsa:6827				1	2	2	6	2	2	6	2	2	6	1	1	2	1	0	1	0	0	0	0	1
12158;33892			IPI00640917;IPI00218132;IPI00002922;IPI00922336;IPI00020873	2;2;2;2;1	2;2;2;2;1	2;2;2;2;1	FALSE	F-box-like/WD repeat-containing protein TBL1X;Transducin beta-like protein 1X;Transducin-beta-like protein 1, X-linked;SMAP55;F-box-like/WD repeat-containing protein TBL1XR1;Transducin beta-like 1X-related protein 1;Nuclear receptor corepressor/HDAC3 complex subunit TBLR1;TBL1-related protein 1;cDNA FLJ55712, highly similar to F-box-like/WD repeat protein TBL1XR1;F-box-like/WD repeat-containing p…	TBL1X;TBL1;TBL1XR1;IRA1;TBLR1;TBL1Y	Isoform 1 of F-box-like/WD repeat-containing protein TBL1X;Isoform 2 of F-box-like/WD repeat-containing protein TBL1X;F-box-like/WD repeat-containing protein TBL1XR1;cDNA FLJ55712, highly similar to F-box-like/WD repeat protein TBL1XR1;F-box-like/WD repeat	O60907-1;O60907;O60907-2;Q59F53;Q9BZK7;D3DNQ9;B7Z475;Q9BQ87;B4DP68	TBL1X_HUMAN;TBL1R_HUMAN;B7Z475_HUMAN;TBL1Y_HUMAN	ENST00000217964;ENST00000380961;ENST00000407597;ENST00000352800;ENST00000346432;ENST00000355162;ENST00000383032	OTTHUMP00000022880;OTTHUMP00000022879;OTTHUMP00000173623;OTTHUMP00000211531;OTTHUMP00000211535;OTTHUMP00000033224;OTTHUMP00000033225;OTTHUMP00000033226	NP_001132938;NP_005638;NP_001132939;NP_001132940;NP_078941;NP_150600;NP_599020;NP_599021	PF08513;PF00400	LisH;WD40	LisH;WD domain, G-beta repeat	GO:0005634;GO:0043226;GO:0043227;GO:0043229;GO:0043231;GO:0044424;GO:0044464	nucleus;organelle;membrane-bounded organelle;intracellular organelle;intracellular membrane-bounded organelle;intracellular part;cell part			GO:0003008;GO:0006139;GO:0006350;GO:0006355;GO:0006508;GO:0006807;GO:0007154;GO:0007165;GO:0007600;GO:0007601;GO:0007605;GO:0008152;GO:0009056;GO:0009057;GO:0009058;GO:0009059;GO:0009889;GO:0009987;GO:0010468;GO:0010556;GO:0019219;GO:0019222;GO:0019538;GO:0019941;GO:0030163;GO:0031323;GO:0031326;GO:0032501;GO:0034645;GO:0034960;GO:0034961;GO:0034962;GO:0043170;GO:0043283;GO:0043284;GO:0043285;GO:…	system process;nucleobase, nucleoside, nucleotide and nucleic acid metabolic process;transcription;regulation of transcription, DNA-dependent;proteolysis;nitrogen compound metabolic process;cell communication;signal transduction;sensory perception	hsa:6907;hsa:79718;hsa:90665	ko04310	Wnt signaling pathway	K04508	5	2	2	4	2	2	4	2	2	4	0	2	0	0	0	0	0	0	1	0	0
808;978;1098;3717;4733;6433;6760;7632;7648;7728;7893;8902;9572;9993;10442;10443;10756;11657;15162;15230;15231;17084;17121;17122;17653;17669;17738;17901;17902;19104;19391;20343;20368;21183;21314;23329;23626;23627;24007;24008;24298;24374;24626;24705;24865;24997;25632;25795;26478;26753;27132;27313;28572;28573;29789;30100;30401;30559;30578;32504;33652;33653;34472;34883;35145;35485;35913;36574;37376	261;262;263;264;265;266;267;268;269;270;271;272;273	106;120;157;171;309;510;522;604;606;628;731;742;837	IPI00002966;IPI00031022;REV_IPI00477962	69;7;1	69;7;1	63;7;1	FALSE	Heat shock 70 kDa protein 4;Heat shock 70-related protein APG-2;HSP70RY	HSPA4;APG2	Heat shock 70 kDa protein 4	P34932;B0AZS1;B0AZT0;B0AZU6;B4DH02;B4DIZ3;B4DN48;B4DSE8;B4DT47;B4DUS3;B4E0H6;B4E354;O14992;Q59GF8;Q7KYN0	HSP74_HUMAN	ENST00000304858	OTTHUMP00000159262	NP_002145	PF00012	HSP70	Hsp70 protein	GO:0005737;GO:0044424;GO:0044464	cytoplasm;intracellular part;cell part	GO:0000166;GO:0001882;GO:0001883;GO:0005488;GO:0005524;GO:0017076;GO:0030554;GO:0032553;GO:0032555;GO:0032559	nucleotide binding;nucleoside binding;purine nucleoside binding;binding;ATP binding;purine nucleotide binding;adenyl nucleotide binding;ribonucleotide binding;purine ribonucleotide binding;adenyl ribonucleotide binding	GO:0006461;GO:0006950;GO:0006986;GO:0009607;GO:0009987;GO:0010033;GO:0010926;GO:0016043;GO:0022607;GO:0034619;GO:0034621;GO:0034622;GO:0042221;GO:0043623;GO:0043933;GO:0050896;GO:0051131;GO:0051789;GO:0065003;GO:0070096	protein complex assembly;response to stress;response to unfolded protein;response to biotic stimulus;cellular process;response to organic substance;anatomical structure formation;cellular component organization;cellular component assembly	hsa:3308	ko04612	Antigen processing and presentation	K09489	3	69	85	216	69	85	216	63	75	193	54	48	43	42	46	43	40	30	48	45	56
1970;25391;28210;28685			IPI00002968	4	4	4	FALSE	Molybdenum cofactor synthesis protein 2A;Molybdenum cofactor synthesis protein 2 small subunit;Molybdopterin-synthase small subunit;MOCO1-A	MOCS2;MOCO1	Molybdopterin synthase sulfur carrier subunit	O96033	MOC2A_HUMAN			NP_789776	PF02597	ThiS	ThiS family	GO:0005829;GO:0019008;GO:0032991;GO:0043234;GO:0044424;GO:0044444;GO:0044464	cytosol;molybdopterin synthase complex;macromolecular complex;protein complex;intracellular part;cytoplasmic part;cell part			GO:0006725;GO:0006732;GO:0006777;GO:0006790;GO:0006807;GO:0008152;GO:0009058;GO:0009108;GO:0009987;GO:0018130;GO:0019438;GO:0019720;GO:0032324;GO:0034641;GO:0042558;GO:0042559;GO:0043545;GO:0044237;GO:0044249;GO:0044271;GO:0046483;GO:0051186;GO:0051188;GO:0051189	cellular aromatic compound metabolic process;coenzyme metabolic process;Mo-molybdopterin cofactor biosynthetic process;sulfur metabolic process;nitrogen compound metabolic process;metabolic process;biosynthetic process;coenzyme biosynthetic process					1	4	4	9	4	4	9	4	4	9	0	1	3	1	3	2	0	1	0	3	0
5884;10589;11475;11778;12784;13137;15271;16013;18364;21842;26256;28597;36325	274;275	49;65	IPI00003004;IPI00795087;IPI00027826	13;5;4	13;5;4	13;5;4	FALSE	Mitochondrial glutamate carrier 1;Glutamate/H(+) symporter 1;Solute carrier family 25 member 22	SLC25A22;GC1	Mitochondrial glutamate carrier 1	Q9H936	GHC1_HUMAN	ENST00000320230	OTTHUMP00000164433	NP_078974	PF00153	Mito_carr	Mitochondrial carrier protein	GO:0005743;GO:0016020;GO:0016021;GO:0019866;GO:0031090;GO:0031224;GO:0031966;GO:0044422;GO:0044424;GO:0044425;GO:0044429;GO:0044444;GO:0044446;GO:0044464	mitochondrial inner membrane;membrane;integral to membrane;organelle inner membrane;organelle membrane;intrinsic to membrane;mitochondrial membrane;organelle part;intracellular part;membrane part;mitochondrial part;cytoplasmic part	GO:0005215;GO:0005275;GO:0005313;GO:0005342;GO:0005488;GO:0005515;GO:0015171;GO:0015172;GO:0015179;GO:0015291;GO:0015293;GO:0022804;GO:0022857;GO:0022891;GO:0022892;GO:0046943	transporter activity;amine transmembrane transporter activity;L-glutamate transmembrane transporter activity;organic acid transmembrane transporter activity;binding;protein binding;amino acid transmembrane transporter activity	GO:0006810;GO:0006865;GO:0009987;GO:0015800;GO:0015813;GO:0015837;GO:0015849;GO:0046942;GO:0051234;GO:0055085	transport;amino acid transport;cellular process;acidic amino acid transport;L-glutamate transport;amine transport;organic acid transport;carboxylic acid transport;establishment of localization;transmembrane transport	hsa:79751				3	13	15	33	13	15	33	13	15	33	6	2	8	11	8	0	0	1	9	4	8
1817;2384;17492;21773;23729;29422;35778			IPI00741970;IPI00003016;IPI00909427	7;7;3	6;6;2	6;6;2	FALSE	Zinedin variant;Striatin-4;Zinedin	STRN4;ZIN	striatin-4 isoform 2;Striatin-4	Q59GV6;Q9NRL3;B3KPF6;B4DMU7	Q59GV6_HUMAN;STRN4_HUMAN	ENST00000391910;ENST00000263280	OTTHUMP00000078118	NP_001034966;NP_037535	PF08232;PF00400	Striatin;WD40	Striatin family;WD domain, G-beta repeat	GO:0000267;GO:0005624;GO:0005626;GO:0005737;GO:0016020;GO:0044424;GO:0044464	cell fraction;membrane fraction;insoluble fraction;cytoplasm;membrane;intracellular part;cell part	GO:0005198;GO:0005488;GO:0005515;GO:0005516	structural molecule activity;binding;protein binding;calmodulin binding	GO:0007154;GO:0007165;GO:0007267;GO:0007268;GO:0009987;GO:0050789;GO:0050794;GO:0065007	cell communication;signal transduction;cell-cell signaling;synaptic transmission;cellular process;regulation of biological process;regulation of cellular process;biological regulation	hsa:29888				3	7	8	12	6	6	9	6	6	9	0	0	0	0	7	0	2	2	1	0	0
7872;13626;20150;20669;22609;34771	276;277	23;56	IPI00003031;IPI00551022;IPI00442223	6;6;5	6;6;5	6;6;5	FALSE	Isochorismatase domain-containing protein 2, mitochondrial	ISOC2	Isoform 2 of Isochorismatase domain-containing protein 2, mitochondrial;Isoform 1 of Isochorismatase domain-containing protein 2, mitochondrial;Isoform 3 of Isochorismatase domain-containing protein 2, mitochondrial	Q96AB3-2;Q96AB3;Q96AB3-1;Q96AB3-3	ISOC2_HUMAN	ENST00000085068	OTTHUMP00000076614;OTTHUMP00000076615	NP_078986;NP_001129673;NP_001129674	PF00857	Isochorismatase	Isochorismatase family	GO:0005634;GO:0005739;GO:0043226;GO:0043227;GO:0043229;GO:0043231;GO:0044424;GO:0044444;GO:0044464	nucleus;mitochondrion;organelle;membrane-bounded organelle;intracellular organelle;intracellular membrane-bounded organelle;intracellular part;cytoplasmic part;cell part	GO:0003824;GO:0005488;GO:0005515	catalytic activity;binding;protein binding	GO:0008152;GO:0010468;GO:0010608;GO:0019222;GO:0019538;GO:0031647;GO:0031648;GO:0043170;GO:0043283;GO:0044238;GO:0050789;GO:0060255;GO:0065007;GO:0065008	metabolic process;regulation of gene expression;posttranscriptional regulation of gene expression;regulation of metabolic process;protein metabolic process;regulation of protein stability;protein destabilization;macromolecule metabolic process	hsa:79763				3	6	7	12	6	7	12	6	7	12	2	2	2	2	2	3	0	1	3	2	3
15699;32970			IPI00477494;IPI00003084	2;2	2;2	2;2	FALSE	Dr1-associated corepressor;Dr1-associated protein 1;Negative co-factor 2-alpha	DRAP1	Uncharacterized protein;Isoform 1 of Dr1-associated corepressor	Q14919-2;Q14919;C9JCC6;Q14919-1	NC2A_HUMAN	ENST00000312515;ENST00000376991		NP_006433	PF00808	CBFD_NFYB_HMF	Histone-like transcription factor (CBF/NF-Y) and archaeal histone	GO:0005634;GO:0043226;GO:0043227;GO:0043229;GO:0043231;GO:0044424;GO:0044464	nucleus;organelle;membrane-bounded organelle;intracellular organelle;intracellular membrane-bounded organelle;intracellular part;cell part	GO:0003676;GO:0003677;GO:0003700;GO:0003712;GO:0003714;GO:0005488;GO:0005515;GO:0008134;GO:0016564;GO:0030528;GO:0043565	nucleic acid binding;DNA binding;transcription factor activity;transcription cofactor activity;transcription corepressor activity;binding;protein binding;transcription factor binding;transcription repressor activity;transcription regulator activity	GO:0000122;GO:0006139;GO:0006350;GO:0006355;GO:0006357;GO:0006807;GO:0008152;GO:0009058;GO:0009059;GO:0009889;GO:0009890;GO:0009892;GO:0009987;GO:0010468;GO:0010556;GO:0010558;GO:0010605;GO:0010629;GO:0016481;GO:0019219;GO:0019222;GO:0031323;GO:0031324;GO:0031326;GO:0031327;GO:0034645;GO:0034960;GO:0034961;GO:0043170;GO:0043283;GO:0043284;GO:0044237;GO:0044238;GO:0044249;GO:0044260;GO:0045449;GO:…	negative regulation of transcription from RNA polymerase II promoter;nucleobase, nucleoside, nucleotide and nucleic acid metabolic process;transcription;regulation of transcription, DNA-dependent;regulation of transcription from RNA polymerase II promoter	hsa:10589				2	2	2	3	2	2	3	2	2	3	0	0	0	0	1	0	0	0	1	0	1
7283;24377;29137;30465;35467			IPI00003168;IPI00796213;IPI00942171;IPI00789576;IPI00795423;IPI00788900;IPI00789022;IPI00798249	5;5;4;3;3;2;2;2	3;3;2;2;2;2;2;2	3;3;2;2;2;2;2;2	FALSE	Phosphoribosyl pyrophosphate synthetase-associated protein 2;41 kDa phosphoribosypyrophosphate synthetase-associated protein;Putative uncharacterized protein;cDNA FLJ52829, highly similar to Phosphoribosyl pyrophosphatesynthetase-associated protein 2	PRPSAP2	Phosphoribosyl pyrophosphate synthase-associated protein 2;Putative uncharacterized protein;cDNA FLJ52829, highly similar to Phosphoribosyl pyrophosphatesynthetase-associated protein 2;Uncharacterized protein;Uncharacterized protein	O60256;B2R7R5;B7ZKZ1;B4E1M8;B4E329;C9K0K7;C9JJS3	KPRB_HUMAN;B7ZKZ1_HUMAN;B4E1M8_HUMAN	ENST00000268835;ENST00000395656	OTTHUMP00000065716;OTTHUMP00000182964;OTTHUMP00000065718;OTTHUMP00000065720;OTTHUMP00000065721;OTTHUMP00000065724;OTTHUMP00000065717	NP_002758	PF00156;PF04221	Pribosyltran;RelB	Phosphoribosyl transferase domain;RelB antitoxin	GO:0032991;GO:0043234	macromolecular complex;protein complex	GO:0000287;GO:0003824;GO:0004749;GO:0004857;GO:0005488;GO:0016740;GO:0016772;GO:0016778;GO:0030234;GO:0043167;GO:0043169;GO:0046872	magnesium ion binding;catalytic activity;ribose phosphate diphosphokinase activity;enzyme inhibitor activity;binding;transferase activity;transferase activity, transferring phosphorus-containing groups;diphosphotransferase activity	GO:0006139;GO:0006753;GO:0006807;GO:0008152;GO:0009058;GO:0009116;GO:0009117;GO:0009165;GO:0009987;GO:0044237;GO:0044238;GO:0044249;GO:0055086	nucleobase, nucleoside, nucleotide and nucleic acid metabolic process;nucleoside phosphate metabolic process;nitrogen compound metabolic process;metabolic process;biosynthetic process;nucleoside metabolic process;nucleotide metabolic process	hsa:5636				8	5	5	11	3	3	5	3	3	5	0	0	4	1	2	1	0	0	2	2	0
2871;2872;4337;10068;12643;16424;18860;18861;21644	278;279;280	67;189;274	IPI00003217;IPI00514549;IPI00908513	9;3;3	9;3;3	9;3;3	FALSE	Proteasome subunit beta type-7;Proteasome subunit Z;Macropain chain Z;Multicatalytic endopeptidase complex chain Z	PSMB7	Proteasome subunit beta type-7	Q99436;B2RAQ9;Q6IBT1;Q86U62	PSB7_HUMAN	ENST00000259457	OTTHUMP00000022798	NP_002790	PF00227	Proteasome	Proteasome A-type and B-type	GO:0005634;GO:0005829;GO:0005839;GO:0032991;GO:0043226;GO:0043227;GO:0043229;GO:0043231;GO:0043234;GO:0044424;GO:0044444;GO:0044464	nucleus;cytosol;proteasome core complex;macromolecular complex;organelle;membrane-bounded organelle;intracellular organelle;intracellular membrane-bounded organelle;protein complex;intracellular part;cytoplasmic part;cell part	GO:0003824;GO:0004175;GO:0004298;GO:0008233;GO:0016787;GO:0070003;GO:0070011	catalytic activity;endopeptidase activity;threonine-type endopeptidase activity;peptidase activity;hydrolase activity;threonine-type peptidase activity;peptidase activity, acting on L-amino acid peptides	GO:0006508;GO:0006511;GO:0008152;GO:0009056;GO:0009057;GO:0009987;GO:0010498;GO:0019538;GO:0019941;GO:0022402;GO:0030163;GO:0031145;GO:0034960;GO:0034962;GO:0043085;GO:0043086;GO:0043161;GO:0043170;GO:0043283;GO:0043285;GO:0043632;GO:0044092;GO:0044093;GO:0044237;GO:0044238;GO:0044248;GO:0044257;GO:0044260;GO:0044265;GO:0044267;GO:0050790;GO:0051340;GO:0051351;GO:0051352;GO:0051436;GO:0051437;GO:…	proteolysis;ubiquitin-dependent protein catabolic process;metabolic process;catabolic process;macromolecule catabolic process;cellular process;proteasomal protein catabolic process;protein metabolic process;modification-dependent protein catabolic process	hsa:5695	ko03050	Proteasome	K02739	3	9	13	32	9	13	32	9	13	32	8	6	6	6	7	7	3	1	7	7	8
566;1115;14493;19925;21765;22012;22730;36291	281	92	IPI00003309;IPI00927876;IPI00924545;IPI00927044;IPI00927637;IPI00791019;IPI00790361;IPI00791273	8;8;6;5;4;2;2;1	8;8;6;5;4;2;2;1	8;8;6;5;4;2;2;1	FALSE	DNA-directed RNA polymerases I, II, and III subunit RPABC3;DNA-directed RNA polymerase II subunit H;DNA-directed RNA polymerases I, II, and III 17.1 kDa polypeptide;RPB17;hRPB8	POLR2H	DNA-directed RNA polymerases I, II, and III subunit RPABC3;Uncharacterized protein;Uncharacterized protein;Uncharacterized protein;Uncharacterized protein	P52434;C9JLU1;C9JBJ6;C9JCU7;C9J413	RPAB3_HUMAN	ENST00000296223	OTTHUMP00000173830;OTTHUMP00000173833;OTTHUMP00000210505;OTTHUMP00000210508;OTTHUMP00000210507;OTTHUMP00000210511;OTTHUMP00000210512;OTTHUMP00000210509	NP_006223	PF03870	RNA_pol_Rpb8	RNA polymerase Rpb8	GO:0005654;GO:0005730;GO:0043226;GO:0043228;GO:0043229;GO:0043232;GO:0044422;GO:0044424;GO:0044428;GO:0044446;GO:0044464	nucleoplasm;nucleolus;organelle;non-membrane-bounded organelle;intracellular organelle;intracellular non-membrane-bounded organelle;organelle part;intracellular part;nuclear part;intracellular organelle part;cell part	GO:0003824;GO:0003899;GO:0005488;GO:0005515;GO:0008270;GO:0016740;GO:0016772;GO:0016779;GO:0034062;GO:0043167;GO:0043169;GO:0046872;GO:0046914	catalytic activity;DNA-directed RNA polymerase activity;binding;protein binding;zinc ion binding;transferase activity;transferase activity, transferring phosphorus-containing groups;nucleotidyltransferase activity;RNA polymerase activity;ion binding	GO:0000375;GO:0000377;GO:0000398;GO:0006139;GO:0006352;GO:0006354;GO:0006367;GO:0006368;GO:0006396;GO:0006397;GO:0006807;GO:0008152;GO:0008380;GO:0009987;GO:0010926;GO:0016043;GO:0016070;GO:0016071;GO:0022607;GO:0034621;GO:0034622;GO:0034960;GO:0043170;GO:0043283;GO:0043933;GO:0044237;GO:0044238;GO:0044260;GO:0065003;GO:0065004	RNA splicing, via transesterification reactions;RNA splicing, via transesterification reactions with bulged adenosine as nucleophile;nuclear mRNA splicing, via spliceosome;nucleobase, nucleoside, nucleotide and nucleic acid metabolic process	hsa:5437	ko03020;ko05016	RNA polymerase;Huntington's disease	K03016	8	8	10	27	8	10	27	8	10	27	5	4	5	6	3	6	1	4	6	3	4
5346;35273			IPI00941023;IPI00003310;IPI00939577;IPI00472231;IPI00884938;IPI00966107;IPI00967483;IPI00854665;IPI00880097;IPI00945319;IPI00016841;IPI00556199;IPI00935876;IPI00879159;IPI00966714	2;2;2;2;2;1;1;1;1;1;1;1;1;1;1	2;2;2;2;2;1;1;1;1;1;1;1;1;1;1	2;2;2;2;2;1;1;1;1;1;1;1;1;1;1	FALSE	RPB11a protein;DNA-directed RNA polymerase II subunit RPB11-a;DNA-directed RNA polymerase II subunit J-1;DNA-directed RNA polymerase II 13.3 kDa polypeptide;Putative uncharacterized protein ENSP00000305383;DNA-directed RNA polymerase II subunit RPB11-b1;DNA-directed RNA polymerase II subunit J2;Putative uncharacterized protein POLR2J2;DNA-directed RNA polymerase II subunit RPB11-b2;DNA-directed R…	POLR2J1;POLR2J;POLR2J2;POLR2J3	Similar to DNA-directed RNA polymerase II subunit RPB11-a;RPB11a protein;DNA-directed RNA polymerase II subunit RPB11-a;Uncharacterized protein;Isoform 1 of DNA-directed RNA polymerase II subunit RPB11-b1;Protein;30 kDa protein;Uncharacterized protein;17 k	Q9H1A6;P52435;A6NK79;Q9GZM3-1;Q9GZM3;A6NFM0;Q9GZM3-2;Q9H1A7;E2QRJ6;Q59FR2;Q8TDE6;D6RAG0	Q9H1A6_HUMAN;RPB11_HUMAN;A6NK79_HUMAN;RPB1B_HUMAN;A6NFM0_HUMAN;RPB1C_HUMAN	ENST00000326391;ENST00000292614;ENST00000306744;ENST00000340125;ENST00000340457;ENST00000358438;ENST00000379357;ENST00000393794	OTTHUMP00000025162;OTTHUMP00000197252;OTTHUMP00000197254;OTTHUMP00000024489;OTTHUMP00000025413;OTTHUMP00000197245;OTTHUMP00000197253;OTTHUMP00000025039	NP_006225;NP_001091084;NP_116581	PF01193	RNA_pol_L	RNA polymerase Rpb3/Rpb11 dimerisation domain	GO:0000428;GO:0005665;GO:0030880;GO:0032991;GO:0043234;GO:0044422;GO:0044424;GO:0044428;GO:0044446;GO:0044451;GO:0044464;GO:0055029;GO:0005634;GO:0043226;GO:0043227;GO:0043229;GO:0043231	DNA-directed RNA polymerase complex;DNA-directed RNA polymerase II, core complex;RNA polymerase complex;macromolecular complex;protein complex;organelle part;intracellular part;nuclear part;intracellular organelle part;nucleoplasm part;cell part	GO:0003676;GO:0003677;GO:0003824;GO:0003899;GO:0005488;GO:0005515;GO:0016740;GO:0016772;GO:0016779;GO:0034062;GO:0046983	nucleic acid binding;DNA binding;catalytic activity;DNA-directed RNA polymerase activity;binding;protein binding;transferase activity;transferase activity, transferring phosphorus-containing groups;nucleotidyltransferase activity;RNA polymerase activity	GO:0006139;GO:0006350;GO:0006807;GO:0008152;GO:0009058;GO:0009059;GO:0009987;GO:0034645;GO:0034960;GO:0034961;GO:0043170;GO:0043283;GO:0043284;GO:0044237;GO:0044238;GO:0044249;GO:0044260;GO:0000375;GO:0000377;GO:0000398;GO:0006352;GO:0006354;GO:0006367;GO:0006368;GO:0006396;GO:0006397;GO:0008380;GO:0010926;GO:0016043;GO:0016070;GO:0016071;GO:0022607;GO:0034621;GO:0034622;GO:0043933;GO:0065003;GO:…	nucleobase, nucleoside, nucleotide and nucleic acid metabolic process;transcription;nitrogen compound metabolic process;metabolic process;biosynthetic process;macromolecule biosynthetic process;cellular process;cellular macromolecule biosynthetic process	hsa:5439;hsa:246721;hsa:548644	ko03020;ko05016	RNA polymerase;Huntington's disease	K03008	15	2	2	5	2	2	5	2	2	5	0	1	2	2	1	1	0	0	0	1	0
20884;23616;23756	282	48	IPI00003311	3	3	3	FALSE	DNA-directed RNA polymerases I, II, and III subunit RPABC5;DNA-directed RNA polymerase III subunit L;RPB10;DNA-directed RNA polymerase II 7.6 kDa polypeptide;RPB7.6	POLR2L	DNA-directed RNA polymerases I, II, and III subunit RPABC5	P62875	RPAB5_HUMAN	ENST00000322028	OTTHUMP00000164439	NP_066951	PF01194	RNA_pol_N	RNA polymerases N / 8 kDa subunit	GO:0000428;GO:0005665;GO:0030880;GO:0032991;GO:0043234;GO:0044422;GO:0044424;GO:0044428;GO:0044446;GO:0044451;GO:0044464;GO:0055029	DNA-directed RNA polymerase complex;DNA-directed RNA polymerase II, core complex;RNA polymerase complex;macromolecular complex;protein complex;organelle part;intracellular part;nuclear part;intracellular organelle part;nucleoplasm part;cell part	GO:0003676;GO:0003677;GO:0003824;GO:0003899;GO:0005488;GO:0008270;GO:0016740;GO:0016772;GO:0016779;GO:0034062;GO:0043167;GO:0043169;GO:0046872;GO:0046914	nucleic acid binding;DNA binding;catalytic activity;DNA-directed RNA polymerase activity;binding;zinc ion binding;transferase activity;transferase activity, transferring phosphorus-containing groups;nucleotidyltransferase activity;RNA polymerase activity	GO:0000375;GO:0000377;GO:0000398;GO:0006139;GO:0006350;GO:0006351;GO:0006352;GO:0006354;GO:0006355;GO:0006356;GO:0006367;GO:0006368;GO:0006383;GO:0006396;GO:0006397;GO:0006807;GO:0008152;GO:0008380;GO:0009058;GO:0009059;GO:0009889;GO:0009987;GO:0010468;GO:0010556;GO:0010926;GO:0016043;GO:0016070;GO:0016071;GO:0019219;GO:0019222;GO:0022607;GO:0031323;GO:0031326;GO:0032774;GO:0034621;GO:0034622;GO:…	RNA splicing, via transesterification reactions;RNA splicing, via transesterification reactions with bulged adenosine as nucleophile;nuclear mRNA splicing, via spliceosome;nucleobase, nucleoside, nucleotide and nucleic acid metabolic process;transcription	hsa:5441	ko03020;ko05016	RNA polymerase;Huntington's disease	K03007	1	3	5	14	3	5	14	3	5	14	3	2	3	2	2	2	3	3	2	3	3
7597;9844;11851;18461;20858;21291;25849;26479			IPI00003326;IPI00908403;IPI00847722	8;5;5	8;5;5	8;5;5	FALSE	ADP-ribosylation factor-like protein 2;cDNA FLJ58989, moderately similar to ADP-ribosylation factor-like protein 2	ARL2	ADP-ribosylation factor-like protein 2;cDNA FLJ58989, moderately similar to ADP-ribosylation factor-like protein 2;Similar to ADP-ribosylation factor-like protein 2	P36404;Q53YD8;B4DGG0	ARL2_HUMAN;B4DGG0_HUMAN	ENST00000246747		NP_001658	PF00025	Arf	ADP-ribosylation factor family	GO:0005813;GO:0005815;GO:0043226;GO:0043228;GO:0043229;GO:0043232;GO:0044422;GO:0044424;GO:0044430;GO:0044444;GO:0044446;GO:0044464	centrosome;microtubule organizing center;organelle;non-membrane-bounded organelle;intracellular organelle;intracellular non-membrane-bounded organelle;organelle part;intracellular part;cytoskeletal part;cytoplasmic part;intracellular organelle part	GO:0000166;GO:0004857;GO:0005095;GO:0005488;GO:0005525;GO:0017076;GO:0019001;GO:0030234;GO:0030695;GO:0032553;GO:0032555;GO:0032561;GO:0060589	nucleotide binding;enzyme inhibitor activity;GTPase inhibitor activity;binding;GTP binding;purine nucleotide binding;guanyl nucleotide binding;enzyme regulator activity;GTPase regulator activity;ribonucleotide binding;purine ribonucleotide binding	GO:0006461;GO:0007021;GO:0007049;GO:0007154;GO:0007165;GO:0007242;GO:0007264;GO:0009987;GO:0010926;GO:0016043;GO:0022607;GO:0034621;GO:0034622;GO:0043623;GO:0043933;GO:0050789;GO:0050794;GO:0065003;GO:0065007	protein complex assembly;tubulin complex assembly;cell cycle;cell communication;signal transduction;intracellular signaling cascade;small GTPase mediated signal transduction;cellular process;anatomical structure formation;cellular component organization	hsa:402			K07943	3	8	8	20	8	8	20	8	8	20	4	6	5	3	2	5	1	4	4	1	2
390;1236;7566;16695;20147;21086;26504;28627;28628;31339;34066;35527	283	325	IPI00003348;IPI00790302;IPI00790896;IPI00797969;IPI00925530;IPI00924758;IPI00639998;IPI00640949;IPI00640462;IPI00946201;IPI00029143;IPI00386304;IPI00101927	12;10;10;9;8;4;4;4;4;4;2;2;1	12;10;10;9;8;4;4;4;4;4;2;2;1	2;2;2;1;1;1;0;0;0;0;0;0;0	FALSE	Guanine nucleotide-binding protein G(I)/G(S)/G(T) subunit beta-2;Transducin beta chain 2;G protein subunit beta-2	GNB2	Guanine nucleotide-binding protein G(I)/G(S)/G(T) subunit beta-2;Uncharacterized protein;Uncharacterized protein;Uncharacterized protein;32 kDa protein	P62879;Q6FHM2;C9JXA5;C9JIS1;C9JZN1	GBB2_HUMAN	ENST00000303210;ENST00000393924;ENST00000393926	OTTHUMP00000025228;OTTHUMP00000174595;OTTHUMP00000174601;OTTHUMP00000174602;OTTHUMP00000174603;OTTHUMP00000174604;OTTHUMP00000174605;OTTHUMP00000211369;OTTHUMP00000211370	NP_005264	PF00400	WD40	WD domain, G-beta repeat			GO:0003824;GO:0003924;GO:0004871;GO:0016462;GO:0016787;GO:0016817;GO:0016818;GO:0017111;GO:0060089	catalytic activity;GTPase activity;signal transducer activity;pyrophosphatase activity;hydrolase activity;hydrolase activity, acting on acid anhydrides;hydrolase activity, acting on acid anhydrides, in phosphorus-containing anhydrides	GO:0007154;GO:0007165;GO:0007166;GO:0007186;GO:0007242;GO:0009719;GO:0009725;GO:0009755;GO:0009987;GO:0010033;GO:0032870;GO:0042221;GO:0050789;GO:0050794;GO:0050896;GO:0051716;GO:0065007	cell communication;signal transduction;cell surface receptor linked signal transduction;G-protein coupled receptor protein signaling pathway;intracellular signaling cascade;response to endogenous stimulus;response to hormone stimulus	hsa:2783	ko04062	Chemokine signaling pathway	K04537	13	12	14	32	12	14	32	2	2	4	4	2	4	6	5	1	10	5	7	4	6
1552;3837;5199;6704;7383;8226;9007;14600;14601;15118;15120;16041;16392;16425;17486;18015;18044;18090;18233;20105;22245;22484;23666;23667;24521;25406;25635;25636;27383;28451;30041;30398;31242;31741;32870;33587;34536;34537;34975;35787;36259	284;285;286;287;288;289	149;154;197;264;333;340	IPI00003362;REV_IPI00719173;REV_IPI00844170;REV_IPI00941727	41;1;1;1	38;1;1;1	38;1;1;1	FALSE	78 kDa glucose-regulated protein;GRP 78;Heat shock 70 kDa protein 5;Immunoglobulin heavy chain-binding protein;Endoplasmic reticulum lumenal Ca(2+)-binding protein grp78	HSPA5;GRP78	HSPA5 protein	P11021;B4DEF7;Q2KHP4	GRP78_HUMAN	ENST00000324460	OTTHUMP00000022124	NP_005338	PF00012	HSP70	Hsp70 protein	GO:0005634;GO:0005788;GO:0005793;GO:0009986;GO:0016021;GO:0016023;GO:0030176;GO:0031224;GO:0031227;GO:0031300;GO:0031301;GO:0031410;GO:0031974;GO:0031982;GO:0031988;GO:0042470;GO:0043226;GO:0043227;GO:0043229;GO:0043231;GO:0043233;GO:0044422;GO:0044424;GO:0044425;GO:0044432;GO:0044444;GO:0044446;GO:0044464;GO:0048471;GO:0048770;GO:0070013	nucleus;endoplasmic reticulum lumen;ER-Golgi intermediate compartment;cell surface;integral to membrane;cytoplasmic membrane-bounded vesicle;integral to endoplasmic reticulum membrane;intrinsic to membrane;intrinsic to endoplasmic reticulum membrane	GO:0000166;GO:0001882;GO:0001883;GO:0004857;GO:0004866;GO:0004869;GO:0005488;GO:0005509;GO:0005515;GO:0005524;GO:0017076;GO:0030234;GO:0030414;GO:0030554;GO:0030674;GO:0032553;GO:0032555;GO:0032559;GO:0043027;GO:0043028;GO:0043167;GO:0043169;GO:0046872;GO:0051082	nucleotide binding;nucleoside binding;purine nucleoside binding;enzyme inhibitor activity;endopeptidase inhibitor activity;cysteine-type endopeptidase inhibitor activity;binding;calcium ion binding;protein binding;ATP binding;purine nucleotide binding	GO:0006916;GO:0006950;GO:0007154;GO:0009267;GO:0009605;GO:0009987;GO:0009991;GO:0010466;GO:0010941;GO:0031667;GO:0031668;GO:0031669;GO:0033554;GO:0042149;GO:0042594;GO:0042981;GO:0043066;GO:0043067;GO:0043069;GO:0043086;GO:0043154;GO:0043281;GO:0044092;GO:0048519;GO:0048523;GO:0050789;GO:0050790;GO:0050793;GO:0050794;GO:0050896;GO:0051093;GO:0051336;GO:0051346;GO:0051716;GO:0052547;GO:0052548;GO:…	anti-apoptosis;response to stress;cell communication;cellular response to starvation;response to external stimulus;cellular process;response to extracellular stimulus;negative regulation of peptidase activity;regulation of cell death	hsa:3309			K09490	4	41	49	143	38	46	134	38	46	134	39	33	33	31	36	31	30	25	32	33	34
604;9389;21425;30123;30156;30159;32234;33727			IPI00003369;IPI00925873;IPI00794842	8;8;6	8;8;6	8;8;6	FALSE	LIM domain-containing protein 1	LIMD1	LIM domain-containing protein 1;Uncharacterized protein;63 kDa protein	Q9UGP4;C9JRJ5	LIMD1_HUMAN	ENST00000273317	OTTHUMP00000164657;OTTHUMP00000170901;OTTHUMP00000210317;OTTHUMP00000170902	NP_055055	PF00412	LIM	LIM domain			GO:0005488;GO:0005515;GO:0008270;GO:0043167;GO:0043169;GO:0046872;GO:0046914	binding;protein binding;zinc ion binding;ion binding;cation binding;metal ion binding;transition metal ion binding	GO:0006355;GO:0007154;GO:0007165;GO:0007275;GO:0009889;GO:0009987;GO:0010468;GO:0010556;GO:0019219;GO:0019222;GO:0031323;GO:0031326;GO:0032501;GO:0032502;GO:0045449;GO:0050789;GO:0050794;GO:0051171;GO:0051252;GO:0060255;GO:0065007;GO:0080090	regulation of transcription, DNA-dependent;cell communication;signal transduction;multicellular organismal development;regulation of biosynthetic process;cellular process;regulation of gene expression;regulation of macromolecule biosynthetic process	hsa:8994				3	8	8	10	8	8	10	8	8	10	0	0	0	0	7	3	0	1	0	0	0
988;11467;25313;25315;27882;33623;36330	290	85	IPI00003377;IPI00916448;IPI00744364;IPI00939530;IPI00917346;IPI00943308;IPI00215907	7;7;7;7;5;2;2	6;6;6;6;5;2;2	6;6;6;6;5;2;2	FALSE	Splicing factor, arginine/serine-rich 7;Splicing factor 9G8;cDNA FLJ60677, highly similar to Splicing factor, arginine/serine-rich 7	SFRS7	Isoform 1 of Serine/arginine-rich splicing factor 7;Uncharacterized protein;Uncharacterized protein;cDNA FLJ34106 fis, clone FCBBF3008073, highly similar to SPLICING FACTOR, ARGININE/SERINE-RICH 7;cDNA FLJ60677, highly similar to Splicing factor, arginine/	Q16629-1;Q16629;Q564D3;C9JAB2;Q16629-3;A6NNE8;B4DEK2;Q16629-2;Q8NB80;B4DLU6	SFRS7_HUMAN;B4DLU6_HUMAN	ENST00000313117;ENST00000378857;ENST00000378869	OTTHUMP00000128261;OTTHUMP00000203974;OTTHUMP00000203928;OTTHUMP00000203973;OTTHUMP00000203933;OTTHUMP00000203972;OTTHUMP00000203931	NP_001026854	PF00076;PF00098	RRM_1;zf-CCHC	RNA recognition motif. (a.k.a. RRM, RBD, or RNP domain);Zinc knuckle	GO:0005634;GO:0043226;GO:0043227;GO:0043229;GO:0043231;GO:0044424;GO:0044464	nucleus;organelle;membrane-bounded organelle;intracellular organelle;intracellular membrane-bounded organelle;intracellular part;cell part	GO:0000166;GO:0003676;GO:0003723;GO:0005488;GO:0005515;GO:0008270;GO:0043167;GO:0043169;GO:0046872;GO:0046914	nucleotide binding;nucleic acid binding;RNA binding;binding;protein binding;zinc ion binding;ion binding;cation binding;metal ion binding;transition metal ion binding	GO:0000375;GO:0000377;GO:0000398;GO:0006139;GO:0006396;GO:0006397;GO:0006807;GO:0008152;GO:0008380;GO:0009987;GO:0016070;GO:0016071;GO:0034960;GO:0043170;GO:0043283;GO:0044237;GO:0044238;GO:0044260	RNA splicing, via transesterification reactions;RNA splicing, via transesterification reactions with bulged adenosine as nucleophile;nuclear mRNA splicing, via spliceosome;nucleobase, nucleoside, nucleotide and nucleic acid metabolic process	hsa:6432				7	7	8	18	6	7	15	6	7	15	2	0	1	2	4	2	0	0	2	4	2
42;43;27224	291	5	IPI00003386	3	3	3	FALSE	RING-box protein 1;Regulator of cullins 1;RING finger protein 75;Protein ZYP	RBX1;RNF75;ROC1	E3 ubiquitin-protein ligase RBX1	P62877	RBX1_HUMAN	ENST00000216225	OTTHUMP00000028983;OTTHUMP00000199764	NP_055063	PF00097	zf-C3HC4	Zinc finger, C3HC4 type (RING finger)	GO:0005634;GO:0005829;GO:0043226;GO:0043227;GO:0043229;GO:0043231;GO:0044424;GO:0044444;GO:0044464	nucleus;cytosol;organelle;membrane-bounded organelle;intracellular organelle;intracellular membrane-bounded organelle;intracellular part;cytoplasmic part;cell part	GO:0003824;GO:0005488;GO:0005515;GO:0008270;GO:0016874;GO:0016879;GO:0016881;GO:0019787;GO:0019788;GO:0043167;GO:0043169;GO:0046872;GO:0046914	catalytic activity;binding;protein binding;zinc ion binding;ligase activity;ligase activity, forming carbon-nitrogen bonds;acid-amino acid ligase activity;small conjugating protein ligase activity;NEDD8 ligase activity;ion binding;cation binding	GO:0006139;GO:0006259;GO:0006281;GO:0006464;GO:0006508;GO:0006807;GO:0006950;GO:0006974;GO:0008152;GO:0009056;GO:0009057;GO:0009987;GO:0019538;GO:0019941;GO:0030163;GO:0032446;GO:0033554;GO:0034960;GO:0034962;GO:0034984;GO:0043170;GO:0043283;GO:0043285;GO:0043412;GO:0043632;GO:0043687;GO:0044237;GO:0044238;GO:0044248;GO:0044257;GO:0044260;GO:0044265;GO:0044267;GO:0045116;GO:0050896;GO:0051603;GO:…	nucleobase, nucleoside, nucleotide and nucleic acid metabolic process;DNA metabolic process;DNA repair;protein modification process;proteolysis;nitrogen compound metabolic process;response to stress;response to DNA damage stimulus;metabolic process	hsa:9978	ko04120;ko03420;ko04310;ko04350;ko04110;ko04111;ko05200;ko05211	Ubiquitin mediated proteolysis;Nucleotide excision repair;Wnt signaling pathway;TGF-beta signaling pathway;Cell cycle;Cell cycle - yeast;Pathways in cancer;Renal cell carcinoma	K03868	1	3	5	15	3	5	15	3	5	15	3	3	3	2	3	2	3	3	3	2	3
967;30074;32947			IPI00003389;IPI00908629;IPI00640352	3;2;1	3;2;1	3;2;1	FALSE	Mitochondrial ornithine transporter 1;Solute carrier family 25 member 15;cDNA FLJ51231, highly similar to Mitochondrial ornithine transporter 1	SLC25A15;ORNT1;SP1855	Mitochondrial ornithine transporter 1;cDNA FLJ51231, highly similar to Mitochondrial ornithine transporter 1	Q9Y619;B2R921;B4DL63	ORNT1_HUMAN;B4DL63_HUMAN	ENST00000338625	OTTHUMP00000178580	NP_055067	PF00153	Mito_carr	Mitochondrial carrier protein	GO:0005743;GO:0016020;GO:0016021;GO:0019866;GO:0031090;GO:0031224;GO:0031966;GO:0044422;GO:0044424;GO:0044425;GO:0044429;GO:0044444;GO:0044446;GO:0044464	mitochondrial inner membrane;membrane;integral to membrane;organelle inner membrane;organelle membrane;intrinsic to membrane;mitochondrial membrane;organelle part;intracellular part;membrane part;mitochondrial part;cytoplasmic part	GO:0000064;GO:0005215;GO:0005275;GO:0005342;GO:0005488;GO:0015171;GO:0015179;GO:0022804;GO:0022857;GO:0022891;GO:0022892;GO:0046943	L-ornithine transmembrane transporter activity;transporter activity;amine transmembrane transporter activity;organic acid transmembrane transporter activity;binding;amino acid transmembrane transporter activity	GO:0000050;GO:0000066;GO:0006082;GO:0006519;GO:0006520;GO:0006807;GO:0006810;GO:0006839;GO:0006865;GO:0008152;GO:0009058;GO:0009308;GO:0009987;GO:0015822;GO:0015837;GO:0015849;GO:0019627;GO:0019752;GO:0034641;GO:0042180;GO:0043436;GO:0043603;GO:0043604;GO:0044106;GO:0044237;GO:0044238;GO:0044249;GO:0044271;GO:0046907;GO:0046942;GO:0051234;GO:0051649;GO:0055085	urea cycle;mitochondrial ornithine transport;organic acid metabolic process;cellular amino acid and derivative metabolic process;cellular amino acid metabolic process;nitrogen compound metabolic process;transport;mitochondrial transport	hsa:10166				3	3	3	4	3	3	4	3	3	4	0	0	1	0	2	0	0	0	0	0	0
1245;18367;38023			IPI00794221;IPI00003406;IPI00967040;IPI00295624;IPI00965597;IPI00963877	3;3;3;2;2;1	3;3;3;2;2;1	3;3;3;2;2;1	FALSE	Putative uncharacterized protein DBN1;Drebrin;Developmentally-regulated brain protein	DBN1;D0S117E	Uncharacterized protein;Isoform 1 of Drebrin;Uncharacterized protein;Isoform 2 of Drebrin;Uncharacterized protein	A8MV58;Q16643-1;Q16643;B3KSQ7;B7Z2Z0;D6RFI1;Q16643-2;D6R9W4	A8MV58_HUMAN;DREB_HUMAN	ENST00000393565;ENST00000292385;ENST00000309007;ENST00000393563	OTTHUMP00000165798;OTTHUMP00000161448;OTTHUMP00000161449	NP_004386;NP_543157	PF00241	Cofilin_ADF	Cofilin/tropomyosin-type actin-binding protein	GO:0005622;GO:0044464;GO:0005737;GO:0030425;GO:0042641;GO:0042995;GO:0043005;GO:0044422;GO:0044424;GO:0044430;GO:0044446	intracellular;cell part;cytoplasm;dendrite;actomyosin;cell projection;neuron projection;organelle part;intracellular part;cytoskeletal part;intracellular organelle part	GO:0003779;GO:0005488;GO:0005515;GO:0008092;GO:0005522	actin binding;binding;protein binding;cytoskeletal protein binding;profilin binding	GO:0006996;GO:0007010;GO:0007015;GO:0009987;GO:0010646;GO:0010975;GO:0016043;GO:0030029;GO:0030036;GO:0031344;GO:0031644;GO:0044057;GO:0045595;GO:0045664;GO:0048167;GO:0048168;GO:0050767;GO:0050773;GO:0050789;GO:0050793;GO:0050794;GO:0050804;GO:0051128;GO:0051239;GO:0051960;GO:0051969;GO:0060284;GO:0065007	organelle organization;cytoskeleton organization;actin filament organization;cellular process;regulation of cell communication;regulation of neuron projection development;cellular component organization;actin filament-based process	hsa:1627				6	3	3	4	3	3	4	3	3	4	0	0	0	0	0	1	1	0	1	0	2
8141;15732;22734			IPI00003419;IPI00917641	3;2	3;2	3;2	FALSE	Small acidic protein	SMAP;C11orf58	Small acidic protein;15 kDa protein	O00193	SMAP_HUMAN	ENST00000228136		NP_055082										hsa:10944				2	3	3	8	3	3	8	3	3	8	3	1	1	0	1	1	0	1	1	1	1
1694;6865;8696;20794;22527			IPI00003438	5	5	5	FALSE	DnaJ homolog subfamily C member 8;Splicing protein spf31	DNAJC8;SPF31;HSPC315;HSPC331	DnaJ homolog subfamily C member 8	O75937;D3DPM0	DNJC8_HUMAN	ENST00000263697	OTTHUMP00000003646	NP_055095	PF00226	DnaJ	DnaJ domain			GO:0005488;GO:0005515;GO:0031072	binding;protein binding;heat shock protein binding	GO:0000375;GO:0000377;GO:0000398;GO:0006139;GO:0006396;GO:0006397;GO:0006807;GO:0008152;GO:0008380;GO:0009987;GO:0016070;GO:0016071;GO:0034960;GO:0043170;GO:0043283;GO:0044237;GO:0044238;GO:0044260	RNA splicing, via transesterification reactions;RNA splicing, via transesterification reactions with bulged adenosine as nucleophile;nuclear mRNA splicing, via spliceosome;nucleobase, nucleoside, nucleotide and nucleic acid metabolic process	hsa:22826			K09528	1	5	5	10	5	5	10	5	5	10	1	0	1	0	1	0	0	0	3	0	3
8396;14633;15778;30546;31198			IPI00003443;IPI00909417;IPI00217474;IPI00217475;IPI00384836;IPI00643081;IPI00940508;IPI00642094	5;5;5;5;4;3;2;2	5;5;5;5;4;3;2;2	5;5;5;5;4;3;2;2	FALSE	Gamma-interferon-inducible protein Ifi-16;Interferon-inducible myeloid differentiation transcriptional activator;IFI 16;cDNA FLJ61295, highly similar to Gamma-interferon-inducible protein Ifi-16	IFI16;IFNGIP1	Isoform 1 of Gamma-interferon-inducible protein 16;cDNA FLJ61295, highly similar to Gamma-interferon-inducible protein Ifi-16;Interferon, gamma-inducible protein 16, isoform CRA_b;Isoform 3 of Gamma-interferon-inducible protein 16;Isoform 4 of Gamma-interf	Q16666-1;Q16666;B4DJT8;Q16666-2;D3DUZ3;Q16666-3;Q16666-5;C9JXU0	IF16_HUMAN;B4DJT8_HUMAN	ENST00000295809;ENST00000340979;ENST00000368131;ENST00000392247	OTTHUMP00000035192;OTTHUMP00000035193;OTTHUMP00000035197;OTTHUMP00000035194	NP_005522	PF02760;PF02758	HIN;PAAD_DAPIN	HIN-200/IF120x domain;PAAD/DAPIN/Pyrin domain	GO:0005654;GO:0005730;GO:0005737;GO:0043226;GO:0043228;GO:0043229;GO:0043232;GO:0044422;GO:0044424;GO:0044428;GO:0044446;GO:0044464	nucleoplasm;nucleolus;cytoplasm;organelle;non-membrane-bounded organelle;intracellular organelle;intracellular non-membrane-bounded organelle;organelle part;intracellular part;nuclear part;intracellular organelle part;cell part	GO:0003676;GO:0003677;GO:0003690;GO:0005488;GO:0005515;GO:0016564;GO:0030528;GO:0043566	nucleic acid binding;DNA binding;double-stranded DNA binding;binding;protein binding;transcription repressor activity;transcription regulator activity;structure-specific DNA binding	GO:0002521;GO:0002573;GO:0006139;GO:0006350;GO:0006355;GO:0006807;GO:0006917;GO:0006950;GO:0006974;GO:0007154;GO:0007165;GO:0007242;GO:0008152;GO:0008283;GO:0008629;GO:0008630;GO:0009058;GO:0009059;GO:0009607;GO:0009615;GO:0009889;GO:0009987;GO:0010468;GO:0010556;GO:0010941;GO:0010942;GO:0012502;GO:0019219;GO:0019222;GO:0030099;GO:0030154;GO:0030224;GO:0030330;GO:0031323;GO:0031326;GO:0032502;GO:…	leukocyte differentiation;myeloid leukocyte differentiation;nucleobase, nucleoside, nucleotide and nucleic acid metabolic process;transcription;regulation of transcription, DNA-dependent;nitrogen compound metabolic process;induction of apoptosis	hsa:3428				8	5	5	9	5	5	9	5	5	9	0	0	1	0	1	0	0	1	2	0	2
7;1680;2304;4937;5946;7458;14251;14588;16263;20337;25866;33019;37299			IPI00003479;IPI00874012;IPI00793141;IPI00293565;IPI00021396;IPI00966321;IPI00337568;IPI00005722;IPI00748391;IPI00022296;IPI00848233;IPI00965445;IPI00003431;IPI00010156;IPI00936281;IPI00953225;IPI00942361;IPI00968257	13;12;3;1;1;1;1;1;1;1;1;1;1;1;1;1;1;1	13;12;3;1;1;1;1;1;1;1;1;1;1;1;1;1;1;1	8;7;0;0;0;0;0;0;0;0;0;0;0;0;0;0;0;0	FALSE	Mitogen-activated protein kinase 1;Extracellular signal-regulated kinase 2;Mitogen-activated protein kinase 2;p42-MAPK;ERT1;Extracellular signal-regulated kinase-2 splice variant	MAPK1;ERK2;PRKM1;PRKM2	Mitogen-activated protein kinase 1;Extracellular signal-regulated kinase-2 splice variant	P28482;B4DHN0;Q1HBJ4;Q499G7;A8CZ64	MK01_HUMAN;A8CZ64_HUMAN	ENST00000215832;ENST00000398822	OTTHUMP00000028754;OTTHUMP00000174492	NP_002736;NP_620407	PF00069	Pkinase	Protein kinase domain	GO:0005654;GO:0005829;GO:0005856;GO:0043226;GO:0043228;GO:0043229;GO:0043232;GO:0044422;GO:0044424;GO:0044428;GO:0044444;GO:0044446;GO:0044464	nucleoplasm;cytosol;cytoskeleton;organelle;non-membrane-bounded organelle;intracellular organelle;intracellular non-membrane-bounded organelle;organelle part;intracellular part;nuclear part;cytoplasmic part;intracellular organelle part;cell part	GO:0000166;GO:0001882;GO:0001883;GO:0005488;GO:0005524;GO:0017076;GO:0030554;GO:0032553;GO:0032555;GO:0032559;GO:0003824;GO:0004672;GO:0004674;GO:0004702;GO:0004707;GO:0004871;GO:0005057;GO:0016301;GO:0016740;GO:0016772;GO:0016773;GO:0060089	nucleotide binding;nucleoside binding;purine nucleoside binding;binding;ATP binding;purine nucleotide binding;adenyl nucleotide binding;ribonucleotide binding;purine ribonucleotide binding;adenyl ribonucleotide binding;catalytic activity	GO:0006917;GO:0006935;GO:0007049;GO:0007154;GO:0007165;GO:0007242;GO:0007264;GO:0007265;GO:0007267;GO:0007268;GO:0007610;GO:0007626;GO:0009605;GO:0009987;GO:0010941;GO:0010942;GO:0012502;GO:0040011;GO:0042221;GO:0042330;GO:0042981;GO:0043065;GO:0043067;GO:0043068;GO:0044419;GO:0048518;GO:0048522;GO:0050789;GO:0050793;GO:0050794;GO:0050896;GO:0051094;GO:0051704;GO:0065007;GO:0006464;GO:0006468;GO:…	induction of apoptosis;chemotaxis;cell cycle;cell communication;signal transduction;intracellular signaling cascade;small GTPase mediated signal transduction;Ras protein signal transduction;cell-cell signaling;synaptic transmission;behavior	hsa:5594	ko04010;ko04013;ko04012;ko04350;ko04370;ko04150;ko04810;ko04510;ko04520;ko04540;ko04270;ko04910;ko04912;ko04914;ko04916;ko04620;ko04650;ko04660;ko04662;ko04664;ko04062;ko04720;ko04730;ko04320;ko04360;ko05200;ko05210;ko05212;ko05214;ko05216;ko05221;ko05220;ko05218;ko05211;ko05219;ko05215;ko05213;ko05223;ko05010;ko04930	MAPK signaling pathway;MAPK signaling pathway - fly;ErbB signaling pathway;TGF-beta signaling pathway;VEGF signaling pathway;mTOR signaling pathway;Regulation of actin cytoskeleton;Focal adhesion;Adherens junction;Gap junction;Vascular smooth muscle contraction;Insulin signaling pathway;GnRH signaling pathway;Progesterone-mediated oocyte maturation;Melanogenesis;Toll-like receptor signaling pathw…	K04371	18	13	14	29	13	14	29	8	8	15	5	4	2	2	6	2	0	0	3	0	3
2847;8049;9162;33052			IPI00003482;IPI00789705	4;1	4;1	4;1	FALSE	2,4-dienoyl-CoA reductase, mitochondrial;2,4-dienoyl-CoA reductase [NADPH]	DECR1;DECR	2,4-dienoyl-CoA reductase, mitochondrial	Q16698;B7Z6B8;Q7LDK6	DECR_HUMAN	ENST00000220764	OTTHUMP00000177892	NP_001350	PF00106	adh_short	short chain dehydrogenase	GO:0005739;GO:0043226;GO:0043227;GO:0043229;GO:0043231;GO:0044424;GO:0044444;GO:0044464	mitochondrion;organelle;membrane-bounded organelle;intracellular organelle;intracellular membrane-bounded organelle;intracellular part;cytoplasmic part;cell part	GO:0000166;GO:0003824;GO:0005488;GO:0008670;GO:0016491;GO:0016627;GO:0016628;GO:0048037;GO:0050661;GO:0050662;GO:0070402	nucleotide binding;catalytic activity;binding;2,4-dienoyl-CoA reductase (NADPH) activity;oxidoreductase activity;oxidoreductase activity, acting on the CH-CH group of donors	GO:0006082;GO:0006461;GO:0006629;GO:0006631;GO:0006635;GO:0008152;GO:0009056;GO:0009062;GO:0009987;GO:0010926;GO:0016042;GO:0016043;GO:0016054;GO:0019395;GO:0019752;GO:0022607;GO:0030258;GO:0032787;GO:0034440;GO:0042180;GO:0043436;GO:0043933;GO:0044237;GO:0044238;GO:0044242;GO:0044248;GO:0044255;GO:0046395;GO:0051259;GO:0051260;GO:0051262;GO:0051289;GO:0055114;GO:0065003	organic acid metabolic process;protein complex assembly;lipid metabolic process;fatty acid metabolic process;fatty acid beta-oxidation;metabolic process;catabolic process;fatty acid catabolic process;cellular process;anatomical structure formation	hsa:1666			K00219	2	4	4	7	4	4	7	4	4	7	0	0	2	0	0	0	0	0	2	0	2
1216;3676;7397;13632;13829;14413;16741;17019;22165;23281;25740;25767;26393;27069;27331;29050;36050;36068;36069;37184	292;293	339;358	IPI00003505;IPI00953289;IPI00965548;IPI00847729	20;12;7;7	20;12;7;7	20;12;7;7	FALSE	Thyroid receptor-interacting protein 13;Thyroid hormone receptor interactor 13;Human papillomavirus type 16 E1 protein-binding protein	TRIP13	Isoform 1 of Thyroid receptor-interacting protein 13;thyroid receptor-interacting protein 13 isoform 2	Q15645-1;Q15645;D3DTC0	TRP13_HUMAN	ENST00000166345;ENST00000354240	OTTHUMP00000115407	NP_004228;NP_001159732	PF00004	AAA	ATPase family associated with various cellular activities (AAA)	GO:0005634;GO:0043226;GO:0043227;GO:0043229;GO:0043231;GO:0044424;GO:0044464	nucleus;organelle;membrane-bounded organelle;intracellular organelle;intracellular membrane-bounded organelle;intracellular part;cell part	GO:0000166;GO:0001882;GO:0001883;GO:0003712;GO:0003824;GO:0005488;GO:0005515;GO:0005524;GO:0008134;GO:0016462;GO:0016787;GO:0016817;GO:0016818;GO:0017076;GO:0017111;GO:0030528;GO:0030554;GO:0032553;GO:0032555;GO:0032559;GO:0042802	nucleotide binding;nucleoside binding;purine nucleoside binding;transcription cofactor activity;catalytic activity;binding;protein binding;ATP binding;transcription factor binding;pyrophosphatase activity;hydrolase activity	GO:0006139;GO:0006350;GO:0006351;GO:0006366;GO:0006807;GO:0008152;GO:0009058;GO:0009059;GO:0009987;GO:0016070;GO:0032774;GO:0034645;GO:0034960;GO:0034961;GO:0043170;GO:0043283;GO:0043284;GO:0044237;GO:0044238;GO:0044249;GO:0044260	nucleobase, nucleoside, nucleotide and nucleic acid metabolic process;transcription;transcription, DNA-dependent;transcription from RNA polymerase II promoter;nitrogen compound metabolic process;metabolic process;biosynthetic process	hsa:9319				4	20	24	61	20	24	61	20	24	61	13	15	17	15	11	8	1	1	14	9	9
5861;10173;20417			IPI00003515	3	3	3	FALSE	Thyroid receptor-interacting protein 11;Golgi-associated microtubule-binding protein 210;GMAP-210;Trip230;Clonal evolution-related gene on chromosome 14	TRIP11;CEV14	Thyroid receptor-interacting protein 11	Q15643;B2RUT2;Q6MZL5	TRIPB_HUMAN	ENST00000267622	OTTHUMP00000028325	NP_004230				GO:0005634;GO:0005794;GO:0016020;GO:0043226;GO:0043227;GO:0043229;GO:0043231;GO:0044424;GO:0044444;GO:0044464	nucleus;Golgi apparatus;membrane;organelle;membrane-bounded organelle;intracellular organelle;intracellular membrane-bounded organelle;intracellular part;cytoplasmic part;cell part	GO:0003712;GO:0003713;GO:0005488;GO:0005515;GO:0008134;GO:0016563;GO:0030528	transcription cofactor activity;transcription coactivator activity;binding;protein binding;transcription factor binding;transcription activator activity;transcription regulator activity	GO:0006139;GO:0006350;GO:0006351;GO:0006366;GO:0006807;GO:0008152;GO:0009058;GO:0009059;GO:0009987;GO:0016070;GO:0032774;GO:0034645;GO:0034960;GO:0034961;GO:0043170;GO:0043283;GO:0043284;GO:0044237;GO:0044238;GO:0044249;GO:0044260	nucleobase, nucleoside, nucleotide and nucleic acid metabolic process;transcription;transcription, DNA-dependent;transcription from RNA polymerase II promoter;nitrogen compound metabolic process;metabolic process;biosynthetic process	hsa:9321				1	3	3	3	3	3	3	3	3	3	0	0	0	0	0	2	0	0	0	0	0
925;1876;5565;6911;9096;11304;11466;11699;11892;12030;14227;15295;15311;16407;16690;19639;20156;21287;22961;24266;25788;28811;30417;30926;30972;33021;33553;34613;34848;35166;36915;37233;38110			IPI00003519;IPI00917777;IPI00903143;REV_IPI00874074;REV_IPI00744575;REV_IPI00946017	33;33;21;1;1;1	32;32;21;1;1;1	31;31;21;0;0;0	FALSE	116 kDa U5 small nuclear ribonucleoprotein component;U5 snRNP-specific protein, 116 kDa;Elongation factor Tu GTP-binding domain-containing protein 2;cDNA FLJ59627, highly similar to 116 kDa U5 small nuclear ribonucleoprotein component;cDNA, FLJ78997, highly similar to 116 kDa U5 small nuclear ribonucleoprotein component;cDNA FLJ44205 fis, clone THYMU3001379, highly similar to 116 kDa U5 small nuc…	EFTUD2;KIAA0031;SNRP116	116 kDa U5 small nuclear ribonucleoprotein component;116 kDa U5 small nuclear ribonucleoprotein component isoform b;cDNA FLJ44205 fis, clone THYMU3001379, highly similar to 116 kDa U5 small nuclear ribonucleoprotein component	Q15029;A8KAP3;B3KX19;B4DMC0;D3DX58;Q6IBM8;B4DK30;B4DZB1;Q8IXJ3;B3KWY2	U5S1_HUMAN;B4DK30_HUMAN;B3KWY2_HUMAN	ENST00000262414	OTTHUMP00000181883	NP_004238;NP_001136077	PF00679;PF03764;PF00009;PF03144	EFG_C;EFG_IV;GTP_EFTU;GTP_EFTU_D2	Elongation factor G C-terminus;Elongation factor G, domain IV;Elongation factor Tu GTP binding domain;Elongation factor Tu domain 2	GO:0005681;GO:0030529;GO:0032991;GO:0044422;GO:0044424;GO:0044428;GO:0044446;GO:0044464;GO:0005634;GO:0043226;GO:0043227;GO:0043229;GO:0043231	spliceosomal complex;ribonucleoprotein complex;macromolecular complex;organelle part;intracellular part;nuclear part;intracellular organelle part;cell part;nucleus;organelle;membrane-bounded organelle;intracellular organelle	GO:0000166;GO:0003824;GO:0003924;GO:0005488;GO:0005515;GO:0005525;GO:0016462;GO:0016787;GO:0016817;GO:0016818;GO:0017076;GO:0017111;GO:0019001;GO:0032553;GO:0032555;GO:0032561;GO:0003676	nucleotide binding;catalytic activity;GTPase activity;binding;protein binding;GTP binding;pyrophosphatase activity;hydrolase activity;hydrolase activity, acting on acid anhydrides	GO:0000375;GO:0000377;GO:0000398;GO:0006139;GO:0006396;GO:0006397;GO:0006807;GO:0008152;GO:0008380;GO:0009987;GO:0016070;GO:0016071;GO:0034960;GO:0043170;GO:0043283;GO:0044237;GO:0044238;GO:0044260	RNA splicing, via transesterification reactions;RNA splicing, via transesterification reactions with bulged adenosine as nucleophile;nuclear mRNA splicing, via spliceosome;nucleobase, nucleoside, nucleotide and nucleic acid metabolic process	hsa:9343				6	33	33	76	32	32	73	31	31	70	2	12	7	13	10	19	11	7	12	11	15
196;1134;2479;6219;16537;17769;19846;21092;21093;22675;22687;26683;28186;29301;30487			IPI00003527;IPI00794755;IPI00902652;IPI00020904;IPI00647477	15;10;8;1;1	15;10;8;1;1	15;10;8;1;1	FALSE	Na(+)/H(+) exchange regulatory cofactor NHE-RF1;Ezrin-radixin-moesin-binding phosphoprotein 50;Regulatory cofactor of Na(+)/H(+) exchanger;Sodium-hydrogen exchanger regulatory factor 1;Solute carrier family 9 isoform A3 regulatory factor 1;cDNA FLJ37148 fis, clone BRACE2025333, highly similar to Homo sapiens Na+/H+ exchange regulatory co-factor (NHERF) mRNA	SLC9A3R1;NHERF;NHERF1	Na(+)/H(+) exchange regulatory cofactor NHE-RF1;26 kDa protein;cDNA FLJ37148 fis, clone BRACE2025333, highly similar to Homo sapiens Na+/H+ exchange regulatory co-factor (NHERF) mRNA	O14745;B2R6A3;B3KY21;B3KSV9	NHRF1_HUMAN;B3KSV9_HUMAN	ENST00000262613	OTTHUMP00000182279;OTTHUMP00000182280	NP_004243	PF09007;PF00595	EBP50_C-term;PDZ	EBP50, C-terminal;PDZ domain (Also known as DHR or GLGF)	GO:0001726;GO:0005856;GO:0005902;GO:0012505;GO:0015629;GO:0030175;GO:0042995;GO:0043226;GO:0043228;GO:0043229;GO:0043232;GO:0044424;GO:0044464	ruffle;cytoskeleton;microvillus;endomembrane system;actin cytoskeleton;filopodium;cell projection;organelle;non-membrane-bounded organelle;intracellular organelle;intracellular non-membrane-bounded organelle;intracellular part;cell part	GO:0001664;GO:0005102;GO:0005488;GO:0005515;GO:0019904;GO:0030165;GO:0031690;GO:0031698	G-protein-coupled receptor binding;receptor binding;binding;protein binding;protein domain specific binding;PDZ domain binding;adrenergic receptor binding;beta-2 adrenergic receptor binding	GO:0006461;GO:0007154;GO:0007165;GO:0007166;GO:0009987;GO:0010926;GO:0016043;GO:0016055;GO:0022607;GO:0022898;GO:0032409;GO:0032412;GO:0032415;GO:0032879;GO:0034762;GO:0043933;GO:0050789;GO:0050794;GO:0051049;GO:0065003;GO:0065007;GO:0065009	protein complex assembly;cell communication;signal transduction;cell surface receptor linked signal transduction;cellular process;anatomical structure formation;cellular component organization;Wnt receptor signaling pathway;cellular component assembly	hsa:9368				5	15	15	35	15	15	35	15	15	35	3	6	9	4	3	1	0	0	4	3	3
2808;2809;4493;10704;11320;23609;32202	294	143	IPI00003565;IPI00027699;IPI00552190;IPI00183104;IPI00647839	7;7;6;2;1	7;7;6;2;1	7;7;6;2;1	FALSE	26S proteasome non-ATPase regulatory subunit 10;26S proteasome regulatory subunit p28;Gankyrin;Proteasome (Prosome, macropain) 26S subunit, non-ATPase, 10	PSMD10;RP5-889N15.3-006;RP5-889N15.3-004	26S proteasome non-ATPase regulatory subunit 10;Proteasome (Prosome, macropain) 26S subunit, non-ATPase, 10;Proteasome (Prosome, macropain) 26S subunit, non-ATPase, 10	O75832;Q5U0B2;B1AJY7;B1AJY5	PSD10_HUMAN;B1AJY7_HUMAN;B1AJY5_HUMAN	ENST00000217958;ENST00000340200;ENST00000372295	OTTHUMP00000023827;OTTHUMP00000023832;OTTHUMP00000023830	NP_002805	PF00023	Ank	Ankyrin repeat	GO:0005829;GO:0005838;GO:0005856;GO:0032991;GO:0043226;GO:0043228;GO:0043229;GO:0043232;GO:0043234;GO:0044424;GO:0044444;GO:0044464	cytosol;proteasome regulatory particle;cytoskeleton;macromolecular complex;organelle;non-membrane-bounded organelle;intracellular organelle;intracellular non-membrane-bounded organelle;protein complex;intracellular part;cytoplasmic part;cell part	GO:0005488;GO:0005515	binding;protein binding	GO:0006508;GO:0006511;GO:0008152;GO:0009056;GO:0009057;GO:0009987;GO:0010498;GO:0019538;GO:0019941;GO:0022402;GO:0030163;GO:0031145;GO:0034960;GO:0034962;GO:0043085;GO:0043086;GO:0043161;GO:0043170;GO:0043283;GO:0043285;GO:0043632;GO:0044092;GO:0044093;GO:0044237;GO:0044238;GO:0044248;GO:0044257;GO:0044260;GO:0044265;GO:0044267;GO:0050790;GO:0051340;GO:0051351;GO:0051352;GO:0051436;GO:0051437;GO:…	proteolysis;ubiquitin-dependent protein catabolic process;metabolic process;catabolic process;macromolecule catabolic process;cellular process;proteasomal protein catabolic process;protein metabolic process;modification-dependent protein catabolic process	hsa:5716			K06694	5	7	8	20	7	8	20	7	8	20	4	4	4	3	5	3	3	1	5	5	4
14;1519;5007;8664;9470;24438;26689;29466;36419;37533			IPI00003588;IPI00646720;IPI00964364;IPI00913838;IPI00963998;IPI00964664;IPI00965944	10;6;6;6;4;2;1	10;6;6;6;4;2;1	10;6;6;6;4;2;1	FALSE	Eukaryotic translation elongation factor 1 epsilon-1;Multisynthetase complex auxiliary component p18;Elongation factor p18	EEF1E1;AIMP3;P18	Eukaryotic translation elongation factor 1 epsilon-1;Uncharacterized protein;Uncharacterized protein;eukaryotic translation elongation factor 1 epsilon-1 isoform 2	O43324;C9J1V9;D6RBD7;C9JLK5	MCA3_HUMAN	ENST00000379715	OTTHUMP00000016008	NP_004271;NP_001129122	PF00043	GST_C	Glutathione S-transferase, C-terminal domain	GO:0005634;GO:0005737;GO:0043226;GO:0043227;GO:0043229;GO:0043231;GO:0044424;GO:0044464	nucleus;cytoplasm;organelle;membrane-bounded organelle;intracellular organelle;intracellular membrane-bounded organelle;intracellular part;cell part			GO:0006412;GO:0008152;GO:0008285;GO:0009058;GO:0009059;GO:0009966;GO:0009967;GO:0009987;GO:0010646;GO:0010647;GO:0010941;GO:0010942;GO:0019538;GO:0034645;GO:0034960;GO:0034961;GO:0042127;GO:0042981;GO:0043065;GO:0043067;GO:0043068;GO:0043170;GO:0043283;GO:0043284;GO:0043516;GO:0043517;GO:0044237;GO:0044238;GO:0044249;GO:0044260;GO:0044267;GO:0048518;GO:0048519;GO:0048522;GO:0048523;GO:0048583;GO:…	translation;metabolic process;negative regulation of cell proliferation;biosynthetic process;macromolecule biosynthetic process;regulation of signal transduction;positive regulation of signal transduction;cellular process;regulation of cell communication					7	10	10	27	10	10	27	10	10	27	6	7	6	4	7	4	4	4	6	7	6
1255;3990;7823;15836;20025;20367;21587;26632;28537;29918;30947;33335	295	204	IPI00003627;IPI00216622;IPI00792088;IPI00007776;IPI00944907;IPI00790197;IPI00793214	12;10;4;3;3;1;1	12;10;4;3;3;1;1	12;10;4;3;3;1;1	FALSE	Actin-like protein 6A;53 kDa BRG1-associated factor A;Actin-related protein Baf53a;ArpNbeta;INO80 complex subunit K	ACTL6A;BAF53;BAF53A;INO80K	Isoform 1 of Actin-like protein 6A;Isoform 2 of Actin-like protein 6A	O96019-1;O96019;Q53FS0;Q6FI97;O96019-2;D3DNR9;D3DNS0	ACL6A_HUMAN	ENST00000259034;ENST00000392662	OTTHUMP00000173648;OTTHUMP00000173649;OTTHUMP00000173650	NP_004292;NP_817126;NP_829888	PF00022	Actin	Actin	GO:0000123;GO:0005886;GO:0016020;GO:0016514;GO:0016585;GO:0032991;GO:0035267;GO:0043189;GO:0043234;GO:0044422;GO:0044424;GO:0044428;GO:0044446;GO:0044451;GO:0044464;GO:0070603	histone acetyltransferase complex;plasma membrane;membrane;SWI/SNF complex;chromatin remodeling complex;macromolecular complex;NuA4 histone acetyltransferase complex;H4/H2A histone acetyltransferase complex;protein complex;organelle part	GO:0000166;GO:0001882;GO:0001883;GO:0003682;GO:0005488;GO:0005515;GO:0005524;GO:0017076;GO:0030554;GO:0032553;GO:0032555;GO:0032559	nucleotide binding;nucleoside binding;purine nucleoside binding;chromatin binding;binding;protein binding;ATP binding;purine nucleotide binding;adenyl nucleotide binding;ribonucleotide binding;purine ribonucleotide binding;adenyl ribonucleotide binding	GO:0006139;GO:0006325;GO:0006338;GO:0006350;GO:0006355;GO:0006464;GO:0006473;GO:0006807;GO:0006996;GO:0007154;GO:0007165;GO:0008152;GO:0009058;GO:0009059;GO:0009889;GO:0009987;GO:0010468;GO:0010556;GO:0016043;GO:0016568;GO:0016569;GO:0016570;GO:0016573;GO:0019219;GO:0019222;GO:0019538;GO:0031323;GO:0031326;GO:0034645;GO:0034960;GO:0034961;GO:0040008;GO:0043170;GO:0043283;GO:0043284;GO:0043412;GO:…	nucleobase, nucleoside, nucleotide and nucleic acid metabolic process;chromatin organization;chromatin remodeling;transcription;regulation of transcription, DNA-dependent;protein modification process;protein amino acid acetylation	hsa:86			K11340	7	12	14	31	12	14	31	12	14	31	2	6	6	7	4	1	1	0	3	5	3
8695;9029;13174;15129;15879;16607;22090;22543;28012;36890;37912	296	105	IPI00022887;IPI00003635;IPI00916582;IPI00021763;IPI00916999;IPI00916451	11;11;3;3;3;3	11;11;3;3;3;3	11;11;3;3;3;3	FALSE	Endoplasmic reticulum-Golgi intermediate compartment protein 1;ER-Golgi intermediate compartment 32 kDa protein	ERGIC1;ERGIC32;KIAA1181;HT034	Isoform 1 of Endoplasmic reticulum-Golgi intermediate compartment protein 1;cDNA FLJ56280, highly similar to Endoplasmic reticulum-Golgi intermediate compartment protein 1	Q969X5-1;Q969X5;Q969X5-2;B4E0N6	ERGI1_HUMAN	ENST00000265089;ENST00000326654;ENST00000393784	OTTHUMP00000161076;OTTHUMP00000203005	NP_001026881	PF07970	DUF1692	Protein of unknown function (DUF1692)	GO:0000139;GO:0005789;GO:0016020;GO:0016021;GO:0031090;GO:0031224;GO:0033116;GO:0044422;GO:0044424;GO:0044425;GO:0044431;GO:0044432;GO:0044444;GO:0044446;GO:0044464	Golgi membrane;endoplasmic reticulum membrane;membrane;integral to membrane;organelle membrane;intrinsic to membrane;ER-Golgi intermediate compartment membrane;organelle part;intracellular part;membrane part;Golgi apparatus part;endoplasmic reticulum part	GO:0005488;GO:0005515	binding;protein binding	GO:0006810;GO:0006888;GO:0009987;GO:0016192;GO:0046907;GO:0048193;GO:0051234;GO:0051649	transport;ER to Golgi vesicle-mediated transport;cellular process;vesicle-mediated transport;intracellular transport;Golgi vesicle transport;establishment of localization;establishment of localization in cell	hsa:57222				6	11	12	34	11	12	34	11	12	34	7	3	9	8	10	5	1	1	5	4	7
635;2852;9020;11736;19443;25006;25852;27419;33016;34533			IPI00003704;IPI00027838;IPI00908491;IPI00556034;IPI00965408;IPI00940890;IPI00552632	10;7;7;6;6;6;1	10;7;7;6;6;6;1	7;7;7;6;6;6;0	FALSE	RNA-binding protein 4;RNA-binding motif protein 4;RNA-binding motif protein 4a;Lark homolog;RNA-binding protein 4B;RNA-binding motif protein 4B;RNA-binding protein 30;RNA-binding motif protein 30;cDNA FLJ59148, highly similar to RNA-binding protein 4	RBM4;RBM4A;RBM4B;RBM30	Isoform 1 of RNA-binding protein 4;RNA-binding protein 4B;cDNA FLJ59148, highly similar to RNA-binding protein 4;Isoform 2 of RNA-binding protein 4;Uncharacterized protein;Isoform 3 of RNA-binding protein 4	Q9BWF3-1;Q9BWF3;A8K9U0;Q9BQ04;B4E1U0;Q9BWF3-2;D6R9K7;Q9BWF3-3	RBM4_HUMAN;RBM4B_HUMAN;B4E1U0_HUMAN	ENST00000310092;ENST00000310137;ENST00000398692;ENST00000408993;ENST00000409406;ENST00000310046	OTTHUMP00000205224;OTTHUMP00000205225;OTTHUMP00000205226	NP_002887;NP_113680	PF00076;PF00098	RRM_1;zf-CCHC	RNA recognition motif. (a.k.a. RRM, RBD, or RNP domain);Zinc knuckle	GO:0005730;GO:0005737;GO:0043226;GO:0043228;GO:0043229;GO:0043232;GO:0044422;GO:0044424;GO:0044428;GO:0044446;GO:0044464	nucleolus;cytoplasm;organelle;non-membrane-bounded organelle;intracellular organelle;intracellular non-membrane-bounded organelle;organelle part;intracellular part;nuclear part;intracellular organelle part;cell part	GO:0000166;GO:0003676;GO:0003723;GO:0005488;GO:0008270;GO:0043167;GO:0043169;GO:0046872;GO:0046914	nucleotide binding;nucleic acid binding;RNA binding;binding;zinc ion binding;ion binding;cation binding;metal ion binding;transition metal ion binding	GO:0006139;GO:0006396;GO:0006397;GO:0006807;GO:0008152;GO:0008380;GO:0009987;GO:0016070;GO:0016071;GO:0034960;GO:0043170;GO:0043283;GO:0044237;GO:0044238;GO:0044260	nucleobase, nucleoside, nucleotide and nucleic acid metabolic process;RNA processing;mRNA processing;nitrogen compound metabolic process;metabolic process;RNA splicing;cellular process;RNA metabolic process;mRNA metabolic process	hsa:5936;hsa:83759				7	10	10	19	10	10	19	7	7	14	4	2	4	1	2	0	0	0	5	0	1
6337;22099;23178;32020	297	1	IPI00003766	4	4	4	FALSE	Protein ETHE1, mitochondrial;Ethylmalonic encephalopathy protein 1;Hepatoma subtracted clone one protein	ETHE1;HSCO	Protein ETHE1, mitochondrial	O95571;B2RCZ7	ETHE1_HUMAN	ENST00000292147	OTTHUMP00000078252	NP_055112	PF00753	Lactamase_B	Metallo-beta-lactamase superfamily	GO:0005634;GO:0005759;GO:0043226;GO:0043227;GO:0043229;GO:0043231;GO:0044422;GO:0044424;GO:0044429;GO:0044444;GO:0044446;GO:0044464	nucleus;mitochondrial matrix;organelle;membrane-bounded organelle;intracellular organelle;intracellular membrane-bounded organelle;organelle part;intracellular part;mitochondrial part;cytoplasmic part;intracellular organelle part;cell part	GO:0003824;GO:0005488;GO:0008270;GO:0016787;GO:0043167;GO:0043169;GO:0046872;GO:0046914	catalytic activity;binding;zinc ion binding;hydrolase activity;ion binding;cation binding;metal ion binding;transition metal ion binding			hsa:23474				1	4	4	10	4	4	10	4	4	10	0	1	0	0	2	0	0	0	0	0	0
1064;9657;12374;18351;19394;20467;28746;37732			IPI00003768;IPI00554461;IPI00878536;IPI00854683;IPI00879274;IPI00879039;IPI00465328;IPI00445559	8;8;8;5;2;2;1;1	8;8;8;5;2;2;1;1	8;8;8;5;2;2;1;1	FALSE	Pescadillo homolog;Putative uncharacterized protein PES1;Pescadillo homolog 1, containing BRCT domain (Zebrafish), isoform CRA_b;cDNA FLJ45250 fis, clone BRHIP2008756, highly similar to Pescadillo homolog 1	PES1;hCG_2010949	Isoform 1 of Pescadillo homolog;Isoform 2 of Pescadillo homolog;Uncharacterized protein;cDNA FLJ45250 fis, clone BRHIP2008756, highly similar to Pescadillo homolog 1	O00541-1;O00541;B2RDF2;B3KTZ6;O00541-2;B5MCF9;B3KXD6	PESC_HUMAN;B5MCF9_HUMAN;B3KXD6_HUMAN	ENST00000335214;ENST00000402284;ENST00000354694;ENST00000402281;ENST00000405677	OTTHUMP00000028654;OTTHUMP00000199068;OTTHUMP00000199072;OTTHUMP00000199071;OTTHUMP00000199070;OTTHUMP00000199073	NP_055118	PF00533;PF06732	BRCT;Pescadillo_N	BRCA1 C Terminus (BRCT) domain;Pescadillo N-terminus	GO:0005654;GO:0030529;GO:0030684;GO:0030687;GO:0032991;GO:0043234;GO:0044422;GO:0044424;GO:0044428;GO:0044446;GO:0044452;GO:0044464;GO:0070545;GO:0000793;GO:0005694;GO:0005730;GO:0043226;GO:0043228;GO:0043229;GO:0043232	nucleoplasm;ribonucleoprotein complex;preribosome;preribosome, large subunit precursor;macromolecular complex;protein complex;organelle part;intracellular part;nuclear part;intracellular organelle part;nucleolar part;cell part;PeBoW complex	GO:0005488;GO:0005515	binding;protein binding	GO:0000460;GO:0000463;GO:0000466;GO:0000470;GO:0006139;GO:0006364;GO:0006396;GO:0006807;GO:0008152;GO:0008283;GO:0009987;GO:0016070;GO:0016072;GO:0022613;GO:0034470;GO:0034660;GO:0034960;GO:0042273;GO:0043170;GO:0043283;GO:0044085;GO:0044237;GO:0044238;GO:0044260;GO:0050789;GO:0050794;GO:0051726;GO:0065007;GO:0000089;GO:0006996;GO:0006997;GO:0007000;GO:0016043;GO:0022402;GO:0022403;GO:0042254;GO:…	maturation of 5.8S rRNA;maturation of LSU-rRNA from tricistronic rRNA transcript (SSU-rRNA, 5.8S rRNA, LSU-rRNA);maturation of 5.8S rRNA from tricistronic rRNA transcript (SSU-rRNA, 5.8S rRNA, LSU-rRNA);maturation of LSU-rRNA	hsa:23481				8	8	8	11	8	8	11	8	8	11	1	0	0	1	0	0	0	0	0	0	0
5842;17625;18741;19057;21546;35591			IPI00003783;IPI00795187;IPI00419792	6;5;4	2;2;2	2;2;2	FALSE	Dual specificity mitogen-activated protein kinase kinase 2;ERK activator kinase 2;MAPK/ERK kinase 2;cDNA FLJ35806 fis, clone TESTI2005987, highly similar to Dual specificity mitogen-activated protein kinase kinase 2 (EC 2.7.12.2);Mitogen-activated protein kinase kinase 2, isoform CRA_d	MAP2K2;MEK2;MKK2;PRKMK2;hCG_23544	Dual specificity mitogen-activated protein kinase kinase 2;cDNA FLJ35806 fis, clone TESTI2005987, highly similar to Dual specificity mitogen-activated protein kinase kinase 2;Similar to Dual specificity mitogen-activated protein kinase kinase 2	P36507;Q7Z370;B3KS97	MP2K2_HUMAN;B3KS97_HUMAN	ENST00000262948;ENST00000394867	OTTHUMP00000077502;OTTHUMP00000165826;OTTHUMP00000165827;OTTHUMP00000025359	NP_109587	PF00069	Pkinase	Protein kinase domain	GO:0005576	extracellular region	GO:0000166;GO:0001882;GO:0001883;GO:0003824;GO:0004672;GO:0004674;GO:0004713;GO:0005488;GO:0005515;GO:0005524;GO:0016301;GO:0016740;GO:0016772;GO:0016773;GO:0017076;GO:0030554;GO:0032553;GO:0032555;GO:0032559	nucleotide binding;nucleoside binding;purine nucleoside binding;catalytic activity;protein kinase activity;protein serine/threonine kinase activity;protein tyrosine kinase activity;binding;protein binding;ATP binding;kinase activity;transferase activity	GO:0006464;GO:0006468;GO:0006793;GO:0006796;GO:0007154;GO:0007165;GO:0007242;GO:0007264;GO:0007265;GO:0008152;GO:0009987;GO:0016310;GO:0019538;GO:0034960;GO:0043170;GO:0043283;GO:0043412;GO:0043687;GO:0044237;GO:0044238;GO:0044260;GO:0044267;GO:0050789;GO:0050794;GO:0065007	protein modification process;protein amino acid phosphorylation;phosphorus metabolic process;phosphate metabolic process;cell communication;signal transduction;intracellular signaling cascade;small GTPase mediated signal transduction	hsa:5605	ko04010;ko04012;ko04370;ko04810;ko04540;ko04270;ko04910;ko04912;ko04916;ko04620;ko04650;ko04660;ko04662;ko04664;ko04720;ko04730;ko05200;ko05214;ko05216;ko05221;ko05220;ko05218;ko05211;ko05219;ko05215;ko05213;ko05223	MAPK signaling pathway;ErbB signaling pathway;VEGF signaling pathway;Regulation of actin cytoskeleton;Gap junction;Vascular smooth muscle contraction;Insulin signaling pathway;GnRH signaling pathway;Melanogenesis;Toll-like receptor signaling pathway;Natural killer cell mediated cytotoxicity;T cell receptor signaling pathway;B cell receptor signaling pathway;Fc epsilon RI signaling pathway;Long-te…	K04369	3	6	6	12	2	2	5	2	2	5	2	3	1	0	3	0	0	0	1	0	0
9473;15986;34698			IPI00003802	3	3	3	FALSE	Alpha-mannosidase 2;Alpha-mannosidase II;Mannosyl-oligosaccharide 1,3-1,6-alpha-mannosidase;Golgi alpha-mannosidase II;Mannosidase alpha class 2A member 1	MAN2A1;MANA2	Alpha-mannosidase 2	Q16706;A5PKX5;Q49A69	MA2A1_HUMAN	ENST00000261483		NP_002363	PF09261;PF01074;PF07748	Alpha-mann_mid;Glyco_hydro_38;Glyco_hydro_38C	Alpha mannosidase, middle domain;Glycosyl hydrolases family 38 N-terminal domain;Glycosyl hydrolases family 38 C-terminal domain	GO:0000139;GO:0016020;GO:0016021;GO:0031090;GO:0031224;GO:0044422;GO:0044424;GO:0044425;GO:0044431;GO:0044444;GO:0044446;GO:0044464	Golgi membrane;membrane;integral to membrane;organelle membrane;intrinsic to membrane;organelle part;intracellular part;membrane part;Golgi apparatus part;cytoplasmic part;intracellular organelle part;cell part	GO:0003824;GO:0004553;GO:0004559;GO:0004572;GO:0005488;GO:0008270;GO:0015923;GO:0015924;GO:0016787;GO:0016798;GO:0030246;GO:0043167;GO:0043169;GO:0046872;GO:0046914	catalytic activity;hydrolase activity, hydrolyzing O-glycosyl compounds;alpha-mannosidase activity;mannosyl-oligosaccharide 1,3-1,6-alpha-mannosidase activity;binding;zinc ion binding;mannosidase activity;mannosyl-oligosaccharide mannosidase activity	GO:0005975;GO:0005996;GO:0006013;GO:0006066;GO:0008152;GO:0019318;GO:0044238	carbohydrate metabolic process;monosaccharide metabolic process;mannose metabolic process;alcohol metabolic process;metabolic process;hexose metabolic process;primary metabolic process	hsa:4124	ko00510	N-Glycan biosynthesis	K01231	1	3	3	5	3	3	5	3	3	5	0	0	1	0	0	0	1	0	2	0	1
451;1721;5843			IPI00003814;IPI00219569;IPI00887098;IPI00218858;IPI00953264;IPI00220438;IPI00218857;IPI00888473;IPI00425919	3;2;1;1;1;1;1;1;1	3;2;1;1;1;1;1;1;1	3;2;1;1;1;1;1;1;1	FALSE	Dual specificity mitogen-activated protein kinase kinase 6;MAPK/ERK kinase 6;SAPKK3	MAP2K6;MEK6;MKK6;PRKMK6	Isoform 1 of Dual specificity mitogen-activated protein kinase kinase 6;Isoform 2 of Dual specificity mitogen-activated protein kinase kinase 6	P52564-1;P52564;A8K3Y2;B5BU16;P52564-2	MP2K6_HUMAN	ENST00000359094	OTTHUMP00000182245;OTTHUMP00000182247	NP_002749	PF00069	Pkinase	Protein kinase domain			GO:0000166;GO:0001882;GO:0001883;GO:0003824;GO:0004672;GO:0004674;GO:0004708;GO:0004712;GO:0004713;GO:0005488;GO:0005515;GO:0005524;GO:0016301;GO:0016740;GO:0016772;GO:0016773;GO:0017076;GO:0030554;GO:0032553;GO:0032555;GO:0032559	nucleotide binding;nucleoside binding;purine nucleoside binding;catalytic activity;protein kinase activity;protein serine/threonine kinase activity;MAP kinase kinase activity;protein serine/threonine/tyrosine kinase activity	GO:0006464;GO:0006468;GO:0006793;GO:0006796;GO:0006950;GO:0006974;GO:0006975;GO:0007050;GO:0008152;GO:0009987;GO:0016310;GO:0019538;GO:0022402;GO:0033554;GO:0034960;GO:0034984;GO:0043170;GO:0043283;GO:0043412;GO:0043687;GO:0044237;GO:0044238;GO:0044260;GO:0044267;GO:0050896;GO:0051716	protein modification process;protein amino acid phosphorylation;phosphorus metabolic process;phosphate metabolic process;response to stress;response to DNA damage stimulus;DNA damage induced protein phosphorylation;cell cycle arrest;metabolic process	hsa:5608	ko04010;ko04912;ko04620;ko04664;ko05014	MAPK signaling pathway;GnRH signaling pathway;Toll-like receptor signaling pathway;Fc epsilon RI signaling pathway;Amyotrophic lateral sclerosis (ALS)	K04433	9	3	3	4	3	3	4	3	3	4	0	0	0	1	1	1	0	0	1	0	1
670;791;7200;12534;14357;29194;29195;31092;37324;37362	298	190	IPI00794402;IPI00003815;IPI00796541;IPI00793767;IPI00797560;IPI00797924;IPI00791180	10;10;9;8;7;6;5	10;10;9;8;7;6;5	10;10;9;8;7;6;5	FALSE	Rho GDP-dissociation inhibitor 1;Rho-GDI alpha;Putative uncharacterized protein ENSP00000383556;cDNA FLJ53102, moderately similar to Rho GDP-dissociation inhibitor 1	ARHGDIA;GDIA1	28 kDa protein;Rho GDP-dissociation inhibitor 1;26 kDa protein;22 kDa protein;cDNA FLJ50748, highly similar to Rho GDP-dissociation inhibitor 1;cDNA FLJ53102, moderately similar to Rho GDP-dissociation inhibitor 1;9 kDa protein	P52565;A8MXW0;B4DUV9	GDIR1_HUMAN;A8MXW0_HUMAN;B4DUV9_HUMAN	ENST00000269321;ENST00000400721	OTTHUMP00000182664;OTTHUMP00000182661;OTTHUMP00000182662;OTTHUMP00000182663;OTTHUMP00000182665;OTTHUMP00000182666;OTTHUMP00000182667	NP_004300	PF02115	Rho_GDI	RHO protein GDP dissociation inhibitor	GO:0005737;GO:0005856;GO:0043226;GO:0043228;GO:0043229;GO:0043232;GO:0044424;GO:0044464	cytoplasm;cytoskeleton;organelle;non-membrane-bounded organelle;intracellular organelle;intracellular non-membrane-bounded organelle;intracellular part;cell part	GO:0005083;GO:0005092;GO:0005094;GO:0005096;GO:0005488;GO:0005515;GO:0008047;GO:0030234;GO:0030695;GO:0042802;GO:0060589	small GTPase regulator activity;GDP-dissociation inhibitor activity;Rho GDP-dissociation inhibitor activity;GTPase activator activity;binding;protein binding;enzyme activator activity;enzyme regulator activity;GTPase regulator activity	GO:0006916;GO:0006928;GO:0007154;GO:0007162;GO:0007165;GO:0007242;GO:0007264;GO:0007265;GO:0007266;GO:0009987;GO:0010941;GO:0030155;GO:0042981;GO:0043066;GO:0043067;GO:0043069;GO:0048519;GO:0048523;GO:0050789;GO:0050793;GO:0050794;GO:0051093;GO:0060548;GO:0065007	anti-apoptosis;cell motion;cell communication;negative regulation of cell adhesion;signal transduction;intracellular signaling cascade;small GTPase mediated signal transduction;Ras protein signal transduction;Rho protein signal transduction	hsa:396				7	10	12	32	10	12	32	10	12	32	2	2	5	3	10	6	7	3	6	5	7
4657;5816;10296;10297;14077;14442;15461;15954;17904;21816;23417;27612;27960;30570;32924;32925;33105;33158;37525	299	1	IPI00003818;IPI00651624;IPI00916732;IPI00915775	19;11;7;2	19;11;7;2	18;10;7;2	FALSE	Kynureninase;L-kynurenine hydrolase;Putative uncharacterized protein KYNU	KYNU	Kynureninase;kynureninase isoform b	Q16719;A8K4D5;A8K7T0;D3DP79;Q53F63;Q53SY0;Q53SX6;Q9BVW3	KYNU_HUMAN;Q53SX6_HUMAN	ENST00000264170;ENST00000409512;ENST00000375773;ENST00000392874	OTTHUMP00000162647;OTTHUMP00000204304;OTTHUMP00000204305	NP_003928;NP_001028170	PF00266	Aminotran_5	Aminotransferase class-V	GO:0000267;GO:0005625;GO:0005739;GO:0005829;GO:0043226;GO:0043227;GO:0043229;GO:0043231;GO:0044424;GO:0044444;GO:0044464;GO:0005737	cell fraction;soluble fraction;mitochondrion;cytosol;organelle;membrane-bounded organelle;intracellular organelle;intracellular membrane-bounded organelle;intracellular part;cytoplasmic part;cell part;cytoplasm	GO:0003824;GO:0005488;GO:0005496;GO:0005515;GO:0008289;GO:0016787;GO:0016822;GO:0016823;GO:0019842;GO:0030170;GO:0030429;GO:0042802;GO:0042803;GO:0046983;GO:0048037;GO:0070279	catalytic activity;binding;steroid binding;protein binding;lipid binding;hydrolase activity;hydrolase activity, acting on acid carbon-carbon bonds;hydrolase activity, acting on acid carbon-carbon bonds, in ketonic substances;vitamin binding	GO:0006082;GO:0006139;GO:0006519;GO:0006520;GO:0006568;GO:0006569;GO:0006575;GO:0006576;GO:0006586;GO:0006725;GO:0006732;GO:0006733;GO:0006753;GO:0006766;GO:0006767;GO:0006769;GO:0006805;GO:0006807;GO:0007584;GO:0008152;GO:0009056;GO:0009058;GO:0009063;GO:0009072;GO:0009074;GO:0009108;GO:0009110;GO:0009117;GO:0009165;GO:0009308;GO:0009310;GO:0009435;GO:0009605;GO:0009820;GO:0009987;GO:0009991;GO:…	organic acid metabolic process;nucleobase, nucleoside, nucleotide and nucleic acid metabolic process;cellular amino acid and derivative metabolic process;cellular amino acid metabolic process;tryptophan metabolic process;tryptophan catabolic process	hsa:8942	ko00380	Tryptophan metabolism	K01556	4	19	20	48	19	20	48	18	19	45	10	9	13	8	7	7	3	2	7	9	8
424;6561;8562;11773;12074;18772;27225;28181;29751;32885;34682;34802;36832	300;301	22;149	IPI00003833	13	13	13	FALSE	Mitochondrial carrier homolog 2;Met-induced mitochondrial protein	MTCH2;MIMP;HSPC032	Mitochondrial carrier homolog 2	Q9Y6C9;B4DHQ0;Q53G34	MTCH2_HUMAN	ENST00000302503		NP_055157	PF00153	Mito_carr	Mitochondrial carrier protein	GO:0005743;GO:0016020;GO:0016021;GO:0019866;GO:0031090;GO:0031224;GO:0031966;GO:0044422;GO:0044424;GO:0044425;GO:0044429;GO:0044444;GO:0044446;GO:0044464	mitochondrial inner membrane;membrane;integral to membrane;organelle inner membrane;organelle membrane;intrinsic to membrane;mitochondrial membrane;organelle part;intracellular part;membrane part;mitochondrial part;cytoplasmic part	GO:0005488	binding	GO:0006810;GO:0051234	transport;establishment of localization	hsa:23788				1	13	15	30	13	15	30	13	15	30	1	1	3	2	4	1	4	0	3	2	6
899;2211;3361;6392;10894;13033;17211;21829;29813;30348;31293;35965			IPI00955022;IPI00003843;IPI00216245;IPI00955040;IPI00922413;IPI00797934;IPI00216246;IPI00332453;IPI00291668;IPI00889517	12;12;12;12;12;11;11;11;11;1	11;11;11;11;11;10;10;10;10;1	11;11;11;11;11;10;10;10;10;1	FALSE	cDNA FLJ53324, highly similar to Tight junction protein ZO-2;Tight junction protein ZO-2;Zonula occludens protein 2;Zona occludens protein 2;Tight junction protein 2;cDNA FLJ54712, highly similar to Tight junction protein ZO-2;cDNA FLJ61560, highly similar to Tight junction protein ZO-2;Tight junction protein 2 (Zona occludens 2)	TJP2;X104;ZO2;RP11-16N10.1-004	tight junction protein ZO-2 isoform 3;Isoform A1 of Tight junction protein ZO-2;Isoform C1 of Tight junction protein ZO-2;tight junction protein ZO-2 isoform 4;cDNA FLJ61560, highly similar to Tight junction protein ZO-2;tight junction protein ZO-2 isoform	B7Z2R8;Q9UDY2-1;Q9UDY2;Q9UDY2-3;B7Z7T6;B7Z954;Q9UDY2-2;A2A3H9;B7Z2R3;Q9UDY2-4;Q9UDY2-5;Q5VXL1	B7Z2R8_HUMAN;ZO2_HUMAN;B7Z7T6_HUMAN;B7Z954_HUMAN;Q5VXL1_HUMAN	ENST00000377245;ENST00000348208;ENST00000265384	OTTHUMP00000021431;OTTHUMP00000161623;OTTHUMP00000021432	NP_001163887;NP_004808;NP_001163886;NP_963923;NP_001163885;NP_001164101	PF00625;PF00595;PF07653	Guanylate_kin;PDZ;SH3_2	Guanylate kinase;PDZ domain (Also known as DHR or GLGF);Variant SH3 domain	GO:0005634;GO:0005737;GO:0005911;GO:0005912;GO:0005923;GO:0030054;GO:0043226;GO:0043227;GO:0043229;GO:0043231;GO:0044424;GO:0044425;GO:0044459;GO:0044464;GO:0070160;GO:0070161	nucleus;cytoplasm;cell-cell junction;adherens junction;tight junction;cell junction;organelle;membrane-bounded organelle;intracellular organelle;intracellular membrane-bounded organelle;intracellular part;membrane part;plasma membrane part;cell part	GO:0003824;GO:0004385;GO:0005488;GO:0005515;GO:0016301;GO:0016740;GO:0016772;GO:0016776;GO:0019201;GO:0019205	catalytic activity;guanylate kinase activity;binding;protein binding;kinase activity;transferase activity;transferase activity, transferring phosphorus-containing groups;phosphotransferase activity, phosphate group as acceptor;nucleotide kinase activity			hsa:9414	ko04530;ko05110	Tight junction;Vibrio cholerae infection	K06098	10	12	12	20	11	11	18	11	11	18	0	3	2	1	1	0	3	3	6	3	3
6220;6801;7207;11253;11645;15083;15593;35607			IPI00003848;IPI00645574	8;3	7;3	7;3	FALSE	DnaJ homolog subfamily B member 4;Heat shock 40 kDa protein 1 homolog;HSP40 homolog;Human liver DnaJ-like protein	DNAJB4;DNAJW;HLJ1	DnaJ homolog subfamily B member 4	Q9UDY4;B4DNN2;Q59E89	DNJB4_HUMAN	ENST00000370763	OTTHUMP00000038541	NP_008965	PF00226;PF01556	DnaJ;DnaJ_C	DnaJ domain;DnaJ C terminal region			GO:0005488;GO:0005515;GO:0031072;GO:0051082	binding;protein binding;heat shock protein binding;unfolded protein binding	GO:0006457;GO:0006950;GO:0006986;GO:0008152;GO:0009266;GO:0009408;GO:0009607;GO:0009628;GO:0009987;GO:0010033;GO:0019538;GO:0034960;GO:0042221;GO:0043170;GO:0043283;GO:0044237;GO:0044238;GO:0044260;GO:0044267;GO:0050896;GO:0051789	protein folding;response to stress;response to unfolded protein;metabolic process;response to temperature stimulus;response to heat;response to biotic stimulus;response to abiotic stimulus;cellular process;response to organic substance	hsa:11080			K09510	2	8	8	21	7	7	18	7	7	18	2	2	4	4	4	5	0	0	7	3	5
658;1990;2608;10666;18915;35628			IPI00003856;IPI00719806;IPI00719366;IPI00853433;IPI00059139	6;6;5;3;2	6;6;5;3;2	6;6;5;3;2	FALSE	V-type proton ATPase subunit E 1;Vacuolar proton pump subunit E 1;V-ATPase 31 kDa subunit;cDNA FLJ51833, highly similar to Homo sapiens ATPase, H+ transporting, lysosomal 31kDa, V1 subunit E1 (ATP6V1E1), transcript variant 2, mRNA;Putative uncharacterized protein ATP6V1E1;cDNA, FLJ78840, highly similar to Homo sapiens ATPase, H+ transporting, lysosomal 31 kDa, V1 subunit 0E1 (ATP6V1E1)	ATP6V1E1;ATP6E;ATP6E2	V-type proton ATPase subunit E 1;V-type proton ATPase subunit E 1 isoform b;V-type proton ATPase subunit E 1 isoform c;Uncharacterized protein	P36543;Q53Y06;A8MUE4;A8MUN4;C9J8H1	VATE1_HUMAN;A8MUE4_HUMAN;A8MUN4_HUMAN	ENST00000253413;ENST00000399798;ENST00000399796	OTTHUMP00000065606;OTTHUMP00000196213	NP_001687;NP_001034455;NP_001034456	PF01991	vATP-synt_E	ATP synthase (E/31 kDa) subunit	GO:0032991;GO:0033178;GO:0043234;GO:0044425;GO:0044464;GO:0005739;GO:0043226;GO:0043227;GO:0043229;GO:0043231;GO:0044424;GO:0044444	macromolecular complex;proton-transporting two-sector ATPase complex, catalytic domain;protein complex;membrane part;cell part;mitochondrion;organelle;membrane-bounded organelle;intracellular organelle;intracellular membrane-bounded organelle	GO:0003824;GO:0005215;GO:0005488;GO:0005515;GO:0008324;GO:0015075;GO:0015077;GO:0015078;GO:0015399;GO:0015405;GO:0016462;GO:0016787;GO:0016817;GO:0016818;GO:0016820;GO:0016887;GO:0017111;GO:0019829;GO:0022804;GO:0022857;GO:0022890;GO:0022891;GO:0022892;GO:0042623;GO:0042625;GO:0042626;GO:0043492;GO:0046961;GO:0008553;GO:0015662	catalytic activity;transporter activity;binding;protein binding;cation transmembrane transporter activity;ion transmembrane transporter activity;monovalent inorganic cation transmembrane transporter activity;hydrogen ion transmembrane transporter activity	GO:0006139;GO:0006163;GO:0006164;GO:0006753;GO:0006754;GO:0006807;GO:0006810;GO:0006811;GO:0006812;GO:0006818;GO:0008152;GO:0009058;GO:0009117;GO:0009141;GO:0009142;GO:0009144;GO:0009145;GO:0009150;GO:0009152;GO:0009165;GO:0009199;GO:0009201;GO:0009205;GO:0009206;GO:0009259;GO:0009260;GO:0009987;GO:0015672;GO:0015985;GO:0015986;GO:0015992;GO:0034220;GO:0044237;GO:0044238;GO:0044249;GO:0046034;GO:…	nucleobase, nucleoside, nucleotide and nucleic acid metabolic process;purine nucleotide metabolic process;purine nucleotide biosynthetic process;nucleoside phosphate metabolic process;ATP biosynthetic process;nitrogen compound metabolic process;transport	hsa:529	ko00190;ko05110;ko05120	Oxidative phosphorylation;Vibrio cholerae infection;Epithelial cell signaling in Helicobacter pylori infection	K02150	5	6	7	14	6	7	14	6	7	14	1	1	2	1	2	0	1	0	2	0	2
2616;3639;3640;3836;5222;6547;7045;8877;8878;9006;9053;12117;12600;14014;14015;15118;15119;16390;16391;18907;20105;20923;22138;23105;23663;24200;24201;24210;25417;25420;25421;25493;25624;27200;27493;27854;28817;29178;30042;30322;31974;32601;32833;33273;33587;35457;35458	302;303;304;305;306;307;308;309;310;311	61;87;93;122;127;237;518;549;617;621	IPI00003865;IPI00037070;IPI00939595;IPI00910870;IPI00844513;IPI00880019;IPI00877807;IPI00844564	47;35;35;20;8;7;7;2	46;34;34;20;8;7;7;1	30;21;21;13;5;4;3;0	FALSE	Heat shock cognate 71 kDa protein;Heat shock 70 kDa protein 8	HSPA8;HSC70;HSP73;HSPA10	Isoform 1 of Heat shock cognate 71 kDa protein;54 kDa protein;Isoform 2 of Heat shock cognate 71 kDa protein	P11142-1;P11142;A8K7Q2;B3KTV0;B4E1Q1;Q53GZ6;Q96BE0;Q96H53;Q96IS6;Q9NWW3;Q9NZ87;P11142-2;Q53HF2	HSP7C_HUMAN	ENST00000227378;ENST00000392773		NP_006588;NP_694881	PF00012	HSP70	Hsp70 protein	GO:0009986;GO:0016023;GO:0031410;GO:0031982;GO:0031988;GO:0042470;GO:0043226;GO:0043227;GO:0043229;GO:0043231;GO:0044424;GO:0044444;GO:0044464;GO:0048770	cell surface;cytoplasmic membrane-bounded vesicle;cytoplasmic vesicle;vesicle;membrane-bounded vesicle;melanosome;organelle;membrane-bounded organelle;intracellular organelle;intracellular membrane-bounded organelle;intracellular part;cytoplasmic part	GO:0000166;GO:0001882;GO:0001883;GO:0003824;GO:0005488;GO:0005515;GO:0005524;GO:0016462;GO:0016787;GO:0016817;GO:0016818;GO:0016887;GO:0017076;GO:0017111;GO:0030554;GO:0032553;GO:0032555;GO:0032559;GO:0042623	nucleotide binding;nucleoside binding;purine nucleoside binding;catalytic activity;binding;protein binding;ATP binding;pyrophosphatase activity;hydrolase activity;hydrolase activity, acting on acid anhydrides	GO:0006457;GO:0006950;GO:0006986;GO:0008152;GO:0009607;GO:0009987;GO:0010033;GO:0019538;GO:0034960;GO:0042221;GO:0043170;GO:0043283;GO:0044237;GO:0044238;GO:0044260;GO:0044267;GO:0050896;GO:0051789	protein folding;response to stress;response to unfolded protein;metabolic process;response to biotic stimulus;cellular process;response to organic substance;protein metabolic process;cellular biopolymer metabolic process;response to chemical stimulus	hsa:3312	ko04010;ko04612	MAPK signaling pathway;Antigen processing and presentation	K03283	8	47	60	158	46	59	155	30	42	107	45	38	36	35	39	36	35	27	34	36	39
3358;7937;12239;13822;15673;27131;34919;37628	312;313;314;315	176;199;224;230	IPI00003870	8	8	8	FALSE	Putative ATP-dependent Clp protease proteolytic subunit, mitochondrial;Endopeptidase Clp	CLPP	Putative ATP-dependent Clp protease proteolytic subunit, mitochondrial	Q16740;A4UCS4	CLPP_HUMAN	ENST00000245816	OTTHUMP00000076289	NP_006003	PF00574	CLP_protease	Clp protease	GO:0005739;GO:0043226;GO:0043227;GO:0043229;GO:0043231;GO:0044424;GO:0044444;GO:0044464	mitochondrion;organelle;membrane-bounded organelle;intracellular organelle;intracellular membrane-bounded organelle;intracellular part;cytoplasmic part;cell part	GO:0000166;GO:0001882;GO:0001883;GO:0003824;GO:0004175;GO:0004252;GO:0005488;GO:0005515;GO:0005524;GO:0008233;GO:0008236;GO:0016787;GO:0017076;GO:0017171;GO:0030554;GO:0032553;GO:0032555;GO:0032559;GO:0070011	nucleotide binding;nucleoside binding;purine nucleoside binding;catalytic activity;endopeptidase activity;serine-type endopeptidase activity;binding;protein binding;ATP binding;peptidase activity;serine-type peptidase activity;hydrolase activity	GO:0006508;GO:0008152;GO:0009056;GO:0009057;GO:0019538;GO:0030163;GO:0043170;GO:0043283;GO:0043285;GO:0044238	proteolysis;metabolic process;catabolic process;macromolecule catabolic process;protein metabolic process;protein catabolic process;macromolecule metabolic process;biopolymer metabolic process;biopolymer catabolic process;primary metabolic process	hsa:8192			K01358	1	8	12	21	8	12	21	8	12	21	0	0	2	2	5	2	0	0	4	3	2
2879;5077;9810;13813;16376;23743;23853;24025;26050;27117;30735;31183;34087;35772;37109;37286;37296	316;317;318;319;320	2;93;231;293;345	IPI00003881	17	15	15	FALSE	Heterogeneous nuclear ribonucleoprotein F;Nucleolin-like protein mcs94-1;Heterogeneous nuclear ribonucleoprotein F, N-terminally processed	HNRNPF;HNRPF	Heterogeneous nuclear ribonucleoprotein F	P52597;B4DKS8;Q8NI96	HNRPF_HUMAN	ENST00000337970;ENST00000356053;ENST00000357065	OTTHUMP00000019482;OTTHUMP00000043413;OTTHUMP00000043414	NP_001091674;NP_001091675;NP_001091676;NP_001091677;NP_001091678;NP_004957	PF00076;PF08080	RRM_1;zf-RNPHF	RNA recognition motif. (a.k.a. RRM, RBD, or RNP domain);RNPHF zinc finger	GO:0005654;GO:0005681;GO:0030529;GO:0030530;GO:0032991;GO:0044422;GO:0044424;GO:0044428;GO:0044446;GO:0044464	nucleoplasm;spliceosomal complex;ribonucleoprotein complex;heterogeneous nuclear ribonucleoprotein complex;macromolecular complex;organelle part;intracellular part;nuclear part;intracellular organelle part;cell part	GO:0000166;GO:0003676;GO:0003723;GO:0005488;GO:0005515	nucleotide binding;nucleic acid binding;RNA binding;binding;protein binding	GO:0000375;GO:0000377;GO:0000398;GO:0006139;GO:0006396;GO:0006397;GO:0006807;GO:0008152;GO:0008380;GO:0009987;GO:0010468;GO:0016070;GO:0016071;GO:0019219;GO:0019222;GO:0031323;GO:0034960;GO:0043170;GO:0043283;GO:0043484;GO:0044237;GO:0044238;GO:0044260;GO:0050789;GO:0050794;GO:0051171;GO:0051252;GO:0060255;GO:0065007;GO:0080090	RNA splicing, via transesterification reactions;RNA splicing, via transesterification reactions with bulged adenosine as nucleophile;nuclear mRNA splicing, via spliceosome;nucleobase, nucleoside, nucleotide and nucleic acid metabolic process	hsa:3185				1	17	24	57	15	22	51	15	22	51	10	12	12	14	10	8	2	1	12	7	6
7575;7805;16989;17724;20700;26760;28691;28883;29735;34052;34175;37965			IPI00306380;IPI00003886;IPI00798037;IPI00946884;IPI00945015;IPI00790249;IPI00929341	12;12;5;2;1;1;1	12;12;5;2;1;1;1	10;10;5;2;1;1;1	FALSE	Guanine nucleotide-binding protein-like 3;Nucleolar GTP-binding protein 3;Nucleostemin;E2-induced gene 3 protein;Novel nucleolar protein 47	GNL3;E2IG3;NS	Isoform 1 of Guanine nucleotide-binding protein-like 3;Isoform 2 of Guanine nucleotide-binding protein-like 3	Q9BVP2-1;Q9BVP2;Q9BVP2-2	GNL3_HUMAN	ENST00000354540;ENST00000394799	OTTHUMP00000171490;OTTHUMP00000171491	NP_055181;NP_996561;NP_996562	PF08701;PF01926	GN3L_Grn1;MMR_HSR1	GNL3L/Grn1 putative GTPase;GTPase of unknown function	GO:0005730;GO:0043226;GO:0043228;GO:0043229;GO:0043232;GO:0044422;GO:0044424;GO:0044428;GO:0044446;GO:0044464	nucleolus;organelle;non-membrane-bounded organelle;intracellular organelle;intracellular non-membrane-bounded organelle;organelle part;intracellular part;nuclear part;intracellular organelle part;cell part	GO:0000166;GO:0005488;GO:0005515;GO:0005525;GO:0017076;GO:0019001;GO:0032553;GO:0032555;GO:0032561	nucleotide binding;binding;protein binding;GTP binding;purine nucleotide binding;guanyl nucleotide binding;ribonucleotide binding;purine ribonucleotide binding;guanyl ribonucleotide binding	GO:0042127;GO:0050789;GO:0050794;GO:0065007	regulation of cell proliferation;regulation of biological process;regulation of cellular process;biological regulation	hsa:26354				7	12	12	13	12	12	13	10	10	11	0	0	0	0	0	0	0	0	0	0	0
895;9659;27299			IPI00922751;IPI00152505;IPI00607720;IPI00003909;IPI00816836;IPI00555680	3;3;3;3;2;1	2;2;2;2;2;1	2;2;2;2;2;1	FALSE	cDNA FLJ56136, highly similar to Solute carrier family 2, facilitated glucosetransporter member 14;Solute carrier family 2, facilitated glucose transporter member 14;Glucose transporter type 14;Solute carrier family 2, facilitated glucose transporter member 3;Glucose transporter type 3, brain;Solute carrier family 2 (Facilitated glucose transporter), member 3 variant	SLC2A14;GLUT14;GLUT3;SLC2A3	cDNA FLJ56136, highly similar to Solute carrier family 2, facilitated glucosetransporter member 14;Isoform 1 of Solute carrier family 2, facilitated glucose transporter member 14;Isoform 2 of Solute carrier family 2, facilitated glucose transporter member	B7Z5J8;B7ZAC3;Q8TDB8-1;Q8TDB8;Q8TDB8-2;B7Z844;P11169;B7Z5A7;B7Z966;D3DUU6;Q59F54	B7Z5J8_HUMAN;GTR14_HUMAN;GTR3_HUMAN;Q59F54_HUMAN	ENST00000340749;ENST00000396589;ENST00000075120;ENST00000396584	OTTHUMP00000166486;OTTHUMP00000166487;OTTHUMP00000165065;OTTHUMP00000166485	NP_703150;NP_008862	PF00083	Sugar_tr	Sugar (and other) transporter	GO:0005737;GO:0005886;GO:0016020;GO:0016021;GO:0031224;GO:0044424;GO:0044425;GO:0044464	cytoplasm;plasma membrane;membrane;integral to membrane;intrinsic to membrane;intracellular part;membrane part;cell part	GO:0005215;GO:0005351;GO:0005355;GO:0005402;GO:0008324;GO:0015075;GO:0015144;GO:0015145;GO:0015149;GO:0015291;GO:0015293;GO:0015294;GO:0015295;GO:0022804;GO:0022857;GO:0022891;GO:0022892;GO:0051119	transporter activity;sugar:hydrogen symporter activity;glucose transmembrane transporter activity;cation:sugar symporter activity;cation transmembrane transporter activity;ion transmembrane transporter activity	GO:0006810;GO:0007275;GO:0007276;GO:0007283;GO:0008643;GO:0009987;GO:0022414;GO:0030154;GO:0032501;GO:0032502;GO:0048232;GO:0048869;GO:0051234;GO:0055085;GO:0005975;GO:0008152;GO:0008645;GO:0015749;GO:0015758;GO:0044238	transport;multicellular organismal development;gamete generation;spermatogenesis;carbohydrate transport;cellular process;reproductive process;cell differentiation;multicellular organismal process;developmental process;male gamete generation	hsa:144195;hsa:6515			K08142	6	3	3	9	2	2	6	2	2	6	2	3	3	3	3	0	2	1	2	1	3
5;2359;6338;8853;12120;14479;14480;14481;17534;18578;18852;20290;23456;23630;24828;25790;26121;26122;26784;27037;27591;28960;29845;31704;36769	321;322;323;324	95;138;281;284	IPI00003918;IPI00795303;IPI00908662;IPI00878133;IPI00908376;IPI00793341;IPI00794736;IPI00794087;IPI00792159;IPI00953651	25;20;17;10;7;5;4;4;2;1	25;20;17;10;7;5;4;4;2;1	25;20;17;10;7;5;4;4;2;1	FALSE	60S ribosomal protein L4;L1;cDNA FLJ50996, highly similar to 60S ribosomal protein L4;cDNA FLJ50994, moderately similar to 60S ribosomal protein L4	RPL4;RPL1	60S ribosomal protein L4;cDNA FLJ50996, highly similar to 60S ribosomal protein L4;cDNA FLJ50994, moderately similar to 60S ribosomal protein L4	P36578;B4DFI6;Q53G74;Q59GY2;B4DMJ6;B4DMJ2	RL4_HUMAN;B4DMJ6_HUMAN;B4DMJ2_HUMAN	ENST00000307961	OTTHUMP00000164249;OTTHUMP00000176421	NP_000959	PF00573	Ribosomal_L4	Ribosomal protein L4/L1 family	GO:0015934;GO:0022625;GO:0030529;GO:0032991;GO:0033279;GO:0044422;GO:0044424;GO:0044444;GO:0044445;GO:0044446;GO:0044464;GO:0005840;GO:0043226;GO:0043228;GO:0043229;GO:0043232	large ribosomal subunit;cytosolic large ribosomal subunit;ribonucleoprotein complex;macromolecular complex;ribosomal subunit;organelle part;intracellular part;cytoplasmic part;cytosolic part;intracellular organelle part;cell part;ribosome;organelle	GO:0003676;GO:0003723;GO:0003735;GO:0005198;GO:0005488;GO:0005515	nucleic acid binding;RNA binding;structural constituent of ribosome;structural molecule activity;binding;protein binding	GO:0006414;GO:0008152;GO:0009058;GO:0009059;GO:0009987;GO:0034645;GO:0034960;GO:0034961;GO:0043170;GO:0043283;GO:0043284;GO:0044237;GO:0044249;GO:0044260;GO:0006412;GO:0019538;GO:0044238;GO:0044267	translational elongation;metabolic process;biosynthetic process;macromolecule biosynthetic process;cellular process;cellular macromolecule biosynthetic process;cellular biopolymer metabolic process;cellular biopolymer biosynthetic process	hsa:6124	ko03010	Ribosome	K02930	10	25	31	77	25	31	77	25	31	77	19	17	15	8	17	7	3	0	6	5	17
183;9188;11537;11876;12386;14219;18133;28935;35725			IPI00003923;IPI00914059;IPI00947553;IPI00398067;IPI00913856;IPI00913888;IPI00945224;IPI00945051;IPI00945920	9;8;5;5;4;3;3;3;3	9;8;5;5;4;3;3;3;3	9;8;5;5;4;3;3;3;3	FALSE	Uridine 5'-monophosphate synthase;Orotate phosphoribosyltransferase;Orotidine 5'-phosphate decarboxylase;OMPdecase;Uridine monophosphate synthetase isoform G;Uridine monophosphate synthetase isoform E	UMPS;OK/SW-cl.21	Isoform 1 of Uridine 5'-monophosphate synthase;Uridine monophosphate synthetase isoform G;Uridine monophosphate synthetase isoform E;Isoform 2 of Uridine 5'-monophosphate synthase	P11172-1;P11172;A8K5J1;B5LY68;B5LY71;B5LY69;B5LY67;P11172-2;B5LY64	PYR5_HUMAN;B5LY69_HUMAN;B5LY67_HUMAN	ENST00000232607	OTTHUMP00000172523;OTTHUMP00000172524	NP_000364	PF00215;PF00156	OMPdecase;Pribosyltran	Orotidine 5'-phosphate decarboxylase / HUMPS family;Phosphoribosyl transferase domain	GO:0005634;GO:0005829;GO:0043226;GO:0043227;GO:0043229;GO:0043231;GO:0044424;GO:0044444;GO:0044464	nucleus;cytosol;organelle;membrane-bounded organelle;intracellular organelle;intracellular membrane-bounded organelle;intracellular part;cytoplasmic part;cell part	GO:0003824;GO:0004588;GO:0004590;GO:0016740;GO:0016757;GO:0016763;GO:0016829;GO:0016830;GO:0016831	catalytic activity;orotate phosphoribosyltransferase activity;orotidine-5'-phosphate decarboxylase activity;transferase activity;transferase activity, transferring glycosyl groups;transferase activity, transferring pentosyl groups;lyase activity	GO:0006139;GO:0006206;GO:0006207;GO:0006213;GO:0006220;GO:0006221;GO:0006222;GO:0006725;GO:0006753;GO:0006807;GO:0008152;GO:0009058;GO:0009112;GO:0009116;GO:0009117;GO:0009119;GO:0009123;GO:0009124;GO:0009129;GO:0009130;GO:0009156;GO:0009161;GO:0009165;GO:0009173;GO:0009174;GO:0009218;GO:0009220;GO:0009259;GO:0009260;GO:0009987;GO:0019856;GO:0034404;GO:0034641;GO:0034654;GO:0044237;GO:0044238;GO:…	nucleobase, nucleoside, nucleotide and nucleic acid metabolic process;pyrimidine base metabolic process;'de novo' pyrimidine base biosynthetic process;pyrimidine nucleoside metabolic process;pyrimidine nucleotide metabolic process	hsa:7372	ko00240;ko00983	Pyrimidine metabolism;Drug metabolism - other enzymes	K00762;K01591	9	9	9	17	9	9	17	9	9	17	2	2	4	3	2	1	0	0	2	0	2
353;4188;4558;6952;15345;15657;32960;33810;35768;36124	325	310	IPI00003925;IPI00549885;IPI00946404;IPI00798351;IPI00947129;IPI00947319;IPI00555722	10;10;9;9;6;5;3	10;10;9;9;6;5;3	10;10;9;9;6;5;3	FALSE	Pyruvate dehydrogenase E1 component subunit beta, mitochondrial;cDNA FLJ52988, highly similar to Pyruvate dehydrogenase E1 component subunit beta, mitochondrial (EC 1.2.4.1)	PDHB;PHE1B	Isoform 1 of Pyruvate dehydrogenase E1 component subunit beta, mitochondrial;Isoform 2 of Pyruvate dehydrogenase E1 component subunit beta, mitochondrial;pyruvate dehydrogenase E1 component subunit beta, mitochondrial isoform 2 precursor;35 kDa protein;Unc	P11177-1;P11177;P11177-2;B4DDD7;C9J634	ODPB_HUMAN;B4DDD7_HUMAN	ENST00000302746;ENST00000383714	OTTHUMP00000171697;OTTHUMP00000171698;OTTHUMP00000171699	NP_000916;NP_001166939	PF02779;PF02780	Transket_pyr;Transketolase_C	Transketolase, pyrimidine binding domain;Transketolase, C-terminal domain	GO:0005759;GO:0044422;GO:0044424;GO:0044429;GO:0044444;GO:0044446;GO:0044464;GO:0005739;GO:0043226;GO:0043227;GO:0043229;GO:0043231	mitochondrial matrix;organelle part;intracellular part;mitochondrial part;cytoplasmic part;intracellular organelle part;cell part;mitochondrion;organelle;membrane-bounded organelle;intracellular organelle;intracellular membrane-bounded organelle	GO:0003824;GO:0004738;GO:0004739;GO:0016491;GO:0016624;GO:0016903	catalytic activity;pyruvate dehydrogenase activity;pyruvate dehydrogenase (acetyl-transferring) activity;oxidoreductase activity;oxidoreductase activity, acting on the aldehyde or oxo group of donors, disulfide as acceptor	GO:0005975;GO:0005996;GO:0006006;GO:0006007;GO:0006066;GO:0006084;GO:0006091;GO:0006096;GO:0006099;GO:0006732;GO:0008152;GO:0009056;GO:0009109;GO:0009987;GO:0016052;GO:0019318;GO:0019320;GO:0044237;GO:0044238;GO:0044248;GO:0046164;GO:0046356;GO:0046365;GO:0051186;GO:0051187;GO:0055114	carbohydrate metabolic process;monosaccharide metabolic process;glucose metabolic process;glucose catabolic process;alcohol metabolic process;acetyl-CoA metabolic process;generation of precursor metabolites and energy;glycolysis;tricarboxylic acid cycle	hsa:5162	ko00010;ko00020;ko00620;ko00650;ko00290	Glycolysis / Gluconeogenesis;Citrate cycle (TCA cycle);Pyruvate metabolism;Butanoate metabolism;Valine, leucine and isoleucine biosynthesis	K00162	7	10	11	27	10	11	27	10	11	27	3	0	5	5	6	4	0	0	6	1	6
15364;15463;30810;33767			IPI00003927	4	3	3	FALSE	40 kDa peptidyl-prolyl cis-trans isomerase;Cyclophilin-40;Cyclophilin-related protein	PPID;CYP40;CYPD	Peptidyl-prolyl cis-trans isomerase D	Q08752;Q05DH6;Q6FGM6	PPID_HUMAN	ENST00000307720		NP_005029	PF00160;PF00515	Pro_isomerase;TPR_1	Cyclophilin type peptidyl-prolyl cis-trans isomerase/CLD;Tetratricopeptide repeat	GO:0005737;GO:0044424;GO:0044464	cytoplasm;intracellular part;cell part	GO:0003755;GO:0003824;GO:0005488;GO:0005515;GO:0008144;GO:0016018;GO:0016853;GO:0016859;GO:0031072;GO:0042277	peptidyl-prolyl cis-trans isomerase activity;catalytic activity;binding;protein binding;drug binding;cyclosporin A binding;isomerase activity;cis-trans isomerase activity;heat shock protein binding;peptide binding	GO:0006457;GO:0008152;GO:0009987;GO:0019538;GO:0034960;GO:0043170;GO:0043283;GO:0044237;GO:0044238;GO:0044260;GO:0044267	protein folding;metabolic process;cellular process;protein metabolic process;cellular biopolymer metabolic process;macromolecule metabolic process;biopolymer metabolic process;cellular metabolic process;primary metabolic process	hsa:5481	ko04020;ko05012;ko05016	Calcium signaling pathway;Parkinson's disease;Huntington's disease	K05864	1	4	4	9	3	3	6	3	3	6	1	2	2	1	2	1	2	2	2	1	1
1868;6084;10498;13939;16379;22559;32799;36245	326	293	IPI00003933;IPI00745553;IPI00909928	8;8;2	8;8;2	8;8;2	FALSE	Hydroxyacylglutathione hydrolase;Glyoxalase II	HAGH;GLO2;HAGH1	Isoform 1 of Hydroxyacylglutathione hydrolase, mitochondrial;Isoform 2 of Hydroxyacylglutathione hydrolase, mitochondrial	Q16775-1;Q16775;B4DT01;Q16775-2	GLO2_HUMAN	ENST00000262303;ENST00000397353;ENST00000397356	OTTHUMP00000080713;OTTHUMP00000158839;OTTHUMP00000158840	NP_005317;NP_001035517	PF00753	Lactamase_B	Metallo-beta-lactamase superfamily			GO:0003824;GO:0004416;GO:0005488;GO:0008270;GO:0016787;GO:0016788;GO:0016790;GO:0043167;GO:0043169;GO:0046872;GO:0046914	catalytic activity;hydroxyacylglutathione hydrolase activity;binding;zinc ion binding;hydrolase activity;hydrolase activity, acting on ester bonds;thiolester hydrolase activity;ion binding;cation binding;metal ion binding;transition metal ion binding			hsa:3029	ko00620	Pyruvate metabolism	K01069	3	8	9	23	8	9	23	8	9	23	3	4	4	5	3	5	0	1	5	3	6
2146;7172;8219;17097;18497;18498;20828;27255	327;328	60;63	IPI00152785;IPI00220403;IPI00515061;IPI00003935;IPI00166293;IPI00454695;IPI00746251;IPI00748954	8;8;8;8;7;4;4;2	2;2;2;2;2;2;2;0	2;2;2;2;2;2;2;0	FALSE	Histone H2B type 1-O;H2B.n;H2B/n;H2B.2;Histone H2B type 1-B;H2B.f;H2B/f;H2B.1;Histone H2B type 1-J;H2B.r;H2B/r;Histone H2B type 2-E;H2B.q;H2B/q;H2B-GL105;Histone H2B type 3-B;H2B type 12;Putative histone H2B type 2-C;Putative histone H2B type 2-D	HIST1H2BO;H2BFH;H2BFN;HIST1H2BB;H2BFF;HIST1H2BJ;H2BFR;HIST2H2BE;H2BFQ;HIST3H2BB;HIST2H2BC;HIST2H2BD	Histone H2B type 1-O;Histone H2B type 1-B;Histone H2B type 1-J;Histone H2B type 2-E;Histone H2B type 3-B;Putative histone H2B type 2-C;Putative histone H2B type 2-D	P23527;P33778;P06899;Q16778;Q8N257;Q6DN03;Q6DRA6	H2B1O_HUMAN;H2B1B_HUMAN;H2B1J_HUMAN;H2B2E_HUMAN;H2B3B_HUMAN;H2B2C_HUMAN;H2B2D_HUMAN	ENST00000303806;ENST00000357905;ENST00000244601;ENST00000406237;ENST00000327774;ENST00000369155;ENST00000369160	OTTHUMP00000016190;OTTHUMP00000016138;OTTHUMP00000016175;OTTHUMP00000013920;OTTHUMP00000037947	NP_003518;NP_066406;NP_066402;NP_003519;NP_778225	PF00125	Histone	Core histone H2A/H2B/H3/H4	GO:0000786;GO:0005634;GO:0032991;GO:0032993;GO:0043226;GO:0043227;GO:0043229;GO:0043231;GO:0044422;GO:0044424;GO:0044427;GO:0044446;GO:0044464	nucleosome;nucleus;macromolecular complex;protein-DNA complex;organelle;membrane-bounded organelle;intracellular organelle;intracellular membrane-bounded organelle;organelle part;intracellular part;chromosomal part;intracellular organelle part;cell part	GO:0003676;GO:0003677;GO:0005488;GO:0005515	nucleic acid binding;DNA binding;binding;protein binding	GO:0006325;GO:0006334;GO:0006996;GO:0009987;GO:0010926;GO:0016043;GO:0022607;GO:0034621;GO:0034622;GO:0034728;GO:0043933;GO:0051276;GO:0065003;GO:0065004;GO:0006950;GO:0006952;GO:0009607;GO:0009617;GO:0042742;GO:0050896;GO:0051704;GO:0051707	chromatin organization;nucleosome assembly;organelle organization;cellular process;anatomical structure formation;cellular component organization;cellular component assembly;cellular macromolecular complex subunit organization	hsa:8348;hsa:3018;hsa:8970;hsa:8349;hsa:128312	ko05322	Systemic lupus erythematosus	K11252	8	8	10	27	2	2	4	2	2	4	6	4	6	6	3	6	5	5	6	5	4
293;2524;2709;4754;5174;5521;6424;6600;6812;10180;12337;15445;15867;17730;17731;18091;18560;19868;21951;22032;22080;22081;22093;23148;23149;23150;25758;26150;26151;26292;27174;27715;30719;31767;32056;33589;34162;36875;36876	329;330;331;332;333;334;335;336;337	182;226;235;308;348;414;444;460;477	IPI00003944;IPI00644810	39;30	39;30	39;30	FALSE	Lipoamide acyltransferase component of branched-chain alpha-keto acid dehydrogenase complex, mitochondrial;Dihydrolipoyllysine-residue (2-methylpropanoyl)transferase;Dihydrolipoamide branched chain transacylase;BCKAD E2 subunit;Dihydrolipoamide branched chain transacylase E2	DBT;BCATE2;RP11-305E17.3-002	Lipoamide acyltransferase component of branched-chain alpha-keto acid dehydrogenase complex, mitochondrial;Dihydrolipoamide branched chain transacylase E2	P11182;B4E1Q7;Q5VVL7	ODB2_HUMAN;Q5VVL7_HUMAN	ENST00000370132;ENST00000370131	OTTHUMP00000012596;OTTHUMP00000012597	NP_001909	PF00198;PF00364;PF02817	2-oxoacid_dh;Biotin_lipoyl;E3_binding	2-oxoacid dehydrogenases acyltransferase (catalytic domain);Biotin-requiring enzyme;e3 binding domain	GO:0005947;GO:0009295;GO:0030062;GO:0032991;GO:0042645;GO:0043234;GO:0044422;GO:0044424;GO:0044429;GO:0044444;GO:0044446;GO:0044464;GO:0045239;GO:0045240;GO:0005739;GO:0043226;GO:0043227;GO:0043229;GO:0043231	mitochondrial alpha-ketoglutarate dehydrogenase complex;nucleoid;mitochondrial tricarboxylic acid cycle enzyme complex;macromolecular complex;mitochondrial nucleoid;protein complex;organelle part;intracellular part;mitochondrial part;cytoplasmic part	GO:0003824;GO:0005488;GO:0005515;GO:0008415;GO:0016740;GO:0016746;GO:0016747;GO:0031405;GO:0031406;GO:0043754;GO:0048037;GO:0050662	catalytic activity;binding;protein binding;acyltransferase activity;transferase activity;transferase activity, transferring acyl groups;transferase activity, transferring acyl groups other than amino-acyl groups;lipoic acid binding;carboxylic acid binding	GO:0006082;GO:0006629;GO:0006631;GO:0006633;GO:0006637;GO:0006732;GO:0008152;GO:0008610;GO:0009058;GO:0009108;GO:0009987;GO:0016053;GO:0019752;GO:0032787;GO:0042180;GO:0043436;GO:0044237;GO:0044238;GO:0044249;GO:0044255;GO:0046394;GO:0046949;GO:0051186;GO:0051188	organic acid metabolic process;lipid metabolic process;fatty acid metabolic process;fatty acid biosynthetic process;acyl-CoA metabolic process;coenzyme metabolic process;metabolic process;lipid biosynthetic process;biosynthetic process	hsa:1629	ko00280	Valine, leucine and isoleucine degradation	K09699	2	39	49	137	39	49	137	39	49	137	33	26	29	32	32	5	14	12	32	31	33
4763;8329;14269;16726;19225;20454;22986;32075;36626;37048	338	64	IPI00003949;IPI00874051;IPI00376844;IPI00796342;IPI00796917	10;10;6;6;2	10;10;6;6;2	10;10;6;6;2	FALSE	Ubiquitin-conjugating enzyme E2 N;Ubiquitin-protein ligase N;Ubiquitin carrier protein N;Ubc13;Bendless-like ubiquitin-conjugating enzyme;Putative ubiquitin-conjugating enzyme E2 N-like	UBE2N;BLU;UBE2NL	Ubiquitin-conjugating enzyme E2 N;16 kDa protein;Putative ubiquitin-conjugating enzyme E2 N-like;11 kDa protein	P61088;Q5JXB2	UBE2N_HUMAN;UE2NL_HUMAN	ENST00000318066;ENST00000370494	OTTHUMP00000168722;OTTHUMP00000024189;OTTHUMP00000168723	NP_003339;NP_001013007	PF00179	UQ_con	Ubiquitin-conjugating enzyme	GO:0005634;GO:0005737;GO:0031371;GO:0031372;GO:0032991;GO:0043226;GO:0043227;GO:0043229;GO:0043231;GO:0043234;GO:0044424;GO:0044464	nucleus;cytoplasm;ubiquitin conjugating enzyme complex;UBC13-MMS2 complex;macromolecular complex;organelle;membrane-bounded organelle;intracellular organelle;intracellular membrane-bounded organelle;protein complex;intracellular part;cell part	GO:0000166;GO:0001882;GO:0001883;GO:0003824;GO:0004842;GO:0005488;GO:0005515;GO:0005524;GO:0016874;GO:0016879;GO:0016881;GO:0017076;GO:0019787;GO:0030554;GO:0032182;GO:0032553;GO:0032555;GO:0032559;GO:0043130	nucleotide binding;nucleoside binding;purine nucleoside binding;catalytic activity;ubiquitin-protein ligase activity;binding;protein binding;ATP binding;ligase activity;ligase activity, forming carbon-nitrogen bonds;acid-amino acid ligase activity	GO:0000724;GO:0000725;GO:0000729;GO:0000738;GO:0002253;GO:0002376;GO:0002429;GO:0002682;GO:0002684;GO:0002757;GO:0002764;GO:0002768;GO:0006139;GO:0006259;GO:0006281;GO:0006282;GO:0006301;GO:0006302;GO:0006308;GO:0006310;GO:0006325;GO:0006464;GO:0006508;GO:0006807;GO:0006950;GO:0006974;GO:0006996;GO:0007154;GO:0007165;GO:0007166;GO:0008152;GO:0009056;GO:0009057;GO:0009889;GO:0009893;GO:0009966;GO:…	double-strand break repair via homologous recombination;recombinational repair;DNA double-strand break processing;DNA catabolic process, exonucleolytic;activation of immune response;immune system process	hsa:7334;hsa:389898	ko04120	Ubiquitin mediated proteolysis	K10580	5	10	11	28	10	11	28	10	11	28	7	7	8	8	6	6	7	7	6	5	8
1346;1351;1784;2030;2489;2838;3199;3424;3570;3584;4036;4356;4382;4455;5575;7057;7212;7357;7455;7477;8658;8671;8882;8972;9303;9341;9392;9596;9832;10125;10475;10864;11235;11255;11570;12373;12872;13301;13548;13552;13809;14281;14529;15037;15207;15342;15343;15584;16072;16075;17111;17401;17676;17963;18140;18415;18615;18721;18829;19171;20117;20629;20846;20938;21157;21567;21923;21939;22313;22667;22719;22…	339;340;341;342;343;344;345;346;347;348;349;350;351;352	309;352;503;1129;1141;1339;1478;1709;1824;1956;1983;1999;2003;2206	IPI00221012;IPI00003964;IPI00946017;IPI00642334;REV_IPI00010400;REV_IPI00003519;REV_IPI00917777	109;109;49;3;1;1;1	109;109;49;3;1;1;1	57;57;23;0;0;0;0	FALSE	Probable ubiquitin carboxyl-terminal hydrolase FAF-X;Ubiquitin thioesterase FAF-X;Ubiquitin-specific-processing protease FAF-X;Deubiquitinating enzyme FAF-X;Ubiquitin-specific protease 9, X chromosome;Fat facets protein-related, X-linked;Fat facets in mammals	USP9X;DFFRX;FAM;USP9	probable ubiquitin carboxyl-terminal hydrolase FAF-X isoform 3;probable ubiquitin carboxyl-terminal hydrolase FAF-X isoform 4	Q93008-2;Q93008;Q93008-1;D3DWB6;Q59EZ5;Q6P468;Q86X58	USP9X_HUMAN	ENST00000324545;ENST00000378308	OTTHUMP00000023142	NP_001034679;NP_001034680	PF00443	UCH	Ubiquitin carboxyl-terminal hydrolase	GO:0005737;GO:0044424;GO:0044464	cytoplasm;intracellular part;cell part	GO:0003824;GO:0004175;GO:0004197;GO:0004221;GO:0005488;GO:0005515;GO:0008233;GO:0008234;GO:0016787;GO:0016788;GO:0016790;GO:0046332;GO:0070011;GO:0070410	catalytic activity;endopeptidase activity;cysteine-type endopeptidase activity;ubiquitin thiolesterase activity;binding;protein binding;peptidase activity;cysteine-type peptidase activity;hydrolase activity;hydrolase activity, acting on ester bonds	GO:0006464;GO:0006508;GO:0006511;GO:0007154;GO:0007165;GO:0007166;GO:0007167;GO:0007178;GO:0007276;GO:0007292;GO:0008152;GO:0009056;GO:0009057;GO:0009987;GO:0016579;GO:0019538;GO:0019941;GO:0022414;GO:0030163;GO:0030509;GO:0034960;GO:0034962;GO:0043170;GO:0043283;GO:0043285;GO:0043412;GO:0043632;GO:0043687;GO:0044237;GO:0044238;GO:0044248;GO:0044257;GO:0044260;GO:0044265;GO:0044267;GO:0050789;GO:…	protein modification process;proteolysis;ubiquitin-dependent protein catabolic process;cell communication;signal transduction;cell surface receptor linked signal transduction;enzyme linked receptor protein signaling pathway	hsa:8239			K11840	7	109	124	273	109	124	273	57	69	149	7	24	43	70	26	32	42	14	24	45	45
1079;1666;3106;4012;4372;4948;4980;6512;6536;8450;8767;8880;8915;9021;9748;9816;12547;13662;13763;13881;14465;14970;15082;15726;15962;16050;16185;17339;17732;20621;21371;22077;22078;24226;26320;28539;28755;29580;33471;33875;34703;36847			IPI00003965;IPI00646721;IPI00922910	42;42;16	42;42;16	42;42;16	FALSE	Ubiquitin carboxyl-terminal hydrolase 7;Ubiquitin thioesterase 7;Ubiquitin-specific-processing protease 7;Deubiquitinating enzyme 7;Herpesvirus-associated ubiquitin-specific protease;Ubiquitin carboxyl-terminal hydrolase	USP7;HAUSP	Ubiquitin carboxyl-terminal hydrolase 7;Ubiquitin carboxyl-terminal hydrolase	Q93009;B7Z7T5;B7Z815;B7Z855;B7ZAX6;Q6U8A4	UBP7_HUMAN;B7Z7T5_HUMAN	ENST00000344836;ENST00000381886	OTTHUMP00000081656;OTTHUMP00000081657	NP_003461	PF00917;PF00443	MATH;UCH	MATH domain;Ubiquitin carboxyl-terminal hydrolase	GO:0005634;GO:0043226;GO:0043227;GO:0043229;GO:0043231;GO:0044424;GO:0044464	nucleus;organelle;membrane-bounded organelle;intracellular organelle;intracellular membrane-bounded organelle;intracellular part;cell part	GO:0003824;GO:0004175;GO:0004197;GO:0004221;GO:0004843;GO:0005488;GO:0005515;GO:0008022;GO:0008233;GO:0008234;GO:0016787;GO:0016788;GO:0016790;GO:0019783;GO:0070011	catalytic activity;endopeptidase activity;cysteine-type endopeptidase activity;ubiquitin thiolesterase activity;ubiquitin-specific protease activity;binding;protein binding;protein C-terminus binding;peptidase activity;cysteine-type peptidase activity	GO:0006464;GO:0006508;GO:0006511;GO:0008152;GO:0009056;GO:0009057;GO:0009987;GO:0016579;GO:0019538;GO:0019941;GO:0030163;GO:0034960;GO:0034962;GO:0043170;GO:0043283;GO:0043285;GO:0043412;GO:0043632;GO:0043687;GO:0044237;GO:0044238;GO:0044248;GO:0044257;GO:0044260;GO:0044265;GO:0044267;GO:0044419;GO:0051603;GO:0051704;GO:0070646;GO:0070647	protein modification process;proteolysis;ubiquitin-dependent protein catabolic process;metabolic process;catabolic process;macromolecule catabolic process;cellular process;protein deubiquitination;protein metabolic process	hsa:7874			K11838	3	42	43	105	42	43	105	42	43	105	20	18	8	12	26	17	10	12	10	11	12
3817;9276;9682;15895;21491;23551;24567;30312;33758;36095;36542;37287;37497;38054			IPI00003968;IPI00792728;IPI00797261;IPI00797098	14;3;3;3	14;3;3;3	14;3;3;3	FALSE	NADH dehydrogenase [ubiquinone] 1 alpha subcomplex subunit 9, mitochondrial;NADH-ubiquinone oxidoreductase 39 kDa subunit;Complex I-39kD	NDUFA9;NDUFS2L	NADH dehydrogenase [ubiquinone] 1 alpha subcomplex subunit 9, mitochondrial	Q16795;A8K4V2;Q9BTT5	NDUA9_HUMAN	ENST00000266544	OTTHUMP00000166273	NP_004993	PF01370	Epimerase	NAD dependent epimerase/dehydratase family	GO:0005747;GO:0005759;GO:0030964;GO:0032991;GO:0043234;GO:0044422;GO:0044424;GO:0044425;GO:0044429;GO:0044444;GO:0044446;GO:0044455;GO:0044464;GO:0045271	mitochondrial respiratory chain complex I;mitochondrial matrix;NADH dehydrogenase complex;macromolecular complex;protein complex;organelle part;intracellular part;membrane part;mitochondrial part;cytoplasmic part;intracellular organelle part	GO:0003824;GO:0003954;GO:0005488;GO:0005515;GO:0008137;GO:0016491;GO:0016651;GO:0016655;GO:0048037;GO:0050136;GO:0050662	catalytic activity;NADH dehydrogenase activity;binding;protein binding;NADH dehydrogenase (ubiquinone) activity;oxidoreductase activity;oxidoreductase activity, acting on NADH or NADPH	GO:0006091;GO:0006120;GO:0006810;GO:0006811;GO:0006812;GO:0006814;GO:0008152;GO:0009987;GO:0015672;GO:0022900;GO:0022904;GO:0030001;GO:0044237;GO:0051234;GO:0055114	generation of precursor metabolites and energy;mitochondrial electron transport, NADH to ubiquinone;transport;ion transport;cation transport;sodium ion transport;metabolic process;cellular process;monovalent inorganic cation transport	hsa:4704	ko00190;ko05010;ko05012;ko05016	Oxidative phosphorylation;Alzheimer's disease;Parkinson's disease;Huntington's disease	K03953	4	14	15	34	14	15	34	14	15	34	4	4	9	9	8	1	0	1	7	3	5
9022;10537;22411;26140;33770			IPI00003985;IPI00924626;IPI00924601;IPI00925074;IPI00927504;IPI00927724;IPI00925726;IPI00926676	5;3;3;2;2;1;1;1	5;3;3;2;2;1;1;1	5;3;3;2;2;1;1;1	FALSE	Mitochondrial chaperone BCS1;BCS1-like protein;H-BCS1	BCS1L;BCS1	Mitochondrial chaperone BCS1;Uncharacterized protein;Uncharacterized protein	Q9Y276;A8JZZ8;Q53EX1;Q53RT4;C9J8G3;C9JKM6	BCS1_HUMAN	ENST00000359273;ENST00000392109;ENST00000392110;ENST00000392111	OTTHUMP00000164147;OTTHUMP00000206492;OTTHUMP00000206493;OTTHUMP00000206494;OTTHUMP00000206495;OTTHUMP00000206496;OTTHUMP00000206497;OTTHUMP00000206499;OTTHUMP00000206500;OTTHUMP00000206505	NP_001073335;NP_004319	PF00004;PF08740	AAA;BCS1_N	ATPase family associated with various cellular activities (AAA);BCS1 N terminal	GO:0005750;GO:0016021;GO:0031224;GO:0032991;GO:0043234;GO:0044422;GO:0044424;GO:0044425;GO:0044429;GO:0044444;GO:0044446;GO:0044455;GO:0044464;GO:0045275	mitochondrial respiratory chain complex III;integral to membrane;intrinsic to membrane;macromolecular complex;protein complex;organelle part;intracellular part;membrane part;mitochondrial part;cytoplasmic part;intracellular organelle part	GO:0000166;GO:0001882;GO:0001883;GO:0003824;GO:0005488;GO:0005515;GO:0005524;GO:0016462;GO:0016787;GO:0016817;GO:0016818;GO:0017076;GO:0017111;GO:0030554;GO:0032553;GO:0032555;GO:0032559	nucleotide binding;nucleoside binding;purine nucleoside binding;catalytic activity;binding;protein binding;ATP binding;pyrophosphatase activity;hydrolase activity;hydrolase activity, acting on acid anhydrides	GO:0003008;GO:0006461;GO:0007600;GO:0007605;GO:0008535;GO:0009987;GO:0010257;GO:0010926;GO:0016043;GO:0017004;GO:0017062;GO:0022607;GO:0032501;GO:0032981;GO:0033108;GO:0033617;GO:0034551;GO:0034621;GO:0034622;GO:0043623;GO:0043933;GO:0050877;GO:0050890;GO:0050954;GO:0065003	system process;protein complex assembly;sensory perception;sensory perception of sound;respiratory chain complex IV assembly;cellular process;NADH dehydrogenase complex assembly;anatomical structure formation;cellular component organization	hsa:617			K08900	8	5	5	9	5	5	9	5	5	9	0	0	3	3	1	0	0	0	1	0	0
175;3368;22680			IPI00004237	3	2	2	FALSE	Phosphorylase b kinase regulatory subunit alpha, liver isoform	PHKA2;PHKLA;PYK	Phosphorylase b kinase regulatory subunit alpha, liver isoform	P46019	KPB2_HUMAN	ENST00000379942	OTTHUMP00000023007	NP_000283	PF05682	PHK_AB	Phosphorylase kinase alpha/beta	GO:0005886;GO:0005964;GO:0016020;GO:0032991;GO:0043234;GO:0044424;GO:0044444;GO:0044464	plasma membrane;phosphorylase kinase complex;membrane;macromolecular complex;protein complex;intracellular part;cytoplasmic part;cell part	GO:0003824;GO:0004672;GO:0004674;GO:0004683;GO:0004689;GO:0005488;GO:0005515;GO:0005516;GO:0016301;GO:0016740;GO:0016772;GO:0016773	catalytic activity;protein kinase activity;protein serine/threonine kinase activity;calmodulin-dependent protein kinase activity;phosphorylase kinase activity;binding;protein binding;calmodulin binding;kinase activity;transferase activity	GO:0005975;GO:0005976;GO:0005977;GO:0006073;GO:0006091;GO:0006112;GO:0006464;GO:0008152;GO:0009987;GO:0015980;GO:0019538;GO:0034960;GO:0043170;GO:0043283;GO:0043412;GO:0044042;GO:0044237;GO:0044238;GO:0044260;GO:0044262;GO:0044264;GO:0044267	carbohydrate metabolic process;polysaccharide metabolic process;glycogen metabolic process;cellular glucan metabolic process;generation of precursor metabolites and energy;energy reserve metabolic process;protein modification process;metabolic process	hsa:5256	ko04020;ko04910	Calcium signaling pathway;Insulin signaling pathway	K07190	1	3	3	5	2	2	3	2	2	3	0	0	0	0	0	0	1	0	0	0	2
1549;2528;2656;2754;3542;5481;5482;6425;6730;7228;7233;7244;7263;8087;8643;8686;8983;9959;10658;14853;15064;15907;16100;16101;16972;17018;17392;17677;17718;19595;19596;20329;20385;20451;20739;20774;20775;21621;21622;21665;21666;22818;27519	353	269	IPI00004273;IPI00924634;IPI00926163;IPI00925670	43;16;16;3	43;16;16;3	43;16;16;3	FALSE	RNA-binding protein 25;RNA-binding motif protein 25;RNA-binding region-containing protein 7;Arg/Glu/Asp-rich protein of 120 kDa;Protein S164	RBM25;RNPC7	Isoform 1 of RNA-binding protein 25	P49756-1;P49756;Q16083	RBM25_HUMAN	ENST00000261973	OTTHUMP00000028087	NP_067062	PF01480;PF00076	PWI;RRM_1	PWI domain;RNA recognition motif. (a.k.a. RRM, RBD, or RNP domain)	GO:0005737;GO:0016604;GO:0016607;GO:0044422;GO:0044424;GO:0044428;GO:0044446;GO:0044451;GO:0044464	cytoplasm;nuclear body;nuclear speck;organelle part;intracellular part;nuclear part;intracellular organelle part;nucleoplasm part;cell part	GO:0000166;GO:0003676;GO:0003723;GO:0003729;GO:0005488	nucleotide binding;nucleic acid binding;RNA binding;mRNA binding;binding	GO:0000375;GO:0000377;GO:0000398;GO:0006139;GO:0006396;GO:0006397;GO:0006807;GO:0008152;GO:0008380;GO:0009987;GO:0016070;GO:0016071;GO:0034960;GO:0043170;GO:0043283;GO:0044237;GO:0044238;GO:0044260	RNA splicing, via transesterification reactions;RNA splicing, via transesterification reactions with bulged adenosine as nucleophile;nuclear mRNA splicing, via spliceosome;nucleobase, nucleoside, nucleotide and nucleic acid metabolic process					4	43	46	122	43	46	122	43	46	122	24	18	22	27	30	22	26	17	32	32	31
5999;10433;10833;20072;23509;27639			IPI00004324;IPI00640089;IPI00647089	6;5;3	6;5;3	6;5;3	FALSE	Trafficking protein particle complex subunit 3;BET3 homolog;Putative uncharacterized protein TRAPPC3;Trafficking protein particle complex 3, isoform CRA_a	TRAPPC3;BET3;CDABP0066	Trafficking protein particle complex subunit 3;Uncharacterized protein;Uncharacterized protein	O43617;D3DPS2;A6NDN0;A6NKE1	TPPC3_HUMAN;A6NDN0_HUMAN;A6NKE1_HUMAN	ENST00000373166;ENST00000373163;ENST00000373159	OTTHUMP00000009025;OTTHUMP00000009027;OTTHUMP00000009028;OTTHUMP00000009026	NP_055223	PF04051	TRAPP	Transport protein particle (TRAPP) component	GO:0005783;GO:0043226;GO:0043227;GO:0043229;GO:0043231;GO:0044424;GO:0044444;GO:0044464;GO:0000139;GO:0005829;GO:0016020;GO:0030008;GO:0031090;GO:0032991;GO:0043234;GO:0044422;GO:0044431;GO:0044446	endoplasmic reticulum;organelle;membrane-bounded organelle;intracellular organelle;intracellular membrane-bounded organelle;intracellular part;cytoplasmic part;cell part;Golgi membrane;cytosol;membrane;TRAPP complex;organelle membrane	GO:0005488;GO:0005515	binding;protein binding	GO:0006810;GO:0006888;GO:0009987;GO:0016192;GO:0046907;GO:0048193;GO:0051234;GO:0051649	transport;ER to Golgi vesicle-mediated transport;cellular process;vesicle-mediated transport;intracellular transport;Golgi vesicle transport;establishment of localization;establishment of localization in cell	hsa:27095				3	6	7	18	6	7	18	6	7	18	3	5	5	5	2	4	1	3	4	1	4
1434;3427;12452			IPI00004353;IPI00793036;IPI00795283;IPI00793076	3;3;2;2	3;3;2;2	3;3;2;2	FALSE	Transcription initiation factor IIA subunit 2;General transcription factor IIA subunit 2;Transcription initiation factor IIA gamma chain;TFIIA p12 subunit;Putative uncharacterized protein GTF2A2	GTF2A2;TF2A2	Transcription initiation factor IIA subunit 2;12 kDa protein;8 kDa protein;Uncharacterized protein	P52657;B2R506;A8MYR4	T2AG_HUMAN;A8MYR4_HUMAN	ENST00000267869;ENST00000396061;ENST00000396063;ENST00000396064	OTTHUMP00000163600;OTTHUMP00000176338;OTTHUMP00000176339;OTTHUMP00000196512;OTTHUMP00000196515;OTTHUMP00000176337;OTTHUMP00000176341;OTTHUMP00000196514;OTTHUMP00000176340;OTTHUMP00000196513	NP_004483	PF02751;PF02268	TFIIA_gamma_C;TFIIA_gamma_N	Transcription initiation factor IIA, gamma subunit, beta-barrel domain;Transcription initiation factor IIA, gamma subunit, helical domain	GO:0005667;GO:0005672;GO:0032991;GO:0043234;GO:0044422;GO:0044424;GO:0044428;GO:0044446;GO:0044451;GO:0044464	transcription factor complex;transcription factor TFIIA complex;macromolecular complex;protein complex;organelle part;intracellular part;nuclear part;intracellular organelle part;nucleoplasm part;cell part	GO:0003702;GO:0003712;GO:0003713;GO:0005488;GO:0005515;GO:0008134;GO:0016251;GO:0016563;GO:0017025;GO:0030528;GO:0042802;GO:0042803;GO:0046982;GO:0046983	RNA polymerase II transcription factor activity;transcription cofactor activity;transcription coactivator activity;binding;protein binding;transcription factor binding;general RNA polymerase II transcription factor activity	GO:0006139;GO:0006350;GO:0006351;GO:0006352;GO:0006354;GO:0006355;GO:0006357;GO:0006366;GO:0006367;GO:0006368;GO:0006807;GO:0008152;GO:0009058;GO:0009059;GO:0009889;GO:0009891;GO:0009893;GO:0009987;GO:0010468;GO:0010551;GO:0010552;GO:0010556;GO:0010557;GO:0010604;GO:0010628;GO:0010926;GO:0016043;GO:0016070;GO:0019219;GO:0019222;GO:0022607;GO:0031323;GO:0031325;GO:0031326;GO:0031328;GO:0032568;GO:…	nucleobase, nucleoside, nucleotide and nucleic acid metabolic process;transcription;transcription, DNA-dependent;transcription initiation;RNA elongation;regulation of transcription, DNA-dependent;regulation of transcription from RNA polymerase II promoter	hsa:2958	ko03022	Basal transcription factors	K03123	4	3	3	6	3	3	6	3	3	6	2	1	2	2	2	1	0	1	2	2	0
1321;1322;2514;3265;4350;5609;6652;6905;7825;7923;8579;8775;9981;9982;10078;11181;11907;11908;11931;13041;13513;13586;13656;13716;13790;13791;13897;14872;17393;17780;18003;18355;19273;21343;21344;21457;22625;23298;23677;23842;23858;24851;24852;25061;25062;25482;25896;25935;26036;26261;26305;27629;27853;27956;27957;27958;28117;28148;28379;28737;28738;29619;31080;31484;31953;32350;32851;33111;33630…	354;355;356;357;358;359;360;361;362;363;364;365;366;367;368;369;370	205;208;214;262;287;455;558;771;772;793;796;839;895;1046;1124;1148;1149	IPI00004388;IPI00018914	80;3	80;3	80;3	FALSE	Tyrosine-protein phosphatase non-receptor type 21;Protein-tyrosine phosphatase D1	PTPN21;PTPD1	Tyrosine-protein phosphatase non-receptor type 21	Q16825;Q8WX29	PTN21_HUMAN	ENST00000328736	OTTHUMP00000028239	NP_008970	PF09380;PF00373;PF09379;PF00102	FERM_C;FERM_M;FERM_N;Y_phosphatase	FERM C-terminal PH-like domain;FERM central domain;FERM N-terminal domain;Protein-tyrosine phosphatase	GO:0005737;GO:0005856;GO:0043226;GO:0043228;GO:0043229;GO:0043232;GO:0044424;GO:0044464	cytoplasm;cytoskeleton;organelle;non-membrane-bounded organelle;intracellular organelle;intracellular non-membrane-bounded organelle;intracellular part;cell part	GO:0003824;GO:0004721;GO:0004725;GO:0005488;GO:0016787;GO:0016788;GO:0016791;GO:0042578	catalytic activity;phosphoprotein phosphatase activity;protein tyrosine phosphatase activity;binding;hydrolase activity;hydrolase activity, acting on ester bonds;phosphatase activity;phosphoric ester hydrolase activity	GO:0006464;GO:0006470;GO:0006793;GO:0006796;GO:0008152;GO:0009987;GO:0016311;GO:0019538;GO:0034960;GO:0043170;GO:0043283;GO:0043412;GO:0043687;GO:0044237;GO:0044238;GO:0044260;GO:0044267	protein modification process;protein amino acid dephosphorylation;phosphorus metabolic process;phosphate metabolic process;metabolic process;cellular process;dephosphorylation;protein metabolic process;cellular biopolymer metabolic process	hsa:11099			K01104	2	80	101	220	80	101	220	80	101	220	0	2	0	1	4	0	1	1	0	1	0
10001;35363			IPI00004392;IPI00759578;IPI00759462;IPI00396056	2;2;2;2	2;2;2;2	2;2;2;2	FALSE	7,8-dihydro-8-oxoguanine triphosphatase;8-oxo-dGTPase;Nucleoside diphosphate-linked moiety X motif 1	NUDT1;MTH1	Isoform p26 of 7,8-dihydro-8-oxoguanine triphosphatase;Isoform p22 of 7,8-dihydro-8-oxoguanine triphosphatase;Isoform p21 of 7,8-dihydro-8-oxoguanine triphosphatase;Isoform p18 of 7,8-dihydro-8-oxoguanine triphosphatase	P36639-1;P36639;P36639-2;P36639-3;P36639-4;Q7Z7N6	8ODP_HUMAN	ENST00000343985;ENST00000397047;ENST00000397048;ENST00000397049	OTTHUMP00000115538;OTTHUMP00000115539;OTTHUMP00000024690;OTTHUMP00000115537;OTTHUMP00000115540	NP_945187;NP_945190;NP_945192;NP_002443;NP_945186;NP_945188;NP_945191	PF00293	NUDIX	NUDIX domain			GO:0003824;GO:0003924;GO:0005488;GO:0005515;GO:0008413;GO:0016462;GO:0016787;GO:0016817;GO:0016818;GO:0017111	catalytic activity;GTPase activity;binding;protein binding;8-oxo-7,8-dihydroguanine triphosphatase activity;pyrophosphatase activity;hydrolase activity;hydrolase activity, acting on acid anhydrides	GO:0006139;GO:0006259;GO:0006281;GO:0006807;GO:0006950;GO:0006974;GO:0006979;GO:0008152;GO:0009987;GO:0033554;GO:0034960;GO:0034984;GO:0042221;GO:0043170;GO:0043283;GO:0044237;GO:0044238;GO:0044260;GO:0050896;GO:0051716	nucleobase, nucleoside, nucleotide and nucleic acid metabolic process;DNA metabolic process;DNA repair;nitrogen compound metabolic process;response to stress;response to DNA damage stimulus;response to oxidative stress;metabolic process;cellular process	hsa:4521			K03574	4	2	2	5	2	2	5	2	2	5	0	2	2	1	1	2	0	1	1	0	2
28024;29287;33766;34265;34345	371;372	41;195	IPI00004397;IPI00444204;IPI00966566;IPI00926453;IPI00925885;IPI00925636	5;5;4;4;2;2	3;3;3;3;1;1	3;3;3;3;1;1	FALSE	Ras-related protein Ral-B;cDNA FLJ45773 fis, clone NETRP2003448, highly similar to Ras-related protein RAL-B;V-ral simian leukemia viral oncogene homolog B (Ras related; GTP binding protein), isoform CRA_b	RALB;hCG_17321	cDNA FLJ55177, highly similar to Ras-related protein Ral-B;cDNA FLJ45773 fis, clone NETRP2003448, highly similar to Ras-related protein RAL-B;Uncharacterized protein;Uncharacterized protein	P11234;B4E040;B4E364;Q53T32;Q6ZS74;C9JQB3;C9J6B1	RALB_HUMAN;Q6ZS74_HUMAN	ENST00000272519;ENST00000376224;ENST00000404963	OTTHUMP00000162132;OTTHUMP00000207262;OTTHUMP00000204388;OTTHUMP00000204385	NP_002872	PF00071	Ras	Ras family	GO:0005622;GO:0005886;GO:0016020;GO:0044464	intracellular;plasma membrane;membrane;cell part	GO:0000166;GO:0005488;GO:0005515;GO:0005525;GO:0017076;GO:0019001;GO:0032553;GO:0032555;GO:0032561	nucleotide binding;binding;protein binding;GTP binding;purine nucleotide binding;guanyl nucleotide binding;ribonucleotide binding;purine ribonucleotide binding;guanyl ribonucleotide binding	GO:0007154;GO:0007165;GO:0007242;GO:0007264;GO:0007265;GO:0009987;GO:0050789;GO:0050794;GO:0065007	cell communication;signal transduction;intracellular signaling cascade;small GTPase mediated signal transduction;Ras protein signal transduction;cellular process;regulation of biological process;regulation of cellular process;biological regulation	hsa:5899	ko05200;ko05212	Pathways in cancer;Pancreatic cancer	K07835	6	5	7	15	3	3	4	3	3	4	1	0	1	0	1	0	5	0	2	2	2
2232;14990;15685;23315;29808;32153	373	1	IPI00004416;IPI00647029	6;3	6;3	6;3	FALSE	Charged multivesicular body protein 2a;Chromatin-modifying protein 2a;Vacuolar protein-sorting-associated protein 2-1;Putative breast adenocarcinoma marker BC-2	CHMP2A;BC2;CHMP2	Charged multivesicular body protein 2a;13 kDa protein	O43633	CHM2A_HUMAN	ENST00000312547;ENST00000391693	OTTHUMP00000076139;OTTHUMP00000076140;OTTHUMP00000076141;OTTHUMP00000076142	NP_055268;NP_940818	PF03357	Snf7	Snf7	GO:0010008;GO:0016020;GO:0031090;GO:0031902;GO:0044422;GO:0044424;GO:0044440;GO:0044444;GO:0044446;GO:0044464	endosome membrane;membrane;organelle membrane;late endosome membrane;organelle part;intracellular part;endosomal part;cytoplasmic part;intracellular organelle part;cell part	GO:0005488;GO:0005515;GO:0019904	binding;protein binding;protein domain specific binding	GO:0006810;GO:0015031;GO:0045184;GO:0051234	transport;protein transport;establishment of protein localization;establishment of localization	hsa:27243			K12191	2	6	8	13	6	8	13	6	8	13	0	0	1	1	0	1	0	0	3	1	1
8111;11515;13573;23913;29097;31860			IPI00004436;IPI00794259;IPI00795354	6;3;3	6;3;3	6;3;3	FALSE	U6 snRNA-associated Sm-like protein LSm1;Cancer-associated Sm-like;Small nuclear ribonuclear CaSm	LSM1;CASM	U6 snRNA-associated Sm-like protein LSm1;5 kDa protein;5 kDa protein	O15116	LSM1_HUMAN	ENST00000311351	OTTHUMP00000177455;OTTHUMP00000177454;OTTHUMP00000177456	NP_055277	PF01423	LSM	LSM domain	GO:0005634;GO:0005737;GO:0030529;GO:0032991;GO:0043226;GO:0043227;GO:0043229;GO:0043231;GO:0044424;GO:0044464	nucleus;cytoplasm;ribonucleoprotein complex;macromolecular complex;organelle;membrane-bounded organelle;intracellular organelle;intracellular membrane-bounded organelle;intracellular part;cell part	GO:0003676;GO:0003723;GO:0003824;GO:0005488;GO:0005515;GO:0031202	nucleic acid binding;RNA binding;catalytic activity;binding;protein binding;RNA splicing factor activity, transesterification mechanism	GO:0006139;GO:0006396;GO:0006397;GO:0006807;GO:0008152;GO:0008380;GO:0009987;GO:0016070;GO:0016071;GO:0034960;GO:0043170;GO:0043283;GO:0044237;GO:0044238;GO:0044260	nucleobase, nucleoside, nucleotide and nucleic acid metabolic process;RNA processing;mRNA processing;nitrogen compound metabolic process;metabolic process;RNA splicing;cellular process;RNA metabolic process;mRNA metabolic process	hsa:27257				3	6	6	13	6	6	13	6	6	13	0	1	2	1	0	1	0	0	1	2	3
7601;33191			IPI00297475;IPI00004454	2;2	2;2	2;2	FALSE	Dolichol-phosphate mannosyltransferase subunit 3;Dolichyl-phosphate beta-D-mannosyltransferase subunit 3;Dolichol-phosphate mannose synthase subunit 3;DPM synthase complex subunit 3;Mannose-P-dolichol synthase subunit 3;Prostin-1	DPM3	cDNA FLJ60436, highly similar to Homo sapiens dolichyl-phosphate mannosyltransferase polypeptide 3, transcript variant 1, mRNA;Isoform 1 of Dolichol-phosphate mannosyltransferase subunit 3	Q9P2X0-2;Q9P2X0;B4DEH1;Q3SX58;Q5SR62;Q6P184;Q86TM7;Q9P2X0-1	DPM3_HUMAN	ENST00000341298;ENST00000368399;ENST00000368400	OTTHUMP00000033285;OTTHUMP00000033283;OTTHUMP00000033284	NP_061846;NP_714963	PF08285	DPM3	Dolichol-phosphate mannosyltransferase subunit 3 (DPM3)	GO:0016021;GO:0030176;GO:0031224;GO:0031227;GO:0031300;GO:0031301;GO:0031501;GO:0032991;GO:0033185;GO:0043234;GO:0044422;GO:0044424;GO:0044425;GO:0044432;GO:0044444;GO:0044446;GO:0044464	integral to membrane;integral to endoplasmic reticulum membrane;intrinsic to membrane;intrinsic to endoplasmic reticulum membrane;intrinsic to organelle membrane;integral to organelle membrane;mannosyltransferase complex;macromolecular complex	GO:0005488;GO:0005515	binding;protein binding	GO:0005975;GO:0006464;GO:0006486;GO:0006493;GO:0006497;GO:0006505;GO:0006506;GO:0006629;GO:0006644;GO:0006650;GO:0008152;GO:0008610;GO:0008654;GO:0009058;GO:0009987;GO:0018103;GO:0018193;GO:0018211;GO:0018317;GO:0018406;GO:0019538;GO:0019637;GO:0030384;GO:0034960;GO:0035268;GO:0035269;GO:0043170;GO:0043283;GO:0043412;GO:0043413;GO:0044237;GO:0044238;GO:0044249;GO:0044255;GO:0044260;GO:0044262;GO:…	carbohydrate metabolic process;protein modification process;protein amino acid glycosylation;protein amino acid O-linked glycosylation;protein amino acid lipidation;GPI anchor metabolic process;GPI anchor biosynthetic process;lipid metabolic process	hsa:54344	ko00510	N-Glycan biosynthesis	K09659	2	2	2	6	2	2	6	2	2	6	2	1	1	2	1	1	2	2	1	1	2
204;16036;16037;20743;21921;22129;25299;25319;28226;29693;30140;31951;33679;35918			IPI00004459;IPI00967490;IPI00967757	14;10;5	14;10;5	14;10;5	FALSE	Probable dimethyladenosine transferase;S-adenosylmethionine-6-N',N'-adenosyl(rRNA) dimethyltransferase;18S rRNA dimethylase;DIM1 dimethyladenosine transferase 1-like;cDNA FLJ56719, highly similar to Probable dimethyladenosine transferase (EC 2.1.1.-)	DIMT1L;DIMT1;HUSSY-05	Probable dimethyladenosine transferase;cDNA FLJ56719, highly similar to Probable dimethyladenosine transferase	Q9UNQ2;A8K9K8;B4DRY2	DIMT1_HUMAN;B4DRY2_HUMAN	ENST00000199320	OTTHUMP00000161884	NP_055288	PF00398	RrnaAD	Ribosomal RNA adenine dimethylase	GO:0005730;GO:0043226;GO:0043228;GO:0043229;GO:0043232;GO:0044422;GO:0044424;GO:0044428;GO:0044446;GO:0044464	nucleolus;organelle;non-membrane-bounded organelle;intracellular organelle;intracellular non-membrane-bounded organelle;organelle part;intracellular part;nuclear part;intracellular organelle part;cell part	GO:0000179;GO:0003676;GO:0003723;GO:0003824;GO:0005488;GO:0008168;GO:0008170;GO:0008173;GO:0008649;GO:0008757;GO:0016433;GO:0016740;GO:0016741	rRNA (adenine-N6,N6-)-dimethyltransferase activity;nucleic acid binding;RNA binding;catalytic activity;binding;methyltransferase activity;N-methyltransferase activity;RNA methyltransferase activity;rRNA methyltransferase activity	GO:0000154;GO:0006139;GO:0006364;GO:0006396;GO:0006807;GO:0008152;GO:0009451;GO:0009987;GO:0016070;GO:0016072;GO:0034470;GO:0034660;GO:0034960;GO:0043170;GO:0043283;GO:0043412;GO:0044237;GO:0044238;GO:0044260	rRNA modification;nucleobase, nucleoside, nucleotide and nucleic acid metabolic process;rRNA processing;RNA processing;nitrogen compound metabolic process;metabolic process;RNA modification;cellular process;RNA metabolic process;rRNA metabolic process	hsa:27292			K02528	3	14	15	18	14	15	18	14	15	18	0	0	2	1	1	2	0	0	0	0	0
4973;5494;6913;8912;9472;10577;14773;19174;19577;27090;31118;33600;35970			IPI00972952;IPI00412748;IPI00004472;IPI00397590;IPI00397592;IPI00397591;IPI00151141;IPI00398443;IPI00953510;IPI00398442;IPI00398808;IPI00398811;IPI00398809;IPI00796716	13;13;13;13;8;5;3;3;2;2;1;1;1;1	13;13;13;13;8;5;3;3;2;2;1;1;1;1	13;13;13;13;8;5;3;3;2;2;1;1;1;1	FALSE	Serine/threonine-protein kinase WNK1;Protein kinase with no lysine 1;Protein kinase, lysine-deficient 1;Erythrocyte 65 kDa protein;p65	WNK1;KDP;KIAA0344;PRKWNK1	Isoform 5 of Serine/threonine-protein kinase WNK1;Isoform 4 of Serine/threonine-protein kinase WNK1;Isoform 1 of Serine/threonine-protein kinase WNK1;Isoform 2 of Serine/threonine-protein kinase WNK1;Isoform 3 of Serine/threonine-protein kinase WNK1	Q9H4A3-6;Q9H4A3;Q9H4A3-5;Q9H4A3-1;D3DUP1;Q9H4A3-2;A5D8Z4;D3DUP2;Q9H4A3-4;Q96CZ6	WNK1_HUMAN	ENST00000252477;ENST00000315939;ENST00000340908	OTTHUMP00000115370;OTTHUMP00000166129;OTTHUMP00000166130;OTTHUMP00000166132	NP_998820;NP_061852	PF00069	Pkinase	Protein kinase domain	GO:0005737;GO:0044424;GO:0044464	cytoplasm;intracellular part;cell part	GO:0000166;GO:0001882;GO:0001883;GO:0003824;GO:0004672;GO:0004674;GO:0004857;GO:0004860;GO:0005488;GO:0005515;GO:0005524;GO:0016301;GO:0016740;GO:0016772;GO:0016773;GO:0017076;GO:0019207;GO:0019210;GO:0019887;GO:0030234;GO:0030554;GO:0032553;GO:0032555;GO:0032559	nucleotide binding;nucleoside binding;purine nucleoside binding;catalytic activity;protein kinase activity;protein serine/threonine kinase activity;enzyme inhibitor activity;protein kinase inhibitor activity;binding;protein binding;ATP binding	GO:0006464;GO:0006468;GO:0006793;GO:0006796;GO:0006810;GO:0006811;GO:0007154;GO:0007165;GO:0007242;GO:0007243;GO:0008152;GO:0009987;GO:0016310;GO:0019538;GO:0034960;GO:0043170;GO:0043283;GO:0043412;GO:0043687;GO:0044237;GO:0044238;GO:0044260;GO:0044267;GO:0050789;GO:0050794;GO:0051234;GO:0065007	protein modification process;protein amino acid phosphorylation;phosphorus metabolic process;phosphate metabolic process;transport;ion transport;cell communication;signal transduction;intracellular signaling cascade;protein kinase cascade	hsa:65125			K08867	14	13	13	27	13	13	27	13	13	27	0	7	2	1	2	2	6	5	3	4	8
5730;11973;13030;13695;25441	374	140	IPI00946714;IPI00004488	5;5	5;5	4;4	FALSE	V-type proton ATPase subunit F;Vacuolar proton pump subunit F;V-ATPase 14 kDa subunit	ATP6V1F;ATP6S14;VATF	Uncharacterized protein;V-type proton ATPase subunit F	C9J2K4;Q16864;A4D1K0	VATF_HUMAN	ENST00000249289	OTTHUMP00000024661	NP_004222	PF01990	ATP-synt_F	ATP synthase (F/14-kDa) subunit	GO:0000267;GO:0005624;GO:0005626;GO:0016469;GO:0016471;GO:0032991;GO:0033176;GO:0033178;GO:0033180;GO:0043234;GO:0044422;GO:0044424;GO:0044425;GO:0044437;GO:0044444;GO:0044446;GO:0044464	cell fraction;membrane fraction;insoluble fraction;proton-transporting two-sector ATPase complex;vacuolar proton-transporting V-type ATPase complex;macromolecular complex;proton-transporting V-type ATPase complex	GO:0003824;GO:0005215;GO:0005488;GO:0005515;GO:0008324;GO:0015075;GO:0015077;GO:0015078;GO:0015399;GO:0015405;GO:0016462;GO:0016787;GO:0016817;GO:0016818;GO:0016820;GO:0016887;GO:0017111;GO:0019829;GO:0022804;GO:0022857;GO:0022890;GO:0022891;GO:0022892;GO:0042623;GO:0042624;GO:0042625;GO:0042626;GO:0043492;GO:0046933;GO:0046961	catalytic activity;transporter activity;binding;protein binding;cation transmembrane transporter activity;ion transmembrane transporter activity;monovalent inorganic cation transmembrane transporter activity;hydrogen ion transmembrane transporter activity	GO:0006139;GO:0006163;GO:0006164;GO:0006753;GO:0006754;GO:0006807;GO:0006810;GO:0006811;GO:0006812;GO:0006818;GO:0008152;GO:0009058;GO:0009117;GO:0009141;GO:0009142;GO:0009144;GO:0009145;GO:0009150;GO:0009152;GO:0009165;GO:0009199;GO:0009201;GO:0009205;GO:0009206;GO:0009259;GO:0009260;GO:0009987;GO:0015672;GO:0015985;GO:0015986;GO:0015992;GO:0034220;GO:0044237;GO:0044238;GO:0044249;GO:0046034;GO:…	nucleobase, nucleoside, nucleotide and nucleic acid metabolic process;purine nucleotide metabolic process;purine nucleotide biosynthetic process;nucleoside phosphate metabolic process;ATP biosynthetic process;nitrogen compound metabolic process;transport	hsa:9296	ko00190;ko05110;ko05120	Oxidative phosphorylation;Vibrio cholerae infection;Epithelial cell signaling in Helicobacter pylori infection	K02151	2	5	6	9	5	6	9	4	5	8	0	0	2	1	1	2	1	4	1	0	0
981;2091;2344;2904;3831;4199;5584;7612;8215;8840;9202;9715;10039;11435;12292;12682;12850;13454;16080;17051;19710;21270;21419;22082;22728;25336;26038;26223;29464;29519;29984;33954;34010;35681	375;376	255;1295	IPI00004534;IPI00929344;REV_IPI00166010;REV_IPI00880052;REV_IPI00642900;REV_IPI00410157	34;33;1;1;1;1	34;33;1;1;1;1	34;33;1;1;1;1	FALSE	Phosphoribosylformylglycinamidine synthase;Formylglycinamide ribotide amidotransferase;Formylglycinamide ribotide synthetase;cDNA FLJ77779, highly similar to Homo sapiens phosphoribosylformylglycinamidine synthase (FGAR amidotransferase) (PFAS), mRNA;Phosphoribosylformylglycinamidine synthase (FGAR amidotransferase), isoform CRA_b	PFAS;KIAA0361;hCG_31283	Phosphoribosylformylglycinamidine synthase;phosphoribosylformylglycinamidine synthase	O15067;A8K8N7;A8K9T9;B4DJ26;Q6P4B4;Q9BR56	PUR4_HUMAN;A8K8N7_HUMAN	ENST00000314666	OTTHUMP00000135330;OTTHUMP00000182848	NP_036525	PF00586;PF02769	AIRS;AIRS_C	AIR synthase related protein, N-terminal domain;AIR synthase related protein, C-terminal domain	GO:0005829;GO:0044424;GO:0044444;GO:0044464	cytosol;intracellular part;cytoplasmic part;cell part	GO:0000166;GO:0001882;GO:0001883;GO:0003824;GO:0004642;GO:0005488;GO:0005515;GO:0005524;GO:0016874;GO:0016879;GO:0016884;GO:0017076;GO:0030554;GO:0032553;GO:0032555;GO:0032559;GO:0016740	nucleotide binding;nucleoside binding;purine nucleoside binding;catalytic activity;phosphoribosylformylglycinamidine synthase activity;binding;protein binding;ATP binding;ligase activity;ligase activity, forming carbon-nitrogen bonds	GO:0006082;GO:0006139;GO:0006163;GO:0006164;GO:0006188;GO:0006189;GO:0006519;GO:0006520;GO:0006541;GO:0006753;GO:0006807;GO:0008152;GO:0009058;GO:0009064;GO:0009117;GO:0009123;GO:0009124;GO:0009126;GO:0009127;GO:0009150;GO:0009152;GO:0009156;GO:0009161;GO:0009165;GO:0009167;GO:0009168;GO:0009259;GO:0009260;GO:0009308;GO:0009987;GO:0019752;GO:0042180;GO:0043436;GO:0044106;GO:0044237;GO:0044238;GO:…	organic acid metabolic process;nucleobase, nucleoside, nucleotide and nucleic acid metabolic process;purine nucleotide metabolic process;purine nucleotide biosynthetic process;IMP biosynthetic process;'de novo' IMP biosynthetic process					6	34	37	91	34	37	91	34	37	91	11	11	15	17	20	16	11	15	15	5	17
21815;27260			IPI00328123;IPI00004551;IPI00335800;IPI00099688;IPI00651756	2;2;2;2;2	2;2;2;2;2	2;2;2;2;2	FALSE	NACHT, LRR and PYD domains-containing protein 1;Death effector filament-forming ced-4-like apoptosis protein;Nucleotide-binding domain and caspase recruitment domain;Caspase recruitment domain-containing protein 7;cDNA: FLJ22745 fis, clone HUV01168	NLRP1;CARD7;DEFCAP;KIAA0926;NAC;NALP1	Isoform 1 of NACHT, LRR and PYD domains-containing protein 1;Isoform 4 of NACHT, LRR and PYD domains-containing protein 1;Isoform 2 of NACHT, LRR and PYD domains-containing protein 1;Isoform 3 of NACHT, LRR and PYD domains-containing protein 1;NACHT, LRR a	Q9C000-1;Q9C000;Q9C000-4;Q9C000-2;Q9C000-3;Q9H5Z7;Q9H5Z8	NALP1_HUMAN;Q9H5Z7_HUMAN	ENST00000269280;ENST00000345221;ENST00000354411;ENST00000262467	OTTHUMP00000183097;OTTHUMP00000183101;OTTHUMP00000183098;OTTHUMP00000183099;OTTHUMP00000183100;OTTHUMP00000183102	NP_127497;NP_127499;NP_055737;NP_127500;NP_001028225	PF00619;PF00560;PF05729;PF02758	CARD;LRR_1;NACHT;PAAD_DAPIN	Caspase recruitment domain;Leucine Rich Repeat;NACHT domain;PAAD/DAPIN/Pyrin domain	GO:0005634;GO:0005737;GO:0043226;GO:0043227;GO:0043229;GO:0043231;GO:0044424;GO:0044464	nucleus;cytoplasm;organelle;membrane-bounded organelle;intracellular organelle;intracellular membrane-bounded organelle;intracellular part;cell part	GO:0000166;GO:0001882;GO:0001883;GO:0005488;GO:0005515;GO:0005524;GO:0008047;GO:0008656;GO:0016504;GO:0016505;GO:0017076;GO:0019899;GO:0019904;GO:0030234;GO:0030554;GO:0032553;GO:0032555;GO:0032559;GO:0043028	nucleotide binding;nucleoside binding;purine nucleoside binding;binding;protein binding;ATP binding;enzyme activator activity;caspase activator activity;peptidase activator activity;apoptotic protease activator activity;purine nucleotide binding	GO:0006915;GO:0006917;GO:0006919;GO:0008219;GO:0009987;GO:0010941;GO:0010942;GO:0010952;GO:0012501;GO:0012502;GO:0016265;GO:0042981;GO:0043065;GO:0043067;GO:0043068;GO:0043085;GO:0043280;GO:0043281;GO:0044093;GO:0048518;GO:0048522;GO:0050789;GO:0050790;GO:0050793;GO:0050794;GO:0051094;GO:0051336;GO:0051345;GO:0051402;GO:0052547;GO:0052548;GO:0065007;GO:0065009	apoptosis;induction of apoptosis;activation of caspase activity;cell death;cellular process;regulation of cell death;positive regulation of cell death;positive regulation of peptidase activity;programmed cell death;induction of programmed cell death;death	hsa:22861				5	2	2	3	2	2	3	2	2	3	0	0	1	1	0	1	0	0	0	0	0
14525;16071;29772;33584;35073			IPI00796379;IPI00004656;IPI00930068;IPI00941461	5;5;4;4	5;5;4;4	5;5;4;4	FALSE	cDNA FLJ57067, highly similar to Beta-2-microglobulin;Beta-2-microglobulin;Beta-2-microglobulin form pI 5.3	B2M;CDABP0092;HDCMA22P;beta 2-microglobulin	cDNA FLJ57067, highly similar to Beta-2-microglobulin;Beta-2-microglobulin;Beta-2-microglobulin;Beta-2-microglobulin	B4E0X1;P61769;A6XND9;A6XMH4;A6XMH5;Q9UM88	B4E0X1_HUMAN;B2MG_HUMAN;A6XMH4_HUMAN;A6XMH5_HUMAN	ENST00000349264;ENST00000396754	OTTHUMP00000161912;OTTHUMP00000175738;OTTHUMP00000175739;OTTHUMP00000175740;OTTHUMP00000175742	NP_004039	PF07654	C1-set	Immunoglobulin C1-set domain	GO:0005576;GO:0032991;GO:0042611;GO:0042612;GO:0043234;GO:0044425;GO:0044459;GO:0044464;GO:0000139;GO:0010008;GO:0016020;GO:0031090;GO:0031901;GO:0044422;GO:0044424;GO:0044431;GO:0044440;GO:0044444;GO:0044446	extracellular region;macromolecular complex;MHC protein complex;MHC class I protein complex;protein complex;membrane part;plasma membrane part;cell part;Golgi membrane;endosome membrane;membrane;organelle membrane;early endosome membrane;organelle part	GO:0005488;GO:0005515	binding;protein binding	GO:0001910;GO:0001912;GO:0001914;GO:0001916;GO:0002237;GO:0002376;GO:0002428;GO:0002474;GO:0002475;GO:0002477;GO:0002478;GO:0002481;GO:0002682;GO:0002684;GO:0002697;GO:0002699;GO:0002703;GO:0002705;GO:0002706;GO:0002708;GO:0002709;GO:0002711;GO:0002819;GO:0002821;GO:0002822;GO:0002824;GO:0009607;GO:0010033;GO:0019882;GO:0019884;GO:0031341;GO:0031343;GO:0042221;GO:0048002;GO:0048518;GO:0048583;GO:…	regulation of leukocyte mediated cytotoxicity;positive regulation of leukocyte mediated cytotoxicity;regulation of T cell mediated cytotoxicity;positive regulation of T cell mediated cytotoxicity;response to molecule of bacterial origin	hsa:567	ko04612	Antigen processing and presentation	K08055	4	5	5	12	5	5	12	5	5	12	4	2	4	4	3	3	5	4	4	3	4
107;2343;6504;7119;9872;10290;10502;11281;13592;13952;17028;17687;18041;24641;25752;26647;28897;32843;33401;33964;34881;36123;36222;36394;36581;36712	377;378;379	91;258;389	IPI00004669;IPI00922793;IPI00921824;IPI00339297;IPI00166613;IPI00456715;IPI00911074	26;14;10;1;1;1;1	26;14;10;1;1;1;1	25;13;10;1;0;0;1	FALSE	Polypeptide N-acetylgalactosaminyltransferase 2;Polypeptide GalNAc transferase 2;Protein-UDP acetylgalactosaminyltransferase 2;UDP-GalNAc:polypeptide N-acetylgalactosaminyltransferase 2;Polypeptide N-acetylgalactosaminyltransferase 2 soluble form;cDNA FLJ58016, highly similar to Polypeptide N-acetylgalactosaminyltransferase2 (EC 2.4.1.41)	GALNT2	Polypeptide N-acetylgalactosaminyltransferase 2;cDNA FLJ58016, highly similar to Polypeptide N-acetylgalactosaminyltransferase2	Q10471;B7Z6K2;B7Z462	GALT2_HUMAN;B7Z462_HUMAN	ENST00000366672	OTTHUMP00000035893	NP_004472	PF00535;PF00652	Glycos_transf_2;Ricin_B_lectin	Glycosyl transferase family 2;Ricin-type beta-trefoil lectin domain	GO:0000139;GO:0005576;GO:0016020;GO:0016021;GO:0030173;GO:0031090;GO:0031224;GO:0031228;GO:0031300;GO:0031301;GO:0032580;GO:0044422;GO:0044424;GO:0044425;GO:0044431;GO:0044444;GO:0044446;GO:0044464;GO:0048471	Golgi membrane;extracellular region;membrane;integral to membrane;integral to Golgi membrane;organelle membrane;intrinsic to membrane;intrinsic to Golgi membrane;intrinsic to organelle membrane;integral to organelle membrane;Golgi cisterna membrane	GO:0003824;GO:0004653;GO:0005488;GO:0005509;GO:0005529;GO:0008194;GO:0008376;GO:0016740;GO:0016757;GO:0016758;GO:0030145;GO:0030246;GO:0043167;GO:0043169;GO:0046872;GO:0046914	catalytic activity;polypeptide N-acetylgalactosaminyltransferase activity;binding;calcium ion binding;sugar binding;UDP-glycosyltransferase activity;acetylgalactosaminyltransferase activity;transferase activity	GO:0002378;GO:0005975;GO:0006464;GO:0006486;GO:0006493;GO:0008152;GO:0009058;GO:0009059;GO:0009987;GO:0018193;GO:0018209;GO:0018210;GO:0018242;GO:0018243;GO:0019538;GO:0034960;GO:0043170;GO:0043283;GO:0043412;GO:0043413;GO:0044237;GO:0044238;GO:0044260;GO:0044262;GO:0044267;GO:0070085	immunoglobulin biosynthetic process;carbohydrate metabolic process;protein modification process;protein amino acid glycosylation;protein amino acid O-linked glycosylation;metabolic process;biosynthetic process;macromolecule biosynthetic process	hsa:2590	ko00512	O-Glycan biosynthesis	K00710	7	26	28	65	26	28	65	25	27	62	10	10	14	11	14	8	10	12	14	11	12
5495;5994;9001;11801;19183;22319;27074;28421;28788	380;381;382;383	81;191;202;218	IPI00004795	9	9	9	FALSE	Methylosome subunit pICln;Chloride conductance regulatory protein ICln;Chloride channel, nucleotide sensitive 1A;Chloride ion current inducer protein;Reticulocyte pICln	CLNS1A;CLCI;ICLN	Methylosome subunit pICln	P54105;Q9P1H0	ICLN_HUMAN	ENST00000263309		NP_001284	PF03517	ICln_channel	Nucleotide-sensitive chloride conductance regulator (ICln)	GO:0005634;GO:0005856;GO:0005886;GO:0016020;GO:0043226;GO:0043227;GO:0043228;GO:0043229;GO:0043231;GO:0043232;GO:0044424;GO:0044464	nucleus;cytoskeleton;plasma membrane;membrane;organelle;membrane-bounded organelle;non-membrane-bounded organelle;intracellular organelle;intracellular membrane-bounded organelle;intracellular non-membrane-bounded organelle;intracellular part;cell part			GO:0000387;GO:0003008;GO:0003013;GO:0006810;GO:0006811;GO:0006820;GO:0006821;GO:0006884;GO:0008015;GO:0009987;GO:0015698;GO:0019725;GO:0022613;GO:0032501;GO:0042592;GO:0044085;GO:0051234;GO:0065007;GO:0065008	spliceosomal snRNP biogenesis;system process;circulatory system process;transport;ion transport;anion transport;chloride transport;cell volume homeostasis;blood circulation;cellular process;inorganic anion transport;cellular homeostasis	hsa:1207			K05019	1	9	14	24	9	14	24	9	14	24	1	0	2	1	1	0	0	0	1	1	1
1763;14777;30850			IPI00004838;IPI00399054;IPI00305469	3;2;2	3;2;2	3;2;2	FALSE	Proto-oncogene C-crk;p38;Adapter molecule crk;V-crk sarcoma virus CT10 oncogene homolog (Avian);Putative uncharacterized protein CRK;V-crk sarcoma virus CT10 oncogene homolog (Avian), isoform CRA_d;cDNA FLJ77114, highly similar to Homo sapiens v-crk sarcoma virus CT10 oncogene homolog (avian) (CRK), transcript variant I, mRNA	CRK	Isoform Crk-II of Adapter molecule crk;Isoform Crk-I of Adapter molecule crk;adapter molecule crk isoform b	P46108-1;P46108;D3DTH6;P46108-2;Q96GA9	CRK_HUMAN;Q96GA9_HUMAN	ENST00000300574;ENST00000398970	OTTHUMP00000115366;OTTHUMP00000182977;OTTHUMP00000182976;OTTHUMP00000198330	NP_058431;NP_005197	PF00017;PF00018;PF07653	SH2;SH3_1;SH3_2	SH2 domain;SH3 domain;Variant SH3 domain	GO:0005634;GO:0005768;GO:0005829;GO:0005886;GO:0016020;GO:0043226;GO:0043227;GO:0043229;GO:0043231;GO:0044424;GO:0044444;GO:0044464	nucleus;endosome;cytosol;plasma membrane;membrane;organelle;membrane-bounded organelle;intracellular organelle;intracellular membrane-bounded organelle;intracellular part;cytoplasmic part;cell part	GO:0005488;GO:0005515;GO:0019904;GO:0042169	binding;protein binding;protein domain specific binding;SH2 domain binding	GO:0006355;GO:0006357;GO:0006996;GO:0007010;GO:0007154;GO:0007165;GO:0007242;GO:0009889;GO:0009987;GO:0010468;GO:0010556;GO:0016043;GO:0019219;GO:0019222;GO:0030029;GO:0030036;GO:0031323;GO:0031326;GO:0045449;GO:0050789;GO:0050794;GO:0051171;GO:0051252;GO:0060255;GO:0065007;GO:0080090	regulation of transcription, DNA-dependent;regulation of transcription from RNA polymerase II promoter;organelle organization;cytoskeleton organization;cell communication;signal transduction;intracellular signaling cascade	hsa:1398	ko04010;ko04012;ko04810;ko04510;ko04910;ko04062;ko05200;ko05220;ko05211	MAPK signaling pathway;ErbB signaling pathway;Regulation of actin cytoskeleton;Focal adhesion;Insulin signaling pathway;Chemokine signaling pathway;Pathways in cancer;Chronic myeloid leukemia;Renal cell carcinoma	K04438	3	3	3	6	3	3	6	3	3	6	0	0	0	0	1	2	0	0	0	0	0
14629;14776;14988;30849			IPI00004839	4	4	4	FALSE	Crk-like protein	CRKL	Crk-like protein	P46109;D3DX35	CRKL_HUMAN	ENST00000354336	OTTHUMP00000028878;OTTHUMP00000198538;OTTHUMP00000198539	NP_005198	PF00017;PF00018;PF07653	SH2;SH3_1;SH3_2	SH2 domain;SH3 domain;Variant SH3 domain	GO:0005737;GO:0005886;GO:0016020;GO:0044424;GO:0044464	cytoplasm;plasma membrane;membrane;intracellular part;cell part	GO:0003824;GO:0004672;GO:0004713;GO:0004871;GO:0005070;GO:0005488;GO:0005515;GO:0016301;GO:0016740;GO:0016772;GO:0016773;GO:0030674;GO:0060089;GO:0060090	catalytic activity;protein kinase activity;protein tyrosine kinase activity;signal transducer activity;SH3/SH2 adaptor activity;binding;protein binding;kinase activity;transferase activity;transferase activity, transferring phosphorus-containing groups	GO:0000165;GO:0006950;GO:0007154;GO:0007165;GO:0007242;GO:0007243;GO:0007254;GO:0007264;GO:0007265;GO:0009987;GO:0031098;GO:0033554;GO:0050789;GO:0050794;GO:0050896;GO:0051716;GO:0065007	MAPKKK cascade;response to stress;cell communication;signal transduction;intracellular signaling cascade;protein kinase cascade;JNK cascade;small GTPase mediated signal transduction;Ras protein signal transduction;cellular process	hsa:1399	ko04010;ko04012;ko04810;ko04510;ko04910;ko04062;ko05200;ko05220;ko05211	MAPK signaling pathway;ErbB signaling pathway;Regulation of actin cytoskeleton;Focal adhesion;Insulin signaling pathway;Chemokine signaling pathway;Pathways in cancer;Chronic myeloid leukemia;Renal cell carcinoma	K04438	1	4	4	8	4	4	8	4	4	8	1	1	1	0	1	1	0	0	1	1	1
3425;7048;8954;9195;9909;11044;11099;11240;12083;13530;16545;16699;18566;19393;20038;20947;21137;21138;21242;21752;23344;23757;25172;28442;29634;30369;33585;34325;36739	384	635	IPI00004860;IPI00759723	29;25	29;25	29;25	FALSE	Arginyl-tRNA synthetase, cytoplasmic;Arginine--tRNA ligase	RARS	Isoform Complexed of Arginyl-tRNA synthetase, cytoplasmic;Isoform Monomeric of Arginyl-tRNA synthetase, cytoplasmic	P54136-1;P54136;B4DXW6;P54136-2	SYRC_HUMAN	ENST00000231572	OTTHUMP00000160962	NP_002878	PF03485;PF05746;PF00750	Arg_tRNA_synt_N;DALR_1;tRNA-synt_1d	Arginyl tRNA synthetase N terminal domain;DALR anticodon binding domain;tRNA synthetases class I (R)	GO:0000267;GO:0005625;GO:0005634;GO:0005737;GO:0043226;GO:0043227;GO:0043229;GO:0043231;GO:0044424;GO:0044464	cell fraction;soluble fraction;nucleus;cytoplasm;organelle;membrane-bounded organelle;intracellular organelle;intracellular membrane-bounded organelle;intracellular part;cell part	GO:0000166;GO:0001882;GO:0001883;GO:0003824;GO:0004812;GO:0004814;GO:0005488;GO:0005515;GO:0005524;GO:0016874;GO:0016875;GO:0016876;GO:0017076;GO:0030554;GO:0032553;GO:0032555;GO:0032559	nucleotide binding;nucleoside binding;purine nucleoside binding;catalytic activity;aminoacyl-tRNA ligase activity;arginine-tRNA ligase activity;binding;protein binding;ATP binding;ligase activity;ligase activity, forming carbon-oxygen bonds	GO:0006082;GO:0006139;GO:0006399;GO:0006418;GO:0006420;GO:0006519;GO:0006520;GO:0006807;GO:0008152;GO:0009308;GO:0009987;GO:0016070;GO:0019752;GO:0034660;GO:0034960;GO:0042180;GO:0043038;GO:0043039;GO:0043170;GO:0043283;GO:0043436;GO:0044106;GO:0044237;GO:0044238;GO:0044260	organic acid metabolic process;nucleobase, nucleoside, nucleotide and nucleic acid metabolic process;tRNA metabolic process;tRNA aminoacylation for protein translation;arginyl-tRNA aminoacylation;cellular amino acid and derivative metabolic process	hsa:5917	ko00970	Aminoacyl-tRNA biosynthesis	K01887	2	29	31	72	29	31	72	29	31	72	21	16	14	10	16	8	0	2	14	11	15
7061;7293;8469;13826;14591;19828;20377;21420;22306;28120;30851;31486;33409;33692;34173;34907;36807	385;386;387	38;81;199	IPI00004902;IPI00556451	17;14	17;14	17;14	FALSE	Electron transfer flavoprotein subunit beta	ETFB;FP585	Isoform 1 of Electron transfer flavoprotein subunit beta;Isoform 2 of Electron transfer flavoprotein subunit beta	P38117-1;P38117;A8K766;P38117-2	ETFB_HUMAN	ENST00000309244;ENST00000354232	OTTHUMP00000076475;OTTHUMP00000083400;OTTHUMP00000076476	NP_001976;NP_001014763	PF01012	ETF	Electron transfer flavoprotein domain	GO:0005759;GO:0044422;GO:0044424;GO:0044429;GO:0044444;GO:0044446;GO:0044464	mitochondrial matrix;organelle part;intracellular part;mitochondrial part;cytoplasmic part;intracellular organelle part;cell part	GO:0009055	electron carrier activity	GO:0006091;GO:0006810;GO:0008152;GO:0009987;GO:0022900;GO:0044237;GO:0051234;GO:0055114	generation of precursor metabolites and energy;transport;metabolic process;cellular process;electron transport chain;cellular metabolic process;establishment of localization;oxidation reduction					2	17	20	48	17	20	48	17	20	48	6	2	10	5	11	6	6	0	5	8	14
5233;7020;16818;18711;19077;26691;27482;28252;30039			IPI00004962;IPI00945220;IPI00794742	9;8;2	9;8;2	9;8;2	FALSE	Golgi integral membrane protein 4;Golgi phosphoprotein 4;Golgi integral membrane protein, cis;Golgi-localized phosphoprotein of 130 kDa	GOLIM4;GIMPC;GOLPH4;GPP130	Golgi integral membrane protein 4;Uncharacterized protein	O00461;C9J8T3	GOLI4_HUMAN	ENST00000309027	OTTHUMP00000173492	NP_055313				GO:0000139;GO:0005634;GO:0005796;GO:0005801;GO:0010008;GO:0016020;GO:0016021;GO:0016023;GO:0030139;GO:0031090;GO:0031224;GO:0031410;GO:0031974;GO:0031982;GO:0031988;GO:0032580;GO:0043226;GO:0043227;GO:0043229;GO:0043231;GO:0043233;GO:0044422;GO:0044424;GO:0044425;GO:0044431;GO:0044440;GO:0044444;GO:0044446;GO:0044464;GO:0070013	Golgi membrane;nucleus;Golgi lumen;cis-Golgi network;endosome membrane;membrane;integral to membrane;cytoplasmic membrane-bounded vesicle;endocytic vesicle;organelle membrane;intrinsic to membrane;cytoplasmic vesicle;membrane-enclosed lumen;vesicle			GO:0006810;GO:0051234	transport;establishment of localization	hsa:27333				3	9	9	18	9	9	18	9	9	18	3	4	1	0	2	0	4	5	0	0	1
1953;3005;9371;15590;16686;25803;26547;30167;31937;33077;33078;34149;35874			IPI00004968	13	13	13	FALSE	Pre-mRNA-processing factor 19;PRP19/PSO4 homolog;Nuclear matrix protein 200;Senescence evasion factor	PRPF19;NMP200;PRP19;SNEV	Pre-mRNA-processing factor 19	Q9UMS4	PRP19_HUMAN	ENST00000227524		NP_055317	PF08606;PF04564;PF00400	Prp19;U-box;WD40	Prp19/Pso4-like;U-box domain;WD domain, G-beta repeat	GO:0000151;GO:0005654;GO:0005681;GO:0030529;GO:0032991;GO:0043234;GO:0044422;GO:0044424;GO:0044428;GO:0044446;GO:0044464	ubiquitin ligase complex;nucleoplasm;spliceosomal complex;ribonucleoprotein complex;macromolecular complex;protein complex;organelle part;intracellular part;nuclear part;intracellular organelle part;cell part	GO:0003676;GO:0003677;GO:0003824;GO:0004842;GO:0005488;GO:0005515;GO:0016874;GO:0016879;GO:0016881;GO:0019787	nucleic acid binding;DNA binding;catalytic activity;ubiquitin-protein ligase activity;binding;protein binding;ligase activity;ligase activity, forming carbon-nitrogen bonds;acid-amino acid ligase activity;small conjugating protein ligase activity	GO:0000209;GO:0006139;GO:0006259;GO:0006281;GO:0006396;GO:0006397;GO:0006464;GO:0006807;GO:0006950;GO:0006974;GO:0008152;GO:0008380;GO:0009987;GO:0016070;GO:0016071;GO:0016567;GO:0019538;GO:0032446;GO:0033554;GO:0034960;GO:0034984;GO:0043170;GO:0043283;GO:0043412;GO:0043687;GO:0044237;GO:0044238;GO:0044260;GO:0044267;GO:0050896;GO:0051716;GO:0070647	protein polyubiquitination;nucleobase, nucleoside, nucleotide and nucleic acid metabolic process;DNA metabolic process;DNA repair;RNA processing;mRNA processing;protein modification process;nitrogen compound metabolic process;response to stress	hsa:27339	ko04120	Ubiquitin mediated proteolysis	K10599	1	13	13	27	13	13	27	13	13	27	7	5	3	4	3	7	0	1	3	6	3
537;7552;9531;20226;21682;24558;25114			IPI00004970;IPI00965271	7;7	7;7	7;7	FALSE	Small subunit processome component 20 homolog;Down-regulated in metastasis protein;Protein Key-1A6;Novel nucleolar protein 73	UTP20;DRIM	Small subunit processome component 20 homolog;similar to Temporarily Assigned Gene name family member	O75691;B4DN27	UTP20_HUMAN	ENST00000261637	OTTHUMP00000168915	NP_055318;XP_941315	PF07539	DRIM	Down-regulated in metastasis	GO:0005730;GO:0005732;GO:0030529;GO:0032991;GO:0043226;GO:0043228;GO:0043229;GO:0043232;GO:0044422;GO:0044424;GO:0044428;GO:0044446;GO:0044464	nucleolus;small nucleolar ribonucleoprotein complex;ribonucleoprotein complex;macromolecular complex;organelle;non-membrane-bounded organelle;intracellular organelle;intracellular non-membrane-bounded organelle;organelle part;intracellular part	GO:0005488;GO:0005515	binding;protein binding	GO:0008285;GO:0042127;GO:0048519;GO:0048523;GO:0050789;GO:0050794;GO:0065007	negative regulation of cell proliferation;regulation of cell proliferation;negative regulation of biological process;negative regulation of cellular process;regulation of biological process;regulation of cellular process;biological regulation	hsa:27340				2	7	7	10	7	7	10	7	7	10	0	0	1	2	0	3	0	2	0	2	2
1033;1213;2055;2142;2476;2936;5268;6341;6729;7160;7369;7995;8000;8586;8793;8856;9733;12084;13684;13711;13719;14028;14718;16889;17290;17667;17715;17885;18023;20250;20675;20690;20913;21409;22178;22717;22809;23976;25513;26907;27019;28150;28362;28549;29849;29858;29929;29967;30514;34508;34611;35174;35752;36166;36167;36315;36833;36884	388;389;390	10;325;413	IPI00607584;IPI00005024;IPI00908888;IPI00909101;REV_IPI00436355;REV_IPI00427586;REV_IPI00552517;REV_IPI00946789;REV_IPI00847942	58;58;27;5;1;1;1;1;1	58;58;27;5;1;1;1;1;1	58;58;27;5;1;1;1;1;1	FALSE	Myb-binding protein 1A	MYBBP1A;P160	Isoform 2 of Myb-binding protein 1A;Isoform 1 of Myb-binding protein 1A	Q9BQG0-2;Q9BQG0;Q9BQG0-1;B4DE42	MBB1A_HUMAN	ENST00000254718;ENST00000381556	OTTHUMP00000115937;OTTHUMP00000183057;OTTHUMP00000183058	NP_001099008;NP_055335	PF04931	DNA_pol_phi	DNA polymerase phi	GO:0005730;GO:0005737;GO:0031074;GO:0032991;GO:0042564;GO:0043226;GO:0043228;GO:0043229;GO:0043232;GO:0043234;GO:0044422;GO:0044424;GO:0044428;GO:0044446;GO:0044464	nucleolus;cytoplasm;nucleocytoplasmic shuttling complex;macromolecular complex;NLS-dependent protein nuclear import complex;organelle;non-membrane-bounded organelle;intracellular organelle;intracellular non-membrane-bounded organelle;protein complex	GO:0003676;GO:0003677;GO:0003824;GO:0003887;GO:0005488;GO:0005515;GO:0008134;GO:0016740;GO:0016772;GO:0016779;GO:0034061	nucleic acid binding;DNA binding;catalytic activity;DNA-directed DNA polymerase activity;binding;protein binding;transcription factor binding;transferase activity;transferase activity, transferring phosphorus-containing groups	GO:0006139;GO:0006350;GO:0006355;GO:0006807;GO:0006810;GO:0006913;GO:0008152;GO:0009058;GO:0009059;GO:0009889;GO:0009987;GO:0010468;GO:0010556;GO:0019219;GO:0019222;GO:0031323;GO:0031326;GO:0034645;GO:0034960;GO:0034961;GO:0043170;GO:0043283;GO:0043284;GO:0044237;GO:0044238;GO:0044249;GO:0044260;GO:0045449;GO:0046907;GO:0050789;GO:0050794;GO:0051169;GO:0051171;GO:0051234;GO:0051252;GO:0051649;GO:…	nucleobase, nucleoside, nucleotide and nucleic acid metabolic process;transcription;regulation of transcription, DNA-dependent;nitrogen compound metabolic process;transport;nucleocytoplasmic transport;metabolic process;biosynthetic process	hsa:10514			K02331	9	58	63	111	58	63	111	58	63	111	3	3	3	0	5	18	0	7	0	0	2
124;373;2325;25167;32635			IPI00005038;IPI00795860;IPI00796361	5;4;3	5;4;3	5;4;3	FALSE	Ribonuclease UK114;14.5 kDa translational inhibitor protein;p14.5;UK114 antigen homolog	HRSP12;PSP	Ribonuclease UK114;11 kDa protein;8 kDa protein	P52758;Q6IBG0	UK114_HUMAN	ENST00000254878	OTTHUMP00000178126;OTTHUMP00000178127;OTTHUMP00000178128	NP_005827	PF01042	Ribonuc_L-PSP	Endoribonuclease L-PSP	GO:0005634;GO:0005737;GO:0043226;GO:0043227;GO:0043229;GO:0043231;GO:0044424;GO:0044464	nucleus;cytoplasm;organelle;membrane-bounded organelle;intracellular organelle;intracellular membrane-bounded organelle;intracellular part;cell part	GO:0003824;GO:0004518;GO:0004519;GO:0016787;GO:0016788	catalytic activity;nuclease activity;endonuclease activity;hydrolase activity;hydrolase activity, acting on ester bonds	GO:0006417;GO:0006449;GO:0009889;GO:0010468;GO:0010556;GO:0010608;GO:0019222;GO:0031323;GO:0031326;GO:0032268;GO:0043244;GO:0050789;GO:0050794;GO:0051128;GO:0051246;GO:0060255;GO:0065007;GO:0080090	regulation of translation;regulation of translational termination;regulation of biosynthetic process;regulation of gene expression;regulation of macromolecule biosynthetic process;posttranscriptional regulation of gene expression	hsa:10247				3	5	5	8	5	5	8	5	5	8	3	0	3	0	1	0	0	1	1	0	1
991;2277;6570;6748;7856;11619;16761;17200;21066;25638;31387;32369;33131			IPI00513827;IPI00895801;IPI00005040	13;13;13	13;13;13	13;13;13	FALSE	Putative uncharacterized protein DKFZp686M24262;Medium-chain specific acyl-CoA dehydrogenase, mitochondrial	DKFZp686M24262;ACADM	Putative uncharacterized protein DKFZp686M24262;Isoform 2 of Medium-chain specific acyl-CoA dehydrogenase, mitochondrial;Isoform 1 of Medium-chain specific acyl-CoA dehydrogenase, mitochondrial	Q5HYG7;Q5T4U5;P11310-2;P11310;P11310-1;B4DJE7;B4DVB1;B4DVE0;B4DWX6;B7Z9I1	Q5HYG7_HUMAN;ACADM_HUMAN	ENST00000370834;ENST00000370841	OTTHUMP00000011346;OTTHUMP00000011345	NP_001120800;NP_000007	PF00441;PF02770;PF02771	Acyl-CoA_dh_1;Acyl-CoA_dh_M;Acyl-CoA_dh_N	Acyl-CoA dehydrogenase, C-terminal domain;Acyl-CoA dehydrogenase, middle domain;Acyl-CoA dehydrogenase, N-terminal domain	GO:0005759;GO:0044422;GO:0044424;GO:0044429;GO:0044444;GO:0044446;GO:0044464	mitochondrial matrix;organelle part;intracellular part;mitochondrial part;cytoplasmic part;intracellular organelle part;cell part	GO:0000166;GO:0001882;GO:0001883;GO:0003824;GO:0003995;GO:0005488;GO:0009055;GO:0016491;GO:0016627;GO:0017076;GO:0030554;GO:0048037;GO:0050660;GO:0050662	nucleotide binding;nucleoside binding;purine nucleoside binding;catalytic activity;acyl-CoA dehydrogenase activity;binding;electron carrier activity;oxidoreductase activity;oxidoreductase activity, acting on the CH-CH group of donors	GO:0008152;GO:0006082;GO:0006629;GO:0006631;GO:0006635;GO:0009056;GO:0009062;GO:0009987;GO:0016042;GO:0016054;GO:0019395;GO:0019752;GO:0030258;GO:0032787;GO:0034440;GO:0042180;GO:0043436;GO:0044237;GO:0044238;GO:0044242;GO:0044248;GO:0044255;GO:0046395;GO:0055114	metabolic process;organic acid metabolic process;lipid metabolic process;fatty acid metabolic process;fatty acid beta-oxidation;catabolic process;fatty acid catabolic process;cellular process;lipid catabolic process;organic acid catabolic process	hsa:34	ko00640;ko00071;ko00280;ko00410;ko03320	Propanoate metabolism;Fatty acid metabolism;Valine, leucine and isoleucine degradation;beta-Alanine metabolism;PPAR signaling pathway	K00249	3	13	13	33	13	13	33	13	13	33	4	7	11	6	7	3	0	0	7	4	2
5943;26097;28750;30801			IPI00169342;IPI00005042;IPI00964320;IPI00965625;IPI00965845;IPI00965724;IPI00967035;IPI00968211;IPI00966779;IPI00964984;IPI00967966	4;4;3;3;2;2;2;2;2;2;1	4;4;3;3;2;2;2;2;2;2;1	4;4;3;3;2;2;2;2;2;2;1	FALSE	RNA-binding protein 47;RNA-binding motif protein 47;cDNA FLJ51456, moderately similar to APOBEC1 complementation factor	RBM47	Isoform 1 of RNA-binding protein 47;Isoform 2 of RNA-binding protein 47;cDNA FLJ51456, moderately similar to APOBEC1 complementation factor;Uncharacterized protein;Uncharacterized protein;Uncharacterized protein;Uncharacterized protein;Uncharacterized prot	A0AV96-1;A0AV96;B7ZLP7;A0AV96-2;B7Z8Z7;D6R9D6;D6RBS9;D6REZ6;D6R9M7;D6RFL5;D6RA49;D6RBP6	RBM47_HUMAN;B7Z8Z7_HUMAN	ENST00000319592;ENST00000381793	OTTHUMP00000158755;OTTHUMP00000158756	NP_001092104;NP_061900	PF00076	RRM_1	RNA recognition motif. (a.k.a. RRM, RBD, or RNP domain)	GO:0005634;GO:0043226;GO:0043227;GO:0043229;GO:0043231;GO:0044424;GO:0044464	nucleus;organelle;membrane-bounded organelle;intracellular organelle;intracellular membrane-bounded organelle;intracellular part;cell part	GO:0003676;GO:0003723;GO:0005488	nucleic acid binding;RNA binding;binding			hsa:54502				11	4	4	6	4	4	6	4	4	6	0	0	0	0	0	0	0	0	0	0	0
8532;9365;15418;15893;18490;19230;21035;29714;32195;36585;38119			IPI00068506;IPI00005045;IPI00925351	11;11;6	11;11;6	11;11;6	FALSE	ATP-binding cassette, sub-family F (GCN20), member 2, isoform CRA_d;Putative uncharacterized protein ABCF2;ATP-binding cassette sub-family F member 2;Iron-inhibited ABC transporter 2	ABCF2;hCG_1643314;HUSSY-18	ATP-binding cassette sub-family F member 2 isoform b;ATP-binding cassette sub-family F member 2;Uncharacterized protein	Q75MJ1;Q9UG63;Q75MJ0;C9JHK9;C9JZV3	Q75MJ1_HUMAN;ABCF2_HUMAN	ENST00000222388;ENST00000287844	OTTHUMP00000025088;OTTHUMP00000206141;OTTHUMP00000206140;OTTHUMP00000206142	NP_005683;NP_009120	PF00005	ABC_tran	ABC transporter	GO:0005740;GO:0031967;GO:0031975;GO:0032991;GO:0043190;GO:0043234;GO:0044422;GO:0044424;GO:0044425;GO:0044429;GO:0044444;GO:0044446;GO:0044464	mitochondrial envelope;organelle envelope;envelope;macromolecular complex;ATP-binding cassette (ABC) transporter complex;protein complex;organelle part;intracellular part;membrane part;mitochondrial part;cytoplasmic part;intracellular organelle part	GO:0000166;GO:0001882;GO:0001883;GO:0003824;GO:0005488;GO:0005524;GO:0016462;GO:0016787;GO:0016817;GO:0016818;GO:0016887;GO:0017076;GO:0017111;GO:0030554;GO:0032553;GO:0032555;GO:0032559;GO:0005215	nucleotide binding;nucleoside binding;purine nucleoside binding;catalytic activity;binding;ATP binding;pyrophosphatase activity;hydrolase activity;hydrolase activity, acting on acid anhydrides	GO:0006810;GO:0051234	transport;establishment of localization	hsa:10061			K06185	3	11	11	18	11	11	18	11	11	18	2	0	0	1	2	5	0	0	1	0	0
13441;15531;17733;17795;23257;25585	391	43	IPI00005050	6	6	6	FALSE	28S ribosomal protein S14, mitochondrial;S14mt;MRP-S14	MRPS14	28S ribosomal protein S14, mitochondrial	O60783;B2R4A5;Q96Q61	RT14_HUMAN	ENST00000367677	OTTHUMP00000032803	NP_071383	PF00253	Ribosomal_S14	Ribosomal protein S14p/S29e	GO:0000313;GO:0005761;GO:0005840;GO:0030529;GO:0032991;GO:0043226;GO:0043228;GO:0043229;GO:0043232;GO:0044422;GO:0044424;GO:0044429;GO:0044444;GO:0044446;GO:0044464	organellar ribosome;mitochondrial ribosome;ribosome;ribonucleoprotein complex;macromolecular complex;organelle;non-membrane-bounded organelle;intracellular organelle;intracellular non-membrane-bounded organelle;organelle part;intracellular part	GO:0003735;GO:0005198;GO:0005488;GO:0005515	structural constituent of ribosome;structural molecule activity;binding;protein binding	GO:0006412;GO:0008152;GO:0009058;GO:0009059;GO:0009987;GO:0019538;GO:0034645;GO:0034960;GO:0034961;GO:0043170;GO:0043283;GO:0043284;GO:0044237;GO:0044238;GO:0044249;GO:0044260;GO:0044267	translation;metabolic process;biosynthetic process;macromolecule biosynthetic process;cellular process;protein metabolic process;cellular macromolecule biosynthetic process;cellular biopolymer metabolic process;cellular biopolymer biosynthetic process	hsa:63931				1	6	8	16	6	8	16	6	8	16	3	3	3	3	2	2	1	1	2	3	2
1755;5190;7006;9324;15523;23721;29761;37357			IPI00005087;IPI00005089;IPI00794581	8;1;1	8;1;1	8;1;1	FALSE	Tropomodulin-3;Ubiquitous tropomodulin	TMOD3	Tropomodulin-3	Q9NYL9;Q5HYL6	TMOD3_HUMAN	ENST00000308580	OTTHUMP00000162615;OTTHUMP00000175812	NP_055362	PF03250	Tropomodulin	Tropomodulin	GO:0005737;GO:0005856;GO:0043226;GO:0043228;GO:0043229;GO:0043232;GO:0044424;GO:0044464	cytoplasm;cytoskeleton;organelle;non-membrane-bounded organelle;intracellular organelle;intracellular non-membrane-bounded organelle;intracellular part;cell part	GO:0003779;GO:0005488;GO:0005515;GO:0005523;GO:0008092	actin binding;binding;protein binding;tropomyosin binding;cytoskeletal protein binding			hsa:29766			K10370	3	8	8	15	8	8	15	8	8	15	0	2	5	0	6	2	0	0	2	0	0
483;5853;13855;16754;20153;21559;22689;27802			IPI00005102;IPI00642393;IPI00643452;IPI00909795	8;7;6;5	8;7;6;5	8;7;6;5	FALSE	Spermine synthase;Spermidine aminopropyltransferase;cDNA FLJ50114, highly similar to Spermine synthase (EC 2.5.1.22)	SMS	Isoform 1 of Spermine synthase;Isoform 2 of Spermine synthase;Protein;cDNA FLJ50114, highly similar to Spermine synthase	P52788-1;P52788;P52788-2;B4DE40	SPSY_HUMAN;B4DE40_HUMAN	ENST00000265782;ENST00000404933	OTTHUMP00000023049;OTTHUMP00000023048;OTTHUMP00000023050	NP_004586	PF01564	Spermine_synth	Spermine/spermidine synthase			GO:0003824;GO:0004766;GO:0016740;GO:0016765;GO:0016768	catalytic activity;spermidine synthase activity;transferase activity;transferase activity, transferring alkyl or aryl (other than methyl) groups;spermine synthase activity	GO:0000096;GO:0006082;GO:0006519;GO:0006520;GO:0006555;GO:0006575;GO:0006576;GO:0006595;GO:0006596;GO:0006597;GO:0006790;GO:0006807;GO:0008152;GO:0008215;GO:0009058;GO:0009066;GO:0009308;GO:0009309;GO:0009987;GO:0019752;GO:0034641;GO:0042180;GO:0042398;GO:0042401;GO:0043436;GO:0044106;GO:0044237;GO:0044238;GO:0044249;GO:0044271	sulfur amino acid metabolic process;organic acid metabolic process;cellular amino acid and derivative metabolic process;cellular amino acid metabolic process;methionine metabolic process;cellular amino acid derivative metabolic process	hsa:6611	ko00330;ko00410;ko00480	Arginine and proline metabolism;beta-Alanine metabolism;Glutathione metabolism	K00802	4	8	9	17	8	9	17	8	9	17	3	1	3	0	4	1	0	0	2	1	5
10174;24581	392	145	IPI00940542;IPI00973168;IPI00005119;IPI00641353	2;2;2;1	2;2;2;1	2;2;2;1	FALSE	Trafficking protein particle complex subunit 2;Sedlin;MBP-1-interacting protein 2A;Putative uncharacterized protein TRAPPC2	TRAPPC2;SEDL;TRAPPC2P1;SEDLP	trafficking protein particle complex subunit 2 isoform 2;Isoform 2 of Trafficking protein particle complex subunit 2;Isoform 1 of Trafficking protein particle complex subunit 2;Uncharacterized protein	O14582-2;O14582;O14582-1;Q6IBE5;A6NF76	TPPC2_HUMAN;A6NF76_HUMAN	ENST00000358231;ENST00000359680;ENST00000380579;ENST00000380578	OTTHUMP00000022938;OTTHUMP00000076633;OTTHUMP00000022937	NP_001122307;NP_001011658;NP_055378	PF04628	Sedlin_N	Sedlin, N-terminal conserved region	GO:0005783;GO:0005794;GO:0043226;GO:0043227;GO:0043229;GO:0043231;GO:0044424;GO:0044444;GO:0044464;GO:0048471;GO:0005622	endoplasmic reticulum;Golgi apparatus;organelle;membrane-bounded organelle;intracellular organelle;intracellular membrane-bounded organelle;intracellular part;cytoplasmic part;cell part;perinuclear region of cytoplasm;intracellular	GO:0005488;GO:0005515;GO:0008134	binding;protein binding;transcription factor binding	GO:0001501;GO:0006139;GO:0006350;GO:0006355;GO:0006807;GO:0006810;GO:0006888;GO:0008152;GO:0009058;GO:0009059;GO:0009889;GO:0009987;GO:0010468;GO:0010556;GO:0016192;GO:0019219;GO:0019222;GO:0031323;GO:0031326;GO:0032502;GO:0034645;GO:0034960;GO:0034961;GO:0043170;GO:0043283;GO:0043284;GO:0044237;GO:0044238;GO:0044249;GO:0044260;GO:0045449;GO:0046907;GO:0048193;GO:0048731;GO:0048856;GO:0050789;GO:…	skeletal system development;nucleobase, nucleoside, nucleotide and nucleic acid metabolic process;transcription;regulation of transcription, DNA-dependent;nitrogen compound metabolic process;transport;ER to Golgi vesicle-mediated transport	hsa:6399				4	2	3	7	2	3	7	2	3	7	0	1	0	1	0	1	0	0	0	1	0
590;827;2784;7264;7580;8896;10567;11172;12875;15258;15933;16470;16757;17504;19229;19369;19463;22022;25188;26635;26663;28448;28716;33417			IPI00005154;IPI00556260	24;6	24;6	24;6	FALSE	FACT complex subunit SSRP1;Facilitates chromatin transcription complex subunit SSRP1;FACT 80 kDa subunit;FACTp80;Chromatin-specific transcription elongation factor 80 kDa subunit;Structure-specific recognition protein 1;Recombination signal sequence recognition protein 1;T160	SSRP1;FACT80	FACT complex subunit SSRP1	Q08945	SSRP1_HUMAN	ENST00000278412		NP_003137	PF00505;PF03531	HMG_box;SSrecog	HMG (high mobility group) box;Structure-specific recognition protein (SSRP1)	GO:0005654;GO:0005694;GO:0005737;GO:0043226;GO:0043228;GO:0043229;GO:0043232;GO:0044422;GO:0044424;GO:0044428;GO:0044446;GO:0044464	nucleoplasm;chromosome;cytoplasm;organelle;non-membrane-bounded organelle;intracellular organelle;intracellular non-membrane-bounded organelle;organelle part;intracellular part;nuclear part;intracellular organelle part;cell part	GO:0003676;GO:0003677;GO:0005488;GO:0005515	nucleic acid binding;DNA binding;binding;protein binding	GO:0006139;GO:0006259;GO:0006260;GO:0006281;GO:0006350;GO:0006355;GO:0006807;GO:0006950;GO:0006974;GO:0008152;GO:0009058;GO:0009059;GO:0009889;GO:0009987;GO:0010468;GO:0010556;GO:0019219;GO:0019222;GO:0031323;GO:0031326;GO:0033554;GO:0034645;GO:0034960;GO:0034961;GO:0034984;GO:0043170;GO:0043283;GO:0043284;GO:0044237;GO:0044238;GO:0044249;GO:0044260;GO:0045449;GO:0050789;GO:0050794;GO:0050896;GO:…	nucleobase, nucleoside, nucleotide and nucleic acid metabolic process;DNA metabolic process;DNA replication;DNA repair;transcription;regulation of transcription, DNA-dependent;nitrogen compound metabolic process;response to stress	hsa:6749			K09272	2	24	24	56	24	24	56	24	24	56	9	10	12	12	14	16	2	2	15	13	10
1248;1249;1650;2003;2457;4377;4378;4555;6135;7087;7438;8211;10227;10847;13969;14241;15135;15303;15352;16621;18300;18499;18614;19779;20339;22244;22671;23410;25344;25860;26847;27376;31194;31195;31744;34596;35956;37511;37582;37871	393	435	IPI00005158;IPI00334291;IPI00642982;REV_IPI00013452;REV_IPI00909383	40;40;37;1;1	40;40;37;1;1	40;40;37;1;1	FALSE	Lon protease homolog, mitochondrial;Lon protease-like protein;LONHs;Mitochondrial ATP-dependent protease Lon;Serine protease 15;Lon protease homolog;LONP1 protein	LONP1;PRSS15	Lon protease homolog, mitochondrial;Lon protease homolog;LONP1 protein	P36776;D6W635;B3KPH8;B3KU28;B3KXS5;B4DPX0;Q2VPA0;Q8N8K8;A4VCH6	LONM_HUMAN;B3KPH8_HUMAN;A4VCH6_HUMAN	ENST00000360614;ENST00000358403	OTTHUMP00000077871;OTTHUMP00000077870;OTTHUMP00000077869	NP_004784	PF00004;PF02190;PF05362	AAA;LON;Lon_C	ATPase family associated with various cellular activities (AAA);ATP-dependent protease La (LON) domain;Lon protease (S16) C-terminal proteolytic domain	GO:0009295;GO:0042645;GO:0044422;GO:0044424;GO:0044429;GO:0044444;GO:0044446;GO:0044464;GO:0005739;GO:0043226;GO:0043227;GO:0043229;GO:0043231	nucleoid;mitochondrial nucleoid;organelle part;intracellular part;mitochondrial part;cytoplasmic part;intracellular organelle part;cell part;mitochondrion;organelle;membrane-bounded organelle;intracellular organelle	GO:0000166;GO:0001882;GO:0001883;GO:0003676;GO:0003677;GO:0003723;GO:0003727;GO:0003824;GO:0004175;GO:0004176;GO:0004252;GO:0005488;GO:0005515;GO:0005524;GO:0008233;GO:0008236;GO:0010843;GO:0016462;GO:0016787;GO:0016817;GO:0016818;GO:0016887;GO:0017076;GO:0017111;GO:0017171;GO:0019899;GO:0030554;GO:0032553;GO:0032555;GO:0032559;GO:0042623;GO:0043531;GO:0043565;GO:0043566;GO:0051880;GO:0070011;GO:…	nucleotide binding;nucleoside binding;purine nucleoside binding;nucleic acid binding;DNA binding;RNA binding;single-stranded RNA binding;catalytic activity;endopeptidase activity;ATP-dependent peptidase activity;serine-type endopeptidase activity;binding	GO:0001666;GO:0006139;GO:0006259;GO:0006461;GO:0006508;GO:0006807;GO:0006950;GO:0006979;GO:0008152;GO:0009056;GO:0009057;GO:0009987;GO:0010926;GO:0016043;GO:0019538;GO:0019941;GO:0022607;GO:0030163;GO:0032042;GO:0033554;GO:0034599;GO:0034960;GO:0034962;GO:0042221;GO:0043170;GO:0043283;GO:0043285;GO:0043632;GO:0043933;GO:0044237;GO:0044238;GO:0044248;GO:0044257;GO:0044260;GO:0044265;GO:0044267;GO:…	response to hypoxia;nucleobase, nucleoside, nucleotide and nucleic acid metabolic process;DNA metabolic process;protein complex assembly;proteolysis;nitrogen compound metabolic process;response to stress;response to oxidative stress;metabolic process	hsa:9361			K08675	5	40	42	104	40	42	104	40	42	104	15	17	15	18	27	17	20	11	24	18	27
4691;4997;12889;13419;13583;14446;15475;18793;19902;21279;26951;27729;29712;34001;36145	394	119	IPI00470573;IPI00005159;IPI00176593	15;15;8	15;15;8	6;6;4	FALSE	cDNA FLJ51656, highly similar to Actin-like protein 2;Actin-related protein 2;Actin-like protein 2;Putative uncharacterized protein ENSP00000380341	ACTR2;ARP2	actin-related protein 2 isoform a;Actin-related protein 2;Uncharacterized protein	B4DHK9;P61160;D6W5F4;Q8IY98;A8MUT7	B4DHK9_HUMAN;ARP2_HUMAN;A8MUT7_HUMAN	ENST00000377982;ENST00000409926;ENST00000260641;ENST00000397155	OTTHUMP00000202270;OTTHUMP00000159937;OTTHUMP00000067922	NP_001005386;NP_005713	PF00022	Actin	Actin	GO:0005737;GO:0005885;GO:0032991;GO:0042995;GO:0043234;GO:0044422;GO:0044424;GO:0044430;GO:0044446;GO:0044464	cytoplasm;Arp2/3 protein complex;macromolecular complex;cell projection;protein complex;organelle part;intracellular part;cytoskeletal part;intracellular organelle part;cell part	GO:0005488;GO:0005515;GO:0000166;GO:0001882;GO:0001883;GO:0003779;GO:0005524;GO:0008092;GO:0017076;GO:0030554;GO:0032553;GO:0032555;GO:0032559	binding;protein binding;nucleotide binding;nucleoside binding;purine nucleoside binding;actin binding;ATP binding;cytoskeletal protein binding;purine nucleotide binding;adenyl nucleotide binding;ribonucleotide binding;purine ribonucleotide binding	GO:0006928;GO:0009987	cell motion;cellular process					3	15	17	39	15	17	39	6	6	13	3	5	10	3	8	8	0	0	7	1	2
2781;3390;8829;14699;16634;24385;25549;30454;32866;33224			IPI00005160;IPI00737530;IPI00927418;IPI00925033;IPI00924615;IPI00927612;IPI00927861;IPI00927206;IPI00925248;IPI00333068;IPI00909730;IPI00926706;IPI00925800;IPI00924861	10;9;7;5;5;5;4;4;3;1;1;1;1;1	10;9;7;5;5;5;4;4;3;1;1;1;1;1	10;9;7;5;5;5;4;4;3;1;1;1;1;1	FALSE	Actin-related protein 2/3 complex subunit 1B;Arp2/3 complex 41 kDa subunit;p41-ARC	ARPC1B;ARC41	Actin-related protein 2/3 complex subunit 1B;similar to actin related protein 2/3 complex subunit 1B;25 kDa protein;Uncharacterized protein;Uncharacterized protein;Uncharacterized protein	O15143;A4D275;C9J6C8;C9JEY1;C9J4Z7	ARC1B_HUMAN	ENST00000252725	OTTHUMP00000025215;OTTHUMP00000206018;OTTHUMP00000206020;OTTHUMP00000206019;OTTHUMP00000206029;OTTHUMP00000206030;OTTHUMP00000206031;OTTHUMP00000206028;OTTHUMP00000206026	NP_005711;XP_941344	PF00400	WD40	WD domain, G-beta repeat	GO:0005737;GO:0005885;GO:0032991;GO:0043234;GO:0044422;GO:0044424;GO:0044430;GO:0044446;GO:0044464	cytoplasm;Arp2/3 protein complex;macromolecular complex;protein complex;organelle part;intracellular part;cytoskeletal part;intracellular organelle part;cell part	GO:0003779;GO:0005198;GO:0005200;GO:0005488;GO:0005515;GO:0008092	actin binding;structural molecule activity;structural constituent of cytoskeleton;binding;protein binding;cytoskeletal protein binding	GO:0006928;GO:0008064;GO:0009987;GO:0019222;GO:0030832;GO:0030833;GO:0031323;GO:0032268;GO:0032271;GO:0032535;GO:0032956;GO:0032970;GO:0033043;GO:0043254;GO:0044087;GO:0050789;GO:0050794;GO:0051128;GO:0051246;GO:0051493;GO:0060255;GO:0065007;GO:0065008;GO:0080090	cell motion;regulation of actin polymerization or depolymerization;cellular process;regulation of metabolic process;regulation of actin filament length;regulation of actin filament polymerization;regulation of cellular metabolic process	hsa:10095	ko04810	Regulation of actin cytoskeleton	K05757	14	10	10	20	10	10	20	10	10	20	4	3	3	1	4	3	3	0	3	3	3
2712;3396;3975;5246;5564;5652;6030;7579;9056;15042;23623;24389;32387;33814;37064;37065	395;396	115;152	IPI00005161;IPI00000477;IPI00927156;IPI00925920;IPI00926315;IPI00925705	16;8;6;4;4;2	16;8;6;4;4;2	16;8;6;4;4;2	FALSE	Actin-related protein 2/3 complex subunit 2;Arp2/3 complex 34 kDa subunit;PNAS-139	ARPC2;ARC34;PRO2446	Actin-related protein 2/3 complex subunit 2;PNAS-139	O15144;Q53R19;Q9BXV5	ARPC2_HUMAN;Q9BXV5_HUMAN	ENST00000295685;ENST00000315717	OTTHUMP00000164144;OTTHUMP00000165866	NP_005722;NP_690601	PF04045	P34-Arc	Arp2/3 complex, 34 kD subunit p34-Arc	GO:0005737;GO:0005885;GO:0032991;GO:0042995;GO:0043234;GO:0044422;GO:0044424;GO:0044430;GO:0044446;GO:0044464;GO:0005856;GO:0043226;GO:0043228;GO:0043229;GO:0043232	cytoplasm;Arp2/3 protein complex;macromolecular complex;cell projection;protein complex;organelle part;intracellular part;cytoskeletal part;intracellular organelle part;cell part;cytoskeleton;organelle;non-membrane-bounded organelle	GO:0003779;GO:0005198;GO:0005200;GO:0005488;GO:0005515;GO:0008092	actin binding;structural molecule activity;structural constituent of cytoskeleton;binding;protein binding;cytoskeletal protein binding	GO:0006928;GO:0009987;GO:0008064;GO:0019222;GO:0030832;GO:0030833;GO:0031323;GO:0032268;GO:0032271;GO:0032535;GO:0032956;GO:0032970;GO:0033043;GO:0043254;GO:0044087;GO:0050789;GO:0050794;GO:0051128;GO:0051246;GO:0051493;GO:0060255;GO:0065007;GO:0065008;GO:0080090	cell motion;cellular process;regulation of actin polymerization or depolymerization;regulation of metabolic process;regulation of actin filament length;regulation of actin filament polymerization;regulation of cellular metabolic process	hsa:10109	ko04810	Regulation of actin cytoskeleton	K05758	6	16	19	39	16	19	39	16	19	39	4	1	4	5	7	5	1	1	6	0	9
[truncated: 2,897 more rows]
[truncated: 435 more columns]
