# Supplementary material for: Combining affinity proteomics and network context to identify new phosphatase substrates and adapters in growth pathways
Source: Front Genet. 2014 May 7;5:115. doi: 10.3389/fgene.2014.00115 (PMC4019850; doi:10.3389/fgene.2014.00115)
Supplement: Table S2 — After statistical analysis, for each phosphatase the corresponding interactor is reported. In the “Phosph-SF” column, the intensity value of each interactor in phosphatase transfected cells was divided by its intensity in not transfected cells (Control). In the “PhosphTNF-Phosph” column, the intensity value of each interactor in cells over-expressing the phosphatase and stimulated with TNFα was divided by its intensity in transfected unstimulated cells. Finally in “PhosphTNF-SF” column, the intensity value of each interactor in cells over-expressing the phosphatase and stimulated with TNFα was divided by its intensity in not transfected cells. For each ratio, the corresponding significance B is reported. [file DataSheet2.XLSX]

## Sheet: Sheet1
Protein Names	Gene Names	Uniprot	Phosphatase SF-TAP	Literature Interaction Info	Phosph-SF	Phosph-SF Significance B	PhosphTNF-Phosph	PhosphTNF-Phosph Significance B	PhosphTNF-SF	PhosphTNF-SF Significance B
Serine/threonine-protein kinase N2	PKN2	Q16513	DUSP26	new	1.13672	0.463672	4.45999	7.29e-46	4.26755	0.000697178
Phosphorylated adapter RNA export protein	PHAX	Q9H814	PTPN3	new	4.29375	0.0615706	1.65605	0.00332781	7.9883	0.0577579
Ankyrin repeat and LEM domain-containing protein 2	ANKLE2	Q86XL3	PPP2CA	known	9.9202	7.17e-16	1.45205	0.000353438	15.6245	2.46e-21
E3 ubiquitin-protein ligase HECTD1	HECTD1	Q9ULT8	PPP2R3C	new	5.2662	1.18e-112	1.42952	0.159998	8.20655	1.4e-13
Nuclear cap-binding protein subunit 2	NCBP2	P52298	PTPN3	new	4.63555	0.0520961	1.4273	0.0400458	6.28315	0.0829351
Zinc finger CCHC domain-containing protein 8	ZCCHC8	Q6NZY4	PPP2CA	new	4.02125	6.78e-07	1.4141	0.000910265	4.2624	4.08e-07
Zinc finger Ran-binding domain-containing protein 2	ZRANB2	O95218	PTPN3	new	9.4678	0.0884331	1.3994	0.00809059	14.3	0.0759028
Ribonuclease P protein subunit p25	RPP25	Q9BUL9	PTPN3	new	5.5736	0.0340084	1.375	0.0670008	7.955	0.0581376
Growth arrest and DNA-damage-inducible proteins-interacting protein 1	GADD45GIP1	Q8TAE8	PTPN3	new	3.70695	0.083453	1.37235	0.068726	5.52025	0.0995554
Heat shock-related 70 kDa protein 2	HSPA2	P54652	DUSP18	new	4.2744	6.45e-23	1.36515	0.11595	4.49605	3.8e-11
Immature colon carcinoma transcript 1 protein	ICT1	Q14197	PTPN3	new	3.5691	0.0899473	1.3623	0.0756367	5.886	0.0910372
Rapamycin-insensitive companion of mTOR	RICTOR	Q6R327	PPP2CA	new	2.8451	3.81e-07	1.34015	0.00354706	3.16165	7.46e-09
Ribonuclease P protein subunit p20	POP7	O75817	PTPN3	new	5.58045	0.0339079	1.3125	0.119824	9.2009	0.0460236
cGMP-inhibited 3',5'-cyclic phosphodiesterase A	PDE3A	Q14432	PPP2CA	new	4.69025	3.97e-08	1.3053	0.0109608	5.74615	1.25e-09
RNA 3'-terminal phosphate cyclase	RTCD1	O00442	PTPN3	new	5.17845	0.0404858	1.29365	0.14166	6.7691	0.0743676
Chromodomain-helicase-DNA-binding protein 1	CHD1	O14646	PTPN3	new	4.2845	0.0618557	1.28575	0.15178	6.57135	0.0776926
Surfeit locus protein 2	SURF2	Q15527	PTPN3	new	4.01895	0.0707903	1.2845	0.153436	6.75865	0.0745381
Mimitin, mitochondrial	NDUFAF2	Q8N183	PPP2R3C	new	2.33763	6.03e-31	1.26485	0.380784	3.52875	6.69e-06
Serine/threonine-protein phosphatase 2A 56 kDa regulatory subunit alpha isoform	PPP2R5A	Q15172	PPP2CA	known	9.94595	6.66e-16	1.2618	0.0266432	15.4697	3.41e-21
Protein FAM40A	FAM40A	Q5VSL9	PPP2CA	known	3.96665	2.84e-11	1.25872	0.0209237	3.99795	3.84e-12
Protein LTV1 homolog	LTV1	Q96GA3	PTPN3	new	8.8128	0.0101108	1.25496	0.197264	13.2699	0.0243131
Dual specificity protein phosphatase 18	DUSP18	Q8NEJ0	DUSP18	new	5.62975	1.85e-54	1.2451	0.183046	5.74075	2.42e-20
Serine/threonine-protein phosphatase 2A 56 kDa regulatory subunit delta isoform	PPP2R5D	Q14738	PPP2CA	known	18.9165	6.91e-25	1.2437	0.0377825	26.318	1.84e-29
Serine/threonine-protein phosphatase 2A regulatory subunit B'' subunit beta	PPP2R3B	Q9Y5P8	PPP2CA	known	5.3034	3.37e-09	1.24095	0.0397985	5.0864	1.5e-08
Serine/threonine-protein phosphatase 2A 65 kDa regulatory subunit A alpha isoform	PPP2R1A	P30153	PPP2CA	known	15.8605	3.29e-22	1.2393	0.0410535	19.6325	1.01e-24
Tyrosine-protein phosphatase non-receptor type 3	PTPN3	P26045	PTPN3	new	14.9725	0.0503623	1.2344	0.109838	22.1735	0.0459047
Serine/threonine-protein phosphatase 2A 55 kDa regulatory subunit B alpha isoform	PPP2R2A	P63151	PPP2CA	known	16.54	7.84e-23	1.23415	0.0452005	22.7575	4.68e-27
Prefoldin subunit 6	PFDN6	O15212	PPP2CA	new	4.88585	1.78e-08	1.2317	0.0473007	6.142	2.99e-10
Protein phosphatase methylesterase 1	PPME1	Q9Y570	PPP2CA	known	18.673	1.1e-24	1.2301	0.0487184	21.489	3.89e-26
Heat shock protein 105 kDa	HSPH1	Q92598	DUSP18	new	2.68915	5.5e-19	1.23	0.203209	3.0996	1.14e-09
Serine/threonine-protein phosphatase 2A catalytic subunit alpha isoform	PPP2CA	P67775	PPP2CA	new	20.8905	1.82e-26	1.226	0.0525241	32.3085	4.88e-33
Serine/threonine-protein phosphatase 2A 55 kDa regulatory subunit B delta isoform	PPP2R2D	Q66LE6	PPP2CA	known	11.0855	2.88e-17	1.2248	0.0536863	16.6284	3.12e-22
Multiple myeloma tumor-associated protein 2	MMTAG2	Q9BU76	PTPN3	new	6.64215	0.0219378	1.22185	0.258207	8.2304	0.0551006
Probable dimethyladenosine transferase	DIMT1L	Q9UNQ2	PTPN3	new	5.8571	0.0301394	1.2213	0.259324	7.99265	0.0577086
Rho guanine nucleotide exchange factor 2	ARHGEF2	Q92974	PPP2CA	new	4.3024	2.02e-07	1.21949	0.0590998	5.6241	1.96e-09
cDNA FLJ16473 fis, clone BRHIP3026052, highly similar to Serine/threonine protein phosphatase 2A, 56 kDa regulatory subunit, gamma isoform		Q6ZN33	PPP2CA	new	13.148	1.54e-19	1.2106	0.0692525	15.022	8.86e-21
Uncharacterized protein C20orf117	C20orf117	O94964	PPP2CA	new	2.42135	0.00110209	1.20975	0.0702977	4.33425	3.03e-07
Serine/threonine-protein phosphatase 2A 56 kDa regulatory subunit epsilon isoform	PPP2R5E	Q16537	PPP2CA	known	16.916	3.6e-23	1.20695	0.0738382	23.3495	1.79e-27
DnaJ homolog subfamily B member 6	DNAJB6	O75190	PTPN3	new	4.05905	0.0693423	1.20075	0.304301	5.7853	0.0932734
Prefoldin subunit 3	VBP1	P61758	PPP2CA	new	4.5399	7.41e-08	1.19725	0.0873201	5.39215	4.67e-09
Prefoldin subunit 5	PFDN5	Q99471	PPP2CA	new	5.1548	6.06e-09	1.18785	0.102342	6.4986	8.53e-11
cDNA, FLJ92718, highly similar to Homo sapiens tripeptidyl peptidase I (TPP1), mRNA	TPP1	B2R608	PPP2R3C	new	3.5259	4.98e-23	1.18565	0.677712	4.02875	2.92e-06
Laminin subunit alpha-1	LAMA1	P25391	PTPN3	new	7.1575	0.0180239	1.18261	0.348816	8.87335	0.0488334
Prefoldin subunit 1	PFDN1	O60925	PPP2CA	new	5.89825	3.45e-10	1.1816	0.113497	7.22525	7.33e-12
Ubiquitin carboxyl-terminal hydrolase 7	USP7	Q93009	DUSP18	new	2.00105	3.74e-10	1.17841	0.286739	1.99275	0.000112635
Prefoldin subunit 4	PFDN4	Q9NQP4	PPP2CA	new	5.3905	2.4e-09	1.17355	0.129351	6.8376	2.67e-11
Mitochondrial 2-oxoglutarate/malate carrier protein	SLC25A11	Q02978	PPP2R3C	new	2.10665	2.86e-24	1.173	0.581762	2.41175	0.00124917
Dual specificity protein phosphatase 23	DUSP23	Q9BVJ7	PPP2CA	new	2.27615	5.53e-05	1.1676	0.113578	2.9386	5.99e-08
TIP41-like protein	TIPRL	O75663	PPP2CA	new	22.514	1.08e-27	1.162	0.155266	34.135	4.92e-34
Putative uncharacterized protein DCTN1	DCTN1	A8MY36	PTPN21	new	5.12837	4.23e-22	1.15351	0.517397	7.02217	1.91e-33
Calcium-binding mitochondrial carrier protein Aralar1	SLC25A12	O75746	PPP2R3C	new	2.25965	8.29e-11	1.15295	0.767547	2.32335	0.00402925
Programmed cell death protein 5	PDCD5	O14737	PPP2CA	new	3.6839	3.01e-06	1.1514	0.182632	4.5387	1.32e-07
Prefoldin subunit 2	PFDN2	Q9UHV9	PPP2CA	new	4.21825	2.89e-07	1.1501	0.186239	4.84505	3.87e-08
Serine/threonine-protein phosphatase 4 regulatory subunit 1	PPP4R1	Q8TF05	PPP2CA	new	12.6085	5.75e-19	1.1496	0.187641	13.7627	1.44e-19
Guanine nucleotide-binding protein G(I)/G(S)/G(O) subunit gamma-10	GNG10	P50151	PPP2R1A	new	7.32565	0.0296508	1.14809	0.575213	2.64979	0.129789
Serine/threonine-protein phosphatase 2A regulatory subunit B'' subunit alpha	PPP2R3A	Q06190	PPP2CA	known	7.81815	4.29e-13	1.14245	0.208626	7.60655	2.12e-12
Serine/threonine-protein phosphatase 2A 65 kDa regulatory subunit A beta isoform	PPP2R1B	P30154	PPP2CA	known	14.1867	1.34e-20	1.1409	0.213409	16.0892	9.35e-22
MMS19 nucleotide excision repair protein homolog	MMS19	Q96T76	DUSP26	new	2.8139	0.0227791	1.1362	0.227899	3.17465	0.00367435
FUS-interacting serine-arginine-rich protein 1	FUSIP1	O75494	PTPN3	new	4.7194	0.0500551	1.1362	0.484408	6.23375	0.0838847
Acyl-coenzyme A thioesterase 9, mitochondrial	ACOT9	Q9Y305	PPP2CA	new	2.46135	1.1e-05	1.13315	0.196167	1.81645	0.00204302
LIM domain-containing protein 1	LIMD1	Q9UGP4	PPP2CA	new	7.2212	1.72e-21	1.1274	0.213747	6.59625	3.77e-21
Golgi reassembly-stacking protein 2	GORASP2	Q9H8Y8	DUSP18	new	9.7779	1.6e-93	1.12702	0.395464	11.8095	2.17e-38
GrpE protein homolog 1, mitochondrial	GRPEL1	Q9HAV7	DUSP18	new	2.1908	1.54e-12	1.12322	0.40462	2.75435	4.05e-08
Probable ATP-dependent RNA helicase DDX20	DDX20	Q9UHI6	DUSP26	new	3.10045	0.0178487	1.1204	0.24979	3.6619	0.00223167
E3 ubiquitin-protein ligase UBR1	UBR1	Q8IWV7	DUSP26	new	5.1675	0.00905045	1.11773	0.111832	4.58105	0.00718103
Protein KRI1 homolog	KRI1	Q8N9T8	PTPN3	new	6.06935	0.0275944	1.11415	0.559965	8.4796	0.0525432
Dual specificity protein phosphatase 21	DUSP21	Q9H596	DUSP18	new	4.39455	1.99e-40	1.11215	0.432152	4.2555	1.29e-14
Uncharacterized protein C21orf70	C21orf70	Q9NSI2	PTPN3	new	5.63663	0.0330974	1.1117	0.568797	5.92646	0.0901605
DNA-directed RNA polymerase, mitochondrial	POLRMT	O00411	PTPN3	new	6.217	0.0259793	1.11111	0.570936	7.30485	0.0663238
Leydig cell tumor 10 kDa protein homolog	C19orf53	Q9UNZ5	PTPN3	new	6.23315	0.0258098	1.1077	0.583399	9.26625	0.0454904
ATPase family AAA domain-containing protein 3A	ATAD3A	Q9NVI7	DUSP26	new	2.7849	0.0296858	1.1044	0.310188	2.9934	0.00867265
Superkiller viralicidic activity 2-like 2	SKIV2L2	P42285	PPP2CA	new	2.6489	0.000369496	1.10424	0.352933	2.9423	0.000129437
Coiled-coil domain-containing protein 6	CCDC6	Q16204	PPP2CA	new	9.6955	1.37e-15	1.09845	0.379859	9.48835	7.3e-15
Importin-4	IPO4	Q8TEX9	DUSP26	new	2.7208	0.0266934	1.09745	0.381685	2.8348	0.00806569
Rapamycin-insensitive companion of mTOR	RICTOR	Q6R327	DUSP26	new	4.6693	0.0012711	1.09328	0.40176	4.75755	0.00012512
DnaJ homolog subfamily B member 6	DNAJB6	O75190	PPP2CA	new	4.14235	6.83e-12	1.0923	0.348597	4.65385	1.38e-14
Serine/threonine-protein phosphatase 2A 65 kDa regulatory subunit A alpha isoform	PPP2R1A	P30153	DUSP18	new	5.7233	1.81e-55	1.09161	0.486812	5.1194	4.97e-18
Cytosolic non-specific dipeptidase	CNDP2	Q96KP4	PPP2CA	new	4.7455	3.16e-08	1.09031	0.420045	0.808475	0.78852
RING finger protein 219	RNF219	Q5W0B1	DUSP26	new	3.68205	0.00553611	1.09005	0.417791	4.00315	0.00059105
Heat shock 70 kDa protein 4L	HSPA4L	O95757	DUSP18	new	2.99975	5.03e-23	1.08587	0.502922	2.9896	3.54e-09
Calcium-binding mitochondrial carrier protein Aralar1	SLC25A12	O75746	DUSP18	new	1.9944	2.9e-06	1.08569	0.502057	1.6506	0.0117561
UPF0195 protein FAM96B	FAM96B	Q9Y3D0	DUSP26	new	3.1908	0.0121505	1.08515	0.442913	3.2427	0.00314691
Myeloid leukemia factor 2	MLF2	Q15773	PPP2CA	new	4.4126	7.92e-13	1.0827	0.394267	4.08985	1.72e-12
Thyroid receptor-interacting protein 13	TRIP13	Q15645	DUSP18	new	2.57115	1.9e-17	1.07977	0.520458	2.5533	3.31e-07
TGF-beta receptor type-1	TGFBR1	P36897	DUSP26	new	2.94835	0.0181585	1.07797	0.481457	2.9677	0.00591662
Phosducin-like protein 3	PDCL3	Q9H2J4	PPP2CA	new	3.03635	7.22e-08	1.0765	0.425834	3.1076	1.23e-08
Heat shock 70 kDa protein 4	HSPA4	P34932	DUSP18	new	2.8356	6.81e-21	1.07415	0.536934	2.90775	8.24e-09
Calcipressin-1	RCAN1	P53805	PPP3CA	known	16.7612	9.5e-36	1.07334	0.687336	10.5866	2.81e-99
A-kinase anchor protein 8-like	AKAP8L	Q9ULX6	PPP2CA	new	4.706	8.02e-14	1.0711	0.454651	4.864	2.41e-15
HEAT repeat-containing protein 1	HEATR1	Q9H583	DUSP26	new	4.58745	0.0143041	1.0664	0.349889	4.268	0.00988417
Acyl-coenzyme A thioesterase 9, mitochondrial	ACOT9	Q9Y305	PPP2R3C	new	2.4556	2.09e-34	1.0658	0.891158	2.64125	0.000416978
Component of gems 4	GEMIN4	P57678	DUSP26	new	3.4961	0.00742204	1.06451	0.559179	2.94435	0.0062463
Prosaposin	PSAP	B1AVU8	DUSP18	new	14.8208	4.62e-130	1.06392	0.567886	13.9848	1.72e-43
Stromal cell-derived factor 2	SDF2	Q99470	PTPN21	new	4.93415	3.48e-21	1.06285	0.868917	3.5009	6.28e-15
Nucleolar protein 16	NOP16	Q9Y3C1	PTPN3	new	5.79895	0.0308868	1.05753	0.784617	6.61405	0.0769568
Putative uncharacterized protein DCTN1	DCTN1	A8MY36	PPP2CA	new	3.88685	1.22e-06	1.048	0.671408	4.28875	3.66e-07
Lipoma-preferred partner	LPP	Q93052	PPP2CA	new	2.8463	3.77e-07	1.0468	0.599128	2.69175	6.11e-07
cDNA FLJ76203, highly similar to Homo sapiens X-prolyl aminopeptidase (aminopeptidase P) 1, soluble (XPNPEP1), mRNA	XPNPEP1	A8K071	DUSP26	new	5.0121	0.000786694	1.04295	0.69736	4.6441	0.000157003
Putative uncharacterized protein MAP7	MAP7	A8MPQ8	PPP2CA	new	2.002	0.000585733	1.03987	0.644519	1.84745	0.00155495
Ancient ubiquitous protein 1	AUP1	Q9Y679	DUSP26	new	2.9734	0.0174128	1.03733	0.735786	3.07405	0.00462742
Acyl-CoA desaturase	SCD	O00767	DUSP26	new	3.82595	0.00584488	1.03529	0.686449	3.32675	0.00436552
Sjoegren syndrome/scleroderma autoantigen 1	SSSCA1	O60232	PTPN3	new	12.9008	0.0609523	1.0349	0.900923	11.2585	0.0975927
BAG family molecular chaperone regulator 2	BAG2	O95816	PPP2CA	new	5.2292	4.51e-09	1.0344	0.765624	5.53445	2.74e-09
Ubiquitin-conjugating enzyme E2 G2	UBE2G2	P60604	PPP2CA	new	2.655	2.01e-06	1.02893	0.719549	2.79975	2.21e-07
NAD-dependent deacetylase sirtuin-3, mitochondrial	SIRT3	Q9NTG7	PTPN21	new	2.9699	4.43e-11	1.02525	0.940001	3.1816	5.34e-13
T-complex protein 1 subunit gamma	CCT3	P49368	PPP2CA	known	6.12745	1.48e-10	1.02347	0.844931	5.7993	1.03e-09
T-complex protein 1 subunit epsilon	CCT5	P48643	PPP2CA	known	6.71305	1.8e-11	1.02098	0.863418	6.26425	1.94e-10
T-complex protein 1 subunit eta	CCT7	Q99832	PPP2CA	known	5.67875	7.9e-10	1.02022	0.869036	5.30815	6.43e-09
T-complex protein 1 subunit theta	CCT8	P50990	PPP2CA	known	4.41705	1.24e-07	1.01704	0.892854	4.4574	1.83e-07
Exportin-T	XPOT	O43592	DUSP26	new	5.878	0.00534647	1.01543	0.800933	5.36805	0.00335464
TIP41-like protein	TIPRL	O75663	PPP2R1A	new	8.2713	0.0454388	1.0135	0.979306	10.0942	0.0117055
T-complex protein 1 subunit zeta	CCT6A	P40227	PPP2CA	known	5.91055	3.3e-10	1.01173	0.932935	5.77595	1.12e-09
Serine/threonine-protein phosphatase 2A regulatory subunit B'	PPP2R4	Q15257	PPP2CA	known	14.6685	4.49e-21	1.01141	0.935325	14.746	1.61e-20
T-complex protein 1 subunit delta	CCT4	P50991	PPP2CA	known	4.7088	3.68e-08	1.01138	0.935591	4.6244	9.31e-08
Dual specificity protein phosphatase 26	DUSP26	Q9BV47	DUSP26	new	10.7365	0.000294616	1.011	0.848312	11.1063	4.49e-05
Serine/threonine-protein phosphatase 2A 55 kDa regulatory subunit B alpha isoform	PPP2R2A	P63151	PTPN21	new	1.96555	1.77e-05	1.01035	0.831452	1.868	6.05e-05
T-complex protein 1 subunit alpha	CCT1	P17987	PPP2CA	known	5.1284	6.73e-09	1.00474	0.986264	4.9321	2.75e-08
Ras-related protein Rab-31	RAB31	Q13636	PPP2R1A	new	6.38945	0.0397107	1.00377	0.953668	4.54665	0.0384102
Mitochondrial intermembrane space import and assembly protein 40	CHCHD4	Q8N4Q1	PPP2CA	new	6.21595	1.07e-10	1.0028	0.998776	6.4791	9.12e-11
Transmembrane protein 205	TMEM205	Q6UW68	PPP2R1A	new	3.6714	0.111314	1.00266	0.948191	3.8471	0.0581187
Serine/threonine-protein phosphatase 2A regulatory subunit B'' subunit gamma	PPP2R3C	Q969Q6	PPP2R3C	new	16.4625	4,9503128726473E-316	1.00215	0.810801	18.526	1.66e-24
Telomere length regulation protein TEL2 homolog	TELO2	Q9Y4R8	DUSP26	new	3.73745	0.00667092	1.0013	0.929867	3.438	0.00348634
Cation-independent mannose-6-phosphate receptor	IGF2R	P11717	PPP2R1A	new	6.15645	0.0724552	0.999005	0.951091	6.3765	0.034801
T-complex protein 1 subunit beta	CCT2	P78371	PPP2CA	known	5.0595	8.86e-09	0.99806	0.960026	5.0525	1.72e-08
DnaJ homolog subfamily B member 11	DNAJB11	Q9UBS4	PTPN21	new	5.67895	1.19e-19	0.996035	0.84325	6.61315	3.67e-28
Protein RER1	RER1	O15258	PPP2R1A	new	5.70535	0.0500042	0.994	0.905168	6.1075	0.0169863
Melanocyte-stimulating hormone receptor	MC1R	Q01726	DUSP18	new	2.00935	2.95e-10	0.993135	0.811646	1.9758	0.000133895
cDNA FLJ16129 fis, clone BRACE2039823, highly similar to CDP-diacylglycerol--inositol3-phosphatidyltransferase (EC 2,7,8,11)	CDIPT	B3KY94	PPP2R3C	new	2.46825	7.79e-13	0.992075	0.613982	2.63265	0.00104551
Vesicle-associated membrane protein 7	VAMP7	P51809	PPP2R1A	new	4.0722	0.0934981	0.987075	0.870689	3.075	0.0960534
Brefeldin A-inhibited guanine nucleotide-exchange protein 2	ARFGEF2	Q9Y6D5	DUSP26	new	4.91305	0.0110264	0.985735	0.868646	4.6365	0.00679301
Tetratricopeptide repeat protein 27	TTC27	Q6P3X3	DUSP26	new	5.31265	0.000522822	0.98545	0.824258	5.01785	7.49e-05
A-kinase anchor protein 9	AKAP9	Q99996	PPP3CA	new	24.8865	2.59e-61	0.981865	0.633088	18.932	9.45e-202
Transmembrane protein 167A	TMEM167A	Q8TBQ9	PPP2R1A	new	9.6766	0.0156029	0.97597	0.815435	5.36435	0.0246429
Protein SCO2 homolog, mitochondrial	SCO2	O43819	PPP2R3C	new	2.2664	7.14e-11	0.97466	0.539117	2.0281	0.0144498
Transmembrane protein 165	TMEM165	Q9HC07	DUSP26	new	5.02455	0.00108081	0.97384	0.833213	3.4261	0.00357086
E3 ubiquitin-protein ligase UBR2	UBR2	Q8IWV8	DUSP26	new	7.9772	0.00134704	0.97382	0.734613	6.7378	0.00100834
Heat shock protein beta-1	HSPB1	P04792	PPP2CA	new	2.3651	0.00144491	0.97273	0.753717	2.48425	0.00107109
RING finger protein 160	RNF160	O94822	DUSP26	new	5.00525	0.010259	0.97072	0.700597	4.4389	0.00829177
cDNA FLJ56301, highly similar to NADH-cytochrome b5 reductase (EC 1,6,2,2)	CYB5R3	B7Z7L3	PPP2R1A	new	4.01365	0.131328	0.970065	0.774982	4.01045	0.08723
Mitotic spindle assembly checkpoint protein MAD2A	MAD2L1	Q13257	DUSP26	new	4.8566	0.000976155	0.969435	0.652422	4.9256	8.98e-05
Mitochondrial import inner membrane translocase subunit Tim23	TIMM23	O14925	PPP2R3C	new	2.2947	3.8e-11	0.965915	0.502857	2.0815	0.0114912
Cyclin-T1	CCNT1	O60563	PPP2R1A	new	9.98685	0.0329186	0.965615	0.748224	8.30495	0.0190117
Dual specificity protein phosphatase 26	DUSP26	Q9BV47	DUSP26	new	14.6265	5.01e-05	0.96389	0.627449	14.8772	5.39e-06
Derlin-1	DERL1	Q9BUN8	PPP2R1A	new	5.3334	0.0570784	0.96371	0.754779	4.65935	0.0360443
Nucleoporin NUP188 homolog	NUP188	Q5SRE5	DUSP26	new	3.6602	0.00572857	0.96295	0.586488	3.22885	0.00324751
AFG3-like protein 2	AFG3L2	Q9Y4W6	PPP2R1A	new	5.639	0.0824983	0.96089	0.720009	4.8433	0.0613232
Fanconi anemia group D2 protein	FANCD2	Q9BXW9	DUSP26	new	4.4814	0.00166428	0.95953	0.552838	4.17265	0.000413242
Fanconi anemia group I protein	FANCI	Q9NVI1	DUSP26	new	5.6731	0.00620065	0.95815	0.568277	4.38995	0.00871694
Transmembrane protein 165	TMEM165	Q9HC07	PPP2R1A	new	4.43515	0.0804761	0.957475	0.724188	3.8082	0.0595362
Mitochondrial import inner membrane translocase subunit Tim17-B	TIMM17B	O60830	DUSP26	new	4.5725	0.00199911	0.956105	0.67469	4.1245	0.000912531
BAG family molecular chaperone regulator 2	BAG2	O95816	DUSP18	new	2.4403	9.51e-16	0.95604	0.956727	2.3903	1.82e-06
Adipocyte plasma membrane-associated protein	APMAP	Q9HDC9	DUSP18	new	3.7124	4.16e-32	0.95521	0.960073	3.5973	7.52e-12
Guanine nucleotide-binding protein G(I)/G(S)/G(T) subunit beta-2	GNB2	P62879	PPP2R1A	new	7.6664	0.0514608	0.954695	0.683385	6.34675	0.0351565
Sulfhydryl oxidase 2	QSOX2	Q6ZRP7	PPP2R1A	new	6.81375	0.0620483	0.95398	0.679189	5.4022	0.0493421
Dual specificity protein phosphatase 23	DUSP23	Q9BVJ7	DUSP26	new	4.02645	0.00326124	0.953595	0.496521	3.32555	0.00260889
WD repeat-containing protein 61	WDR61	Q9GZS3	DUSP18	new	17.789	4.96e-148	0.952715	0.970152	16.4411	1.11e-48
Aldehyde dehydrogenase family 3 member B1	ALDH3B1	P43353	DUSP26	new	3.89785	0.00396555	0.95101	0.47288	3.13285	0.00404296
Sequestosome-1	SQSTM1	Q13501	PPP2CA	new	2.2115	9.69e-05	0.95091	0.713473	2.139	0.000110127
Protein-tyrosine phosphatase mitochondrial 1	PTPMT1	Q8WUK0	PPP2CA	new	2.8136	5.01e-07	0.94974	0.705412	2.84995	1.38e-07
Calcineurin subunit B type 1	PPP3R1	P63098	PPP3CA	known	24.3153	3.55e-45	0.949455	0.565703	10.5077	1.14e-98
Enoyl-CoA hydratase domain-containing protein 1	ECHDC1	Q9NTX5	PPP2CA	new	9.2787	4.62e-15	0.949185	0.572064	7.53765	2.65e-12
Serine/threonine-protein phosphatase 4 catalytic subunit	PPP4C	P60510	PPP2CA	new	2.5745	4.06e-06	0.94731	0.688743	2.51335	3.29e-06
Ankyrin repeat and BTB/POZ domain-containing protein 2	ABTB2	Q8N961	DUSP26	new	14.821	4.62e-05	0.946185	0.453258	11.1271	4.44e-05
Glycine cleavage system H protein, mitochondrial	GCSH	P23434	PTPN21	new	1.91295	0.000301959	0.9457	0.434306	1.8322	0.000275833
Three prime repair exonuclease 1	TREX1	Q9NSU2	PPP2R1A	new	9.105	0.0386499	0.945065	0.627476	5.91645	0.0408613
STIP1 homology and U box-containing protein 1	STUB1	Q9UNE7	PPP2CA	new	3.04815	5.56e-05	0.94407	0.534977	3.2042	3.95e-05
Protein FAM127A	FAM127A	A6ZKI3	DUSP26	new	4.69355	0.00169142	0.941545	0.552287	4.1797	0.000822169
Dynein light chain 1, cytoplasmic	DYNLL1	P63167	PPP2CA	new	1.92905	0.00108376	0.941465	0.649107	1.8245	0.00190359
Dolichyl-diphosphooligosaccharide--protein glycosyltransferase subunit DAD1	DAD1	P61803	PPP2R1A	new	4.18535	0.0891585	0.937725	0.629099	3.7329	0.0624006
cDNA FLJ50617, highly similar to Tubulin beta-7 chain	TUBB	B4DQN9	DUSP18	new	1.91555	4.17e-09	0.937655	0.969797	1.7852	0.000906317
Up-regulated during skeletal muscle growth protein 5	USMG5	Q96IX5	DUSP26	new	3.19765	0.0120149	0.937065	0.355668	2.8862	0.00715228
Mitochondrial import inner membrane translocase subunit Tim23	TIMM23	O14925	DUSP26	new	4.91235	0.000903169	0.936925	0.354584	3.6731	0.001205
CREB-regulated transcription coactivator 3	CRTC3	Q6UUV7	PPP2CA	new	7.1309	3.07e-21	0.93623	0.614224	6.16153	9.2e-20
Mitochondrial intermembrane space import and assembly protein 40	CHCHD4	Q8N4Q1	PPP2R3C	new	2.1676	6.39e-10	0.934585	0.381933	2.06175	0.012509
E3 ubiquitin-protein ligase HUWE1	HUWE1	Q7Z6Z7	PPP2CA	new	2.4516	0.000952766	0.932145	0.452782	2.33255	0.00216884
Protein SCO1 homolog, mitochondrial	SCO1	O75880	DUSP26	new	3.657	0.00575735	0.931945	0.317311	3.11315	0.00422976
Dynein light chain 1, cytoplasmic	DYNLL1	P63167	PTPN21	new	2.1303	2.17e-06	0.930305	0.322919	2.0928	2.77e-06
DnaJ homolog subfamily B member 12	DNAJB12	Q9NXW2	DUSP26	new	3.22095	0.0115657	0.930155	0.304518	3.15835	0.00381377
Immunoglobulin-binding protein 1	IGBP1	P78318	PPP2CA	known	30.493	5.83e-33	0.9288	0.430901	27.7105	2.43e-30
Nuclear pore complex protein Nup205	NUP205	Q92621	DUSP26	new	4.11295	0.0028632	0.92831	0.291672	3.3474	0.00248355
Guanine nucleotide-binding protein G(I)/G(S)/G(O) subunit gamma-12	GNG12	Q9UBI6	PPP2R1A	new	10.1295	0.0321047	0.926345	0.523414	8.367	0.0186745
24-dehydrocholesterol reductase	DHCR24	Q15392	PPP2R1A	new	9.75845	0.0342828	0.925525	0.519021	8.42915	0.0183442
cDNA FLJ51221, highly similar to Ubiquitin-protein ligase RMA1 (EC 6,3,2,-)	RNF5	B4DJS6	DUSP26	new	4.979	0.00114862	0.923845	0.417776	4.1756	0.000828546
Mitochondrial import inner membrane translocase subunit Tim17-A	TIMM17A	Q99595	DUSP26	new	4.08995	0.00396561	0.92314	0.412802	3.3631	0.00405529
Transmembrane protein 14C	TMEM14C	Q9P0S9	PPP2R1A	new	5.102	0.0621474	0.921395	0.553398	4.7431	0.0343991
Protein LAP4	SCRIB	Q14160	DUSP26	new	3.72855	0.00514902	0.91734	0.222421	2.9561	0.0060781
Protein transport protein Sec16A	SEC16A	O15027	DUSP26	new	6.1974	0.00016672	0.917165	0.221415	5.02535	7.39e-05
cDNA, FLJ92914, highly similar to Homo sapiens P450 (cytochrome) oxidoreductase (POR), mRNA	POR	B2R6E5	PPP2R1A	new	5.0012	0.0978782	0.91711	0.474846	4.04395	0.085938
Ras-related protein Rab-1A	RAB1A	P62820	PPP2R1A	new	4.72395	0.105882	0.916665	0.472557	4.24435	0.0787085
Synaptojanin-2-binding protein	SYNJ2BP	P57105	PPP2R1A	new	4.15465	0.0903092	0.913295	0.517112	3.4152	0.0764801
28S ribosomal protein S12, mitochondrial	MRPS12	O15235	PPP2CA	new	2.4685	1.03e-05	0.91216	0.46346	2.2824	2.89e-05
Serine/threonine-protein phosphatase 2A 65 kDa regulatory subunit A alpha isoform	PPP2R1A	P30153	PPP2R1A	new	6.53755	0.0661432	0.90982	0.438002	5.6574	0.0448763
Galectin-3-binding protein	LGALS3BP	Q08380	PTPN21	new	2.9239	7.96e-11	0.909285	0.228884	3.15662	7.58e-13
Guanine nucleotide-binding protein G(I)/G(S)/G(O) subunit gamma-5	GNG5	P63218	PPP2R1A	new	9.42085	0.0364476	0.90884	0.433155	7.6742	0.0229209
Ras-related protein Rab-2A	RAB2A	P61019	PPP2R1A	new	5.86255	0.0779286	0.90699	0.424078	4.58555	0.0681217
Interferon-induced protein with tetratricopeptide repeats 2	IFIT2	P09913	PPP2R1A	new	7.4537	0.0538468	0.9063	0.420716	9.24715	0.0146143
Microsomal glutathione S-transferase 3 variant	MGST3	Q53GB9	PPP2R1A	new	8.9414	0.0398642	0.9052	0.415384	7.3007	0.0257236
Translocon-associated protein subunit delta	SSR4	P51571	PPP2R1A	new	5.6613	0.0820254	0.90354	0.407402	4.2933	0.0770641
Serine-protein kinase ATM	ATM	Q13315	DUSP26	new	5.8404	0.00026171	0.903055	0.1502	3.95715	0.000651936
Very long-chain acyl-CoA synthetase	SLC27A2	O14975	PPP2R1A	new	8.41855	0.0441241	0.90294	0.404535	8.0748	0.0203322
Liprin-alpha-1	PPFIA1	Q13136	PPP2R1A	known	10.1836	0.0318037	0.90085	0.394632	6.97465	0.0285362
Serine/threonine-protein phosphatase 2B catalytic subunit alpha isoform	PPP3CA	Q08209	PPP3CA	new	29.57	1.35e-50	0.89998	0.349243	18.0035	2.28e-147
Microsomal glutathione S-transferase 1	MGST1	P10620	PPP2R1A	new	4.5826	0.110334	0.898645	0.384319	3.80605	0.0956885
Tyrosine-protein phosphatase non-receptor type 21	PTPN21	Q16825	PTPN21	new	28.9355	1.67e-67	0.89827	0.173382	26.7499	1.46e-81
PRA1 family protein 3	ARL6IP5	O75915	PPP2R1A	new	12.6389	0.0214135	0.897325	0.378213	9.93955	0.012178
Fatty acyl-CoA reductase 1	FAR1	Q8WVX9	DUSP26	new	4.215	0.00245901	0.896345	0.12289	3.4604	0.00192803
Membrane-associated progesterone receptor component 2	PGRMC2	O15173	PPP2R1A	new	8.2838	0.022507	0.89554	0.44108	6.8793	0.0118515
Ferrochelatase	FECH	Q8NAN0	PPP2R1A	new	6.8274	0.0618554	0.89545	0.369629	6.03355	0.0391979
cDNA FLJ16129 fis, clone BRACE2039823, highly similar to CDP-diacylglycerol--inositol3-phosphatidyltransferase (EC 2,7,8,11)	CDIPT	B3KY94	DUSP26	new	6.2133	0.000239446	0.893985	0.236356	5.12875	0.000147841
Reactive oxygen species modulator 1	ROMO1	P60602	PPP2R1A	new	8.1995	0.0230401	0.89244	0.428349	6.08115	0.0172041
Lipoma-preferred partner	LPP	Q93052	PTPN21	new	12.155	2.74e-38	0.89102	0.146308	10.7446	1.88e-43
Protein transport protein Sec61 subunit beta	SEC61B	P60468	PPP2R1A	new	5.3649	0.0886465	0.888345	0.338056	4.0151	0.0870491
Membrane-associated progesterone receptor component 1	PGRMC1	O00264	PPP2R1A	new	11.0307	0.0275564	0.88826	0.337688	8.9581	0.0158122
Basigin	BSG	P35613	PPP2R1A	new	7.81925	0.0498375	0.887665	0.335115	8.36005	0.0187119
cDNA FLJ59630, highly similar to Growth hormone-inducible transmembrane protein	GHITM	B4DPG9	PPP2R1A	new	5.52855	0.0532151	0.887215	0.407286	4.7219	0.0348068
Ankyrin repeat and LEM domain-containing protein 2	ANKLE2	Q86XL3	PPP2R1A	known	12.4456	0.0220453	0.886965	0.332102	10.0836	0.011737
Cytochrome b5 type B	CYB5B	O43169	PPP2R1A	new	8.80075	0.0409513	0.883475	0.317311	6.41165	0.0343868
Ras-related protein Rab-14	RAB14	P61106	PPP2R1A	new	6.04245	0.0745108	0.88339	0.316955	4.61695	0.0672428
Immediate early response 3-interacting protein 1	IER3IP1	Q9Y5U9	PPP2R1A	new	10.327	0.0133051	0.883325	0.391935	8.05885	0.00714082
Coiled-coil domain-containing protein 56	CCDC56	Q9Y2R0	PPP2R1A	new	6.7062	0.0635987	0.882985	0.315264	5.2006	0.0532824
Seryl-tRNA synthetase, mitochondrial	SARS2	Q9NP81	PTPN21	new	4.871	1.11e-16	0.882465	0.118437	3.5566	1.21e-13
Ras-related protein Rab-8A	RAB8A	P61006	PPP2R1A	new	5.24865	0.05887	0.879555	0.377335	3.4185	0.0763152
Cdc42 effector protein 1	CDC42EP1	Q00587	DUSP26	new	4.77285	0.00109785	0.878085	0.0673143	3.91735	0.000709882
OCIA domain-containing protein 1	OCIAD1	Q9NX40	PPP2R1A	new	9.0885	0.03877	0.87807	0.295159	8.93775	0.0159011
Vesicle-associated membrane protein-associated protein A	VAPA	Q9P0L0	PPP2R1A	new	6.4787	0.0670652	0.876295	0.288088	5.7618	0.0431997
E3 ubiquitin-protein ligase UBR4	UBR4	Q5T4S7	PTPN21	new	16.1705	5.77e-47	0.87596	0.100031	13.8267	9.17e-53
Laminin subunit alpha-1	LAMA1	P25391	DUSP26	new	6.46905	0.0035389	0.868415	0.0483282	4.39655	0.00865824
Protein SCO2 homolog, mitochondrial	SCO2	O43819	DUSP26	new	4.25915	0.00230339	0.86692	0.0446544	3.40485	0.00218292
Abhydrolase domain-containing protein 10, mitochondrial	ABHD10	Q9NUJ1	PTPN21	new	5.873	1.77e-25	0.864455	0.0932781	4.8109	2.09e-22
Mitochondrial import inner membrane translocase subunit TIM14	DNAJC19	Q96DA6	PPP2R1A	new	7.5902	0.027418	0.86377	0.319309	5.6868	0.0208989
Transforming protein RhoA	RHOA	P61586	PPP2R1A	new	5.2246	0.0920521	0.862885	0.237956	3.851	0.0937394
Growth factor receptor-bound protein 2	GRB2	P62993	PTPN21	new	1.98825	1.33e-05	0.862535	0.0892724	1.9277	2.7e-05
Transmembrane and coiled-coil domain-containing protein 1	TMCO1	Q9UM00	PPP2R1A	new	14.658	0.0160825	0.862275	0.235815	8.657	0.0171949
cDNA FLJ61299, highly similar to WW domain-containing protein 1	WWC1	B4DK05	PTPN21	new	3.72015	4.01e-15	0.861615	0.0873997	2.9232	2.05e-11
E3 ubiquitin-protein ligase KCMF1	KCMF1	Q9P0J7	PTPN21	new	9.1936	1.08e-30	0.859895	0.0638538	6.66915	2.13e-28
Thyroid receptor-interacting protein 6	TRIP6	Q15654	PTPN21	new	12.6386	2.02e-39	0.858705	0.0616509	15.5205	2.41e-57
Ras-related protein Rab-9A	RAB9A	P51151	PPP2R1A	new	5.85575	0.0474683	0.857165	0.296577	4.40165	0.041735
Serine/threonine-protein phosphatase 2A catalytic subunit alpha isoform	PPP2CA	P67775	PPP2R1A	known	9.8356	0.0338133	0.85279	0.204087	7.2298	0.026304
TIM21-like protein, mitochondrial	C18orf55	Q9BVV7	DUSP26	new	6.274	0.000151604	0.85162	0.0240688	4.7678	0.000122593
Protein ajuba	JUB	Q96IF1	PTPN21	new	14.853	1.75e-55	0.850865	0.0676609	10.5137	8.3e-48
cDNA, FLJ92076, Homo sapiens likely ortholog of mouse hypoxia induced gene 1(HIG1), mRNA	HIGD1A	B2R4G1	DUSP26	new	5.3857	0.000672818	0.85034	0.0794831	3.84335	0.00156455
Mitochondrial import receptor subunit TOM5 homolog	TOMM5	Q8N4H5	PPP2R1A	new	6.48025	0.0385585	0.84434	0.255154	5.172	0.0272596
Uncharacterized protein LOC389203		Q8N5G0	PPP2R1A	new	6.4022	0.0395463	0.84383	0.253582	4.57615	0.0377733
Mps one binder kinase activator-like 3	MOBKL3	Q9Y3A3	PPP2CA	known	7.6354	1.26e-22	0.841605	0.149497	6.3688	1.98e-20
Uncharacterized protein KIAA1143	KIAA1143	Q96AT1	PPP2CA	new	9.33235	5.75e-27	0.83985	0.14438	8.3326	2.75e-26
Excitatory amino acid transporter 1	SLC1A3	P43003	DUSP26	new	9.1186	0.000694649	0.83945	0.0139413	7.2929	0.00064313
Vitamin K epoxide reductase complex subunit 1	VKORC1	Q9BQB6	PPP2R1A	new	5.9284	0.0463031	0.839435	0.240277	4.03585	0.0517919
Putative uncharacterized protein ENSP00000351569	C19orf42	B7WNH4	PPP2R1A	new	14.9258	0.00504851	0.83722	0.233736	11.5709	0.00198682
BRI3-binding protein	BRI3BP	Q8WY22	PPP2R1A	new	4.94315	0.0659716	0.837145	0.233516	3.7125	0.063205
Novel protein	RP1-153P14,2-002	Q5T7F6	PPP2R1A	new	7.61775	0.0271981	0.83502	0.227348	6.8714	0.0118938
Voltage-dependent anion-selective channel protein 2	VDAC2	P45880	PPP2R1A	new	9.34595	0.0369537	0.834555	0.151263	7.70885	0.0226811
WD repeat-containing protein 42A	WDR42A	Q5TAQ9	PTPN21	new	5.02135	3.02e-17	0.831695	0.0258283	5.0555	3.48e-21
Prefoldin subunit 5	PFDN5	Q99471	PTPN21	new	4.55565	1.82e-15	0.831115	0.0253097	3.3522	1.5e-12
Prefoldin subunit 2	PFDN2	Q9UHV9	PTPN21	new	3.5632	1.92e-11	0.830805	0.0250363	2.7099	4.81e-09
Oxysterol-binding protein-related protein 8	OSBPL8	Q9BZF1	PPP2R1A	new	6.28635	0.0702105	0.830095	0.139941	3.5838	0.106146
Serine/threonine-protein phosphatase 2A 56 kDa regulatory subunit delta isoform	PPP2R5D	Q14738	PPP2R1A	known	9.7873	0.0341062	0.82995	0.139583	6.3367	0.0352777
Protein transport protein Sec16A	SEC16A	O15027	PTPN21	new	3.23575	1.55e-12	0.82695	0.0361564	2.5142	7.04e-09
Voltage-dependent anion-selective channel protein 1	VDAC1	P21796	PPP2R1A	new	13.8535	0.0179612	0.82629	0.130763	13.3888	0.00546832
Prefoldin subunit 6	PFDN6	O15212	PTPN21	new	4.12885	3.13e-17	0.82438	0.0336355	3.2664	1.63e-13
Motile sperm domain-containing protein 1	MOSPD1	Q9UJG1	PPP2R1A	new	15.392	0.00463191	0.822585	0.193296	10.1996	0.00316444
Cytochrome c1, heme protein, mitochondrial	CYC1	P08574	PPP2R1A	new	4.70555	0.106447	0.821735	0.120346	4.763	0.0633429
Serine/threonine-protein phosphatase 2A 55 kDa regulatory subunit B delta isoform	PPP2R2D	Q66LE6	PPP2R1A	known	5.59075	0.083535	0.81888	0.114129	3.0497	0.138204
Neuroplastin	NPTN	Q9Y639	PPP2R1A	new	11.5562	0.0253084	0.818115	0.112503	8.6862	0.0170543
Ras-related protein Rap-1b	RAP1B	P61224	PPP2R1A	new	10.2782	0.0312861	0.81811	0.112492	6.7323	0.0308851
Rho-related GTP-binding protein RhoG	RHOG	P84095	PPP2R1A	new	8.4074	0.0442217	0.81687	0.109893	5.6358	0.0452336
Ras-related protein Rab-1B	RAB1B	Q9H0U4	PPP2R1A	new	6.46915	0.038697	0.81603	0.176746	4.76335	0.0340149
Cytochrome b-c1 complex subunit 6, mitochondrial	UQCRH	P07919	PPP2R1A	new	7.7752	0.0502978	0.81543	0.106929	5.4706	0.048091
CDGSH iron sulfur domain-containing protein 3, mitochondrial	CISD3	P0C7P0	PPP2R1A	new	6.55765	0.0376102	0.81205	0.167167	4.8042	0.0332555
Prefoldin subunit 3	VBP1	P61758	PTPN21	new	4.04705	1.91e-13	0.81189	0.0124105	3.153	1.79e-11
Prefoldin subunit 4	PFDN4	Q9NQP4	PTPN21	new	4.9103	7.91e-17	0.81025	0.0116349	3.7456	1.22e-14
A-kinase anchor protein 8-like	AKAP8L	Q9ULX6	DUSP26	new	11.47	0.000205055	0.809305	0.00287421	9.03055	0.000176206
UPF0389 protein FAM162A	FAM162A	Q96A26	PPP2R1A	new	10.7881	0.028688	0.805625	0.0882789	6.4996	0.0333779
TIM21-like protein, mitochondrial	C18orf55	Q9BVV7	PPP2R1A	new	21.294	0.00740349	0.801835	0.0817601	15.0645	0.00389777
Ras-related protein Rab-20	RAB20	Q9NX57	PPP2R1A	new	10.1888	0.0137556	0.80002	0.140334	6.48135	0.0142242
Up-regulated during skeletal muscle growth protein 5	USMG5	Q96IX5	PPP2R1A	new	9.41095	0.036514	0.79573	0.0720283	6.9359	0.0288961
Serine/threonine-protein phosphatase 2A 55 kDa regulatory subunit B alpha isoform	PPP2R2A	P63151	PPP2R1A	known	5.9198	0.076817	0.79245	0.0671772	4.10415	0.0836785
Protein WWC2	WWC2	Q6AWC2	PTPN21	new	9.3448	5.42e-39	0.79106	0.0120008	6.1305	3.26e-29
Protein ITFG3	ITFG3	Q9H0X4	PPP2R1A	new	6.9623	0.033114	0.79061	0.121522	3.7628	0.0612437
Voltage-dependent anion-selective channel protein 3	VDAC3	Q9Y277	PPP2R1A	new	8.79245	0.0410168	0.790255	0.0640729	10.5328	0.0104847
UPF0670 protein C8orf55	C8orf55	Q8WUY1	PPP2R1A	new	5.98845	0.0453679	0.784625	0.110521	4.2628	0.0452486
Hcp beta-lactamase-like protein C1orf163	C1orf163	Q96BR5	PTPN21	new	5.3469	4.11e-23	0.78234	0.0088893	4.8015	2.35e-22
Probable hydrolase PNKD	PNKD	Q8N490	DUSP26	new	5.0923	0.000987731	0.78211	0.00682139	3.66585	0.00221435
Selenoprotein T	SELT	P62341	PPP2R1A	new	18.573	0.0026898	0.777	0.0975544	10.3168	0.00303635
Protein FAM36A	FAM36A	Q5RI15	PPP2R1A	new	13.1625	0.00711867	0.77353	0.0920327	5.9069	0.0187314
Nucleoside diphosphate kinase 3	NME3	Q13232	PPP2R1A	new	6.6129	0.0369517	0.773315	0.0916982	3.61885	0.0670627
Mitochondrial 2-oxoglutarate/malate carrier protein	SLC25A11	Q02978	PPP3CA	new	2.08905	3.85e-05	0.76956	0.0163191	1.58575	3.51e-07
Mitochondrial import inner membrane translocase subunit Tim16	TIMM16	Q9Y3D7	PPP2R1A	new	9.75935	0.015284	0.769485	0.085887	6.4346	0.0145386
Rho guanine nucleotide exchange factor 2	ARHGEF2	Q92974	PPP2R1A	new	4.26825	0.0861461	0.768625	0.0846202	3.1291	0.0925671
NADH dehydrogenase [ubiquinone] 1 beta subcomplex subunit 6	NDUFB6	O95139	PPP2R1A	new	3.92	0.0997858	0.763355	0.0771546	2.7138	0.123886
Prefoldin subunit 1	PFDN1	O60925	PTPN21	new	5.19775	6.65e-18	0.762585	0.00134623	4.1207	1.4e-16
Mitochondrial import inner membrane translocase subunit Tim23	TIMM23	O14925	PPP3CA	new	2.50615	1.28e-06	0.760565	0.0238534	1.6839	2.41e-06
Serine/threonine-protein phosphatase 2A 65 kDa regulatory subunit A alpha isoform	PPP2R1A	P30153	PPP3CA	new	6.5346	5.3e-17	0.749915	0.0300956	3.3606	3.74e-28
Uncharacterized protein C16orf74	C16orf74	Q96GX8	PPP3CA	known	38.593	2.62e-78	0.738305	0.00634921	20.3265	2.02e-211
HCG1988162		A8MTT3	PPP2R1A	new	18.0725	0.00291647	0.73503	0.0451227	10.8788	0.00250103
Cytochrome b-c1 complex subunit 9	UQCR10	Q9UDW1	PPP2R1A	new	6.87045	0.0612526	0.731345	0.0145506	4.629	0.0669095
Probable ubiquitin carboxyl-terminal hydrolase FAF-X	USP9X	Q93008	PTPN21	new	9.6884	4.74e-32	0.730175	0.000219782	5.26295	3.66e-22
Transmembrane protein C9orf123	C9orf123	Q96GE9	PPP2R1A	new	12.4268	0.00829351	0.729145	0.0400051	3.31165	0.0818796
Protein-tyrosine phosphatase mitochondrial 1	PTPMT1	Q8WUK0	PPP2R1A	new	5.53335	0.0531245	0.702815	0.0224118	3.94295	0.054796
Dual specificity protein phosphatase 18	DUSP18	Q8NEJ0	PPP2R1A	new	14.157	0.0172189	0.698545	0.00520857	8.80425	0.0165004
cDNA FLJ33051 fis, clone TRACH1000063, highly similar to B-cell receptor-associated protein 31	BCAP31	B3KQ79	PPP2R1A	new	6.71155	0.0635203	0.692295	0.00420331	5.20865	0.0531175
cDNA FLJ50739	C16orf55	B4DZN8	PPP3CA	new	38.8186	1.5e-78	0.68247	0.00080726	9.0245	1.5e-114
Protein CCSMST1	CCSMST1	Q4G0I0	PPP2R1A	new	8.3401	0.0221597	0.67894	0.0124513	5.6354	0.0214476
BAG family molecular chaperone regulator 2	BAG2	O95816	PTPN21	new	3.0759	2.34e-09	0.67878	6.27e-06	2.1418	6.36e-06
DnaJ homolog subfamily C member 15	DNAJC15	Q9Y5T4	PPP2R1A	new	11.9259	0.00923536	0.63345	0.00336713	7.46575	0.00915734
Enoyl-CoA hydratase domain-containing protein 1	ECHDC1	Q9NTX5	PPP2R1A	new	5.53195	0.0531509	0.628505	0.00287312	1.62675	0.292121
UPF0364 protein C6orf211	C6orf211	Q9H993	PPP3CA	new	8.23535	5.71e-26	0.61697	0.000189873	4.12315	1.18e-34
AFG3-like protein 2	AFG3L2	Q9Y4W6	PPP3CA	new	3.10745	1.25e-09	0.59641	1.01e-05	1.7373	1.9e-09
Putative adenosylhomocysteinase 2	AHCYL1	O43865	PTPN21	new	3.43775	6.5e-11	0.581475	3.85e-10	1.34015	0.0515306
2-oxoglutarate dehydrogenase E1 component, mitochondrial	OGDH	Q02218	PPP3CA	new	2.039	0.000700919	0.48634	3.48e-07	0.92629	0.68811
Protein phosphatase methylesterase 1	PPME1	Q9Y570	PPP2R1A	known	14.8204	0.0157362	0.48446	2.28e-08	1.90349	0.266173
Protein-tyrosine phosphatase mitochondrial 1	PTPMT1	Q8WUK0	PPP3CA	new	2.9525	1.93e-08	0.484105	5.36e-08	1.32185	0.00613748
Tubulin--tyrosine ligase-like protein 12	TTLL12	Q14166	DUSP18	new	2.97255	1.63e-13	0.40707	4.7e-05	0.922085	0.579509
Tricarboxylate transport protein, mitochondrial	SLC25A1	D9HTE9	PPP3CA	new	5.32765	6.66e-14	0.40513	2.45e-10	2.03215	4.66e-11
Putative uncharacterized protein MRPS36	MRPS36	A8MWD6	PPP3CA	new	2.1056	5.72e-05	0.403135	1.73e-11	0.91017	0.752913
Serine/threonine-protein kinase QSK	QSK	Q9Y2K2	PPP3CA	new	8.5558	7.73e-29	0.37444	5.89e-16	3.24235	7.03e-35
Carnitine O-palmitoyltransferase 1, liver isoform	CPT1A	P50416-1	PPP3CA	new	5.8169	3.4e-15	0.35299	3.84e-13	1.79355	3.94e-08
Dihydrolipoyllysine-residue succinyltransferase component of 2-oxoglutarate dehydrogenase complex, mitochondrial	DLST	P36957	PPP3CA	new	2.91655	8.47e-09	0.31333	2.12e-21	0.810375	0.970929
cDNA FLJ75174, highly similar to Homo sapiens calmodulin 1 (phosphorylase kinase, delta), mRNA	CALM1	A8K1M2	PPP3CA	new	23.8375	1.21e-44	0.267745	6.9e-20	7.0051	1.61e-68
