# Supplementary material for: Combining affinity proteomics and network context to identify new phosphatase substrates and adapters in growth pathways
Source: Front Genet. 2014 May 7;5:115. doi: 10.3389/fgene.2014.00115 (PMC4019850; doi:10.3389/fgene.2014.00115)
Supplement: Table S3 — List of common contaminants was collected from the literature. [file DataSheet3.XLSX]

## Sheet: Sheet1
Uniprot	Gene Name	Gene ID
Q15029	116 kDa U5 small nuclear ribonucleoprotein component OS	EFTUD2
P62258	14-3-3 protein epsilon OS	YWHAE
P27348	14-3-3 protein theta OS	YWHAQ
P62280	40S ribosomal protein S11 OS	RPS11
P62277	40S ribosomal protein S13 OS	RPS13
P62263	40S ribosomal protein S14 OS	RPS14
P62269	40S ribosomal protein S18 OS	RPS18
P39019	40S ribosomal protein S19 OS	RPS19
P15880	40S ribosomal protein S2 OS	RPS2
P60866	40S ribosomal protein S20 OS	RPS20
P62266	40S ribosomal protein S23 OS	RPS23
P62851	40S ribosomal protein S25 OS	RPS25
P62854	40S ribosomal protein S26 OS	RPS26
P23396	40S ribosomal protein S3 OS	RPS3
P61247	40S ribosomal protein S3a OS	RPS3A
P62701	40S ribosomal protein S4, X isoform OS	RPS4X
P46782	40S ribosomal protein S5 OS	RPS5
P62753	40S ribosomal protein S6 OS	RPS6
P62241	40S ribosomal protein S8 OS	RPS8
P46781	40S ribosomal protein S9 OS	RPS9
P08865	40S ribosomal protein SA OS	RPSA
P05388	60S acidic ribosomal protein P0 OS	RPLP0
P05387	60S acidic ribosomal protein P2 OS	RPLP2
P27635	60S ribosomal protein L10 OS	RPL10
P62906	60S ribosomal protein L10a OS	RPL10A
P26373	60S ribosomal protein L13 OS	RPL13
P40429	60S ribosomal protein L13a OS	RPL13A
P50914	60S ribosomal protein L14 OS	RPL14
P61313	60S ribosomal protein L15 OS	RPL15
P18621	60S ribosomal protein L17 OS	RPL17
Q07020	60S ribosomal protein L18 OS	RPL18
Q02543	60S ribosomal protein L18a OS	RPL18A
P84098	60S ribosomal protein L19 OS	RPL19
P46778	60S ribosomal protein L21 OS	RPL21
P62829	60S ribosomal protein L23 OS	RPL23
P62750	60S ribosomal protein L23a OS	RPL23A
P83731	60S ribosomal protein L24 OS	RPL24
P61254	60S ribosomal protein L26 OS	RPL26
P61353	60S ribosomal protein L27 OS	RPL27
P46776	60S ribosomal protein L27a OS	RPL27A
P46779	60S ribosomal protein L28 OS	RPL28
P47914	60S ribosomal protein L29 OS	RPL29
P39023	60S ribosomal protein L3 OS	RPL3
P62888	60S ribosomal protein L30 OS	RPL30
P62899	60S ribosomal protein L31 OS	RPL31
P62910	60S ribosomal protein L32 OS	RPL32
P49207	60S ribosomal protein L34 OS	RPL34
P42766	60S ribosomal protein L35 OS	RPL35
P18077	60S ribosomal protein L35a OS	RPL35A
Q9Y3U8	60S ribosomal protein L36 OS	RPL36
P83881	60S ribosomal protein L36a OS	RPL36A
P61513	60S ribosomal protein L37a OS	RPL37A
P63173	60S ribosomal protein L38 OS	RPL38
P36578	60S ribosomal protein L4 OS	RPL4
Q02878	60S ribosomal protein L6 OS	RPL6
P18124	60S ribosomal protein L7 OS	RPL7
P62424	60S ribosomal protein L7a OS	RPL7A
P62917	60S ribosomal protein L8 OS	RPL8
P32969	60S ribosomal protein L9 OS	RPL9
P11021	78 kDa glucose-regulated protein OS	HSPA5
P63261	Actin, cytoplasmic 2 OS	ACTG1
O43707	Alpha-actinin-4 OS	ACTN4
P13010	ATP-dependent DNA helicase 2 subunit 2 OS	XRCC5
Q08211	ATP-dependent RNA helicase A OS	DHX9
O00148	ATP-dependent RNA helicase DDX39 OS	DDX39
O00571	ATP-dependent RNA helicase DDX3X OS	DDX3X
Q9NXV2	BTB/POZ domain-containing protein KCTD5 OS	KCTD5
Q99459	Cell division cycle 5-like protein OS	CDC5L
O43809	Cleavage and polyadenylation specificity factor subunit 5 OS	NUDT21
P25205	DNA replication licensing factor MCM3 OS	MCM3
56160532	E1B 55K [Human adenovirus type 5] \\APPENDED{vector} OS	E1B
Q15717	ELAV-like protein 1 OS	ELAVL1
P24534	Elongation factor 1-beta OS	EEF1B2
P26641	Elongation factor 1-gamma OS	EEF1G
P13639	Elongation factor 2 OS	EEF2
P49411	Elongation factor Tu, mitochondrial OS	TUFM
P38919	Eukaryotic initiation factor 4A-III OS	EIF4A3
Q14152	Eukaryotic translation initiation factor 3 subunit A OS	EIF3A
P23588	Eukaryotic translation initiation factor 4B OS	EIF4B
P49327	Fatty acid synthase OS	FASN
P04075	Fructose-bisphosphate aldolase A OS	ALDOA
P06744	Glucose-6-phosphate isomerase OS	GPI
P04406	Glyceraldehyde-3-phosphate dehydrogenase OS	GAPDH
P62826	GTP-binding nuclear protein Ran OS	RAN
P08107	Heat shock 70 kDa protein 1 OS	HSPA1A
P34931	Heat shock 70 kDa protein 1L OS	HSPA1L
P17066	Heat shock 70 kDa protein 6 OS	HSPA6
P08238	Heat shock protein HSP 90-beta OS	HSP90AB1
P52597	Heterogeneous nuclear ribonucleoprotein F OS	HNRNPF
P38159	Heterogeneous nuclear ribonucleoprotein G OS	RBMX
P31943	Heterogeneous nuclear ribonucleoprotein H OS	HNRNPH1
P14866	Heterogeneous nuclear ribonucleoprotein L OS	HNRNPL
O43390	Heterogeneous nuclear ribonucleoprotein R OS	HNRNPR
P16403	Histone H1.2 OS	HIST1H1C
Q92522	Histone H1x OS	H1FX
Q96KK5	Histone H2A type 1-H OS	HIST1H2AH
P62807	Histone H2B type 1-C/E/F/G/I OS	HIST1H2BC
Q6NXT2	Histone H3-like OS
P62805	Histone H4 OS	HIST1H4A
Q9NZI8	Insulin-like growth factor 2 mRNA-binding protein 1 OS	IGF2BP1
Q12905	Interleukin enhancer-binding factor 2 OS	ILF2
P30050-1	Isoform 1 of 60S ribosomal protein L12 OS	RPL12
Q8IWX8-1	Isoform 1 of Calcium homeostasis endoplasmic reticulum protein OS	CHERP
O95232-1	Isoform 1 of Cisplatin resistance-associated overexpressed protein OS	CROP
P63241-1	Isoform 1 of Eukaryotic translation initiation factor 5A-1 OS	EIF5A
P11142-1	Isoform 1 of Heat shock cognate 71 kDa protein OS	HSPA8
P07900-1	Isoform 1 of Heat shock protein HSP 90-alpha OS	HSP90AA1
O00425-1	Isoform 1 of Insulin-like growth factor 2 mRNA-binding protein 3 OS	IGF2BP3
Q9BQG0-1	Isoform 1 of Myb-binding protein 1A OS	MYBBP1A
P26599-1	Isoform 1 of Polypyrimidine tract-binding protein 1 OS	PTBP1
Q92841-1	Isoform 1 of Probable ATP-dependent RNA helicase DDX17 OS	DDX17
O14744-1	Isoform 1 of Protein arginine N-methyltransferase 5 OS	PRMT5
Q8N163-1	Isoform 1 of Protein KIAA1967 OS	KIAA1967
Q13838-1	Isoform 1 of Spliceosome RNA helicase BAT1 OS	BAT1
Q15393-1	Isoform 1 of Splicing factor 3B subunit 3 OS	SF3B3
A6NHR9-1	Isoform 1 of Structural maintenance of chromosomes flexible hinge domain-containing protein 1 OS	SMCHD1
Q8WWY3-1	Isoform 1 of U4/U6 small nuclear ribonucleoprotein Prp31 OS	PRPF31
Q99714-2	Isoform 2 of 3-hydroxyacyl-CoA dehydrogenase type-2 OS	HSD17B10
P62847-2	Isoform 2 of 40S ribosomal protein S24 OS	RPS24
Q16875-2	Isoform 2 of 6-phosphofructo-2-kinase/fructose-2,6-biphosphatase 3 OS	PFKFB3
P62913-2	Isoform 2 of 60S ribosomal protein L11 OS	RPL11
P16989-2	Isoform 2 of DNA-binding protein A OS	CSDA
P21333-2	Isoform 2 of Filamin-A OS	FLNA
P51991-2	Isoform 2 of Heterogeneous nuclear ribonucleoprotein A3 OS	HNRNPA3
P31942-2	Isoform 2 of Heterogeneous nuclear ribonucleoprotein H3 OS	HNRNPH3
P52272-2	Isoform 2 of Heterogeneous nuclear ribonucleoprotein M OS	HNRNPM
Q9NR30-2	Isoform 2 of Nucleolar RNA helicase 2 OS	DDX21
P06748-2	Isoform 2 of Nucleophosmin OS	NPM1
P11940-2	Isoform 2 of Polyadenylate-binding protein 1 OS	PABPC1
Q13310-2	Isoform 2 of Polyadenylate-binding protein 4 OS	PABPC4
P98175-2	Isoform 2 of RNA-binding protein 10 OS	RBM10
Q13263-2	Isoform 2 of Transcription intermediary factor 1-beta OS	TRIM28
O15042-2	Isoform 2 of U2-associated protein SR140 OS	SR140
Q9NYF8-3	Isoform 3 of Bcl-2-associated transcription factor 1 OS	BCLAF1
Q16630-3	Isoform 3 of Cleavage and polyadenylation specificity factor subunit 6 OS	CPSF6
Q99729-3	Isoform 3 of Heterogeneous nuclear ribonucleoprotein A/B OS	HNRNPAB
O14979-3	Isoform 3 of Heterogeneous nuclear ribonucleoprotein D-like OS	HNRPDL
P61978-3	Isoform 3 of Heterogeneous nuclear ribonucleoprotein K OS	HNRNPK
Q8NCE2-3	Isoform 3 of Myotubularin-related protein 14 OS	MTMR14
Q8NC51-3	Isoform 3 of Plasminogen activator inhibitor 1 RNA-binding protein OS	SERBP1
Q99873-3	Isoform 3 of Protein arginine N-methyltransferase 1 OS	PRMT1
Q13813-3	Isoform 3 of Spectrin alpha chain, brain OS	SPTAN1
Q16629-3	Isoform 3 of Splicing factor, arginine/serine-rich 7 OS	SFRS7
P62995-3	Isoform 3 of Transformer-2 protein homolog beta OS	TRA2B
Q06124-3	Isoform 3 of Tyrosine-protein phosphatase non-receptor type 11 OS	PTPN11
Q14103-4	Isoform 4 of Heterogeneous nuclear ribonucleoprotein D0 OS	HNRNPD
O60506-4	Isoform 4 of Heterogeneous nuclear ribonucleoprotein Q OS	SYNCRIP
Q9BXP5-4	Isoform 4 of Serrate RNA effector molecule homolog OS	SRRT
Q9Y6M1-5	Isoform 5 of Insulin-like growth factor 2 mRNA-binding protein 2 OS	IGF2BP2
Q12906-5	Isoform 5 of Interleukin enhancer-binding factor 3 OS	ILF3
Q659C4-7	Isoform 7 of La-related protein 2 OS	LARP2
P09651-2	Isoform A1-A of Heterogeneous nuclear ribonucleoprotein A1 OS	HNRNPA1
Q07955-1	Isoform ASF-1 of Splicing factor, arginine/serine-rich 1 OS	SFRS1
P22626-1	Isoform B1 of Heterogeneous nuclear ribonucleoproteins A2/B1 OS	HNRNPA2B1
O75688-1	Isoform Beta-1 of Protein phosphatase 1B OS	PPM1B
P02545-2	Isoform C of Lamin-A/C OS	LMNA
P07910-2	Isoform C1 of Heterogeneous nuclear ribonucleoproteins C1/C2 OS	HNRNPC
Q01082-1	Isoform Long of Spectrin beta chain, brain 1 OS	SPTBN1
P23246-1	Isoform Long of Splicing factor, proline- and glutamine-rich OS	SFPQ
P14618-1	Isoform M2 of Pyruvate kinase isozymes M1/M2 OS	PKM2
O95793-2	Isoform Short of Double-stranded RNA-binding protein Staufen homolog 1 OS	STAU1
Q00839-2	Isoform Short of Heterogeneous nuclear ribonucleoprotein U OS	HNRNPU
P14678-2	Isoform SM-B of Small nuclear ribonucleoprotein-associated proteins B and B' OS	SNRPB
Q13243-3	Isoform SRP40-4 of Splicing factor, arginine/serine-rich 5 OS	SFRS5
Q13247-3	Isoform SRP55-3 of Splicing factor, arginine/serine-rich 6 OS	SFRS6
P52732	Kinesin-like protein KIF11 OS	KIF11
P43243	Matrin-3 OS	MATR3
Q9BQA1	Methylosome protein 50 OS	WDR77
P54105	Methylosome subunit pICln OS	CLNS1A
P46821	Microtubule-associated protein 1B OS	MAP1B
Q15750	Mitogen-activated protein kinase kinase kinase 7-interacting protein 1 OS	MAP3K7IP1
Q15274	Nicotinate-nucleotide pyrophosphorylase [carboxylating] OS	QPRT
Q15233	Non-POU domain-containing octamer-binding protein OS	NONO
Q09161	Nuclear cap-binding protein subunit 1 OS	NCBP1
P67809	Nuclease-sensitive element-binding protein 1 OS	YBX1
P19338	Nucleolin OS	NCL
Q06830	Peroxiredoxin-1 OS	PRDX1
Q15366	Poly(rC)-binding protein 2 OS	PCBP2
Q9UMS4	Pre-mRNA-processing factor 19 OS	PRPF19
Q92620	Pre-mRNA-splicing factor ATP-dependent RNA helicase PRP16 OS	DHX38
Q9BUQ8	Probable ATP-dependent RNA helicase DDX23 OS	DDX23
P17844	Probable ATP-dependent RNA helicase DDX5 OS	DDX5
P07737	Profilin-1 OS	PFN1
Q9P258	Protein RCC2 OS	RCC2
Q5VTE0	Putative elongation factor 1-alpha-like 3 OS	EEF1AL3
O43143	Putative pre-mRNA-splicing factor ATP-dependent RNA helicase DHX15 OS	DHX15
Q6P3W7	SCY1-like protein 2 OS	SCYL2
Q15208	Serine/threonine-protein kinase 38 OS	STK38
Q9Y2H1	Serine/threonine-protein kinase 38-like OS	STK38L
Q9BRS2	Serine/threonine-protein kinase RIO1 OS	RIOK1
P62316	Small nuclear ribonucleoprotein Sm D2 OS	SNRPD2
Q9Y657	Spindlin-1 OS	SPIN1
Q15459	Splicing factor 3 subunit 1 OS	SF3A1
O75533	Splicing factor 3B subunit 1 OS	SF3B1
Q13435	Splicing factor 3B subunit 2 OS	SF3B2
Q96I25	Splicing factor 45 OS	RBM17
P84103	Splicing factor, arginine/serine-rich 3 OS	SFRS3
Q08170	Splicing factor, arginine/serine-rich 4 OS	SFRS4
P38646	Stress-70 protein, mitochondrial OS	HSPA9
P51649	Succinate-semialdehyde dehydrogenase, mitochondrial OS	ALDH5A1
P17987	T-complex protein 1 subunit alpha OS	CCT1
P78371	T-complex protein 1 subunit beta OS	CCT2
P50991	T-complex protein 1 subunit delta OS	CCT4
Q99832	T-complex protein 1 subunit eta OS	CCT7
P49368	T-complex protein 1 subunit gamma OS	CCT3
P50990	T-complex protein 1 subunit theta OS	CCT8
P30048	Thioredoxin-dependent peroxide reductase, mitochondrial OS	PRDX3
Q9Y2W1	Thyroid hormone receptor-associated protein 3 OS	THRAP3
Q9BQE3	Tubulin alpha-1C chain OS	TUBA1C
P07437	Tubulin beta chain OS	TUBB
P62988	Ubiquitin OS	RPS27A
P26640	Valyl-tRNA synthetase OS	VARS
P08670	Vimentin OS	VIM
