# Supplementary material for: Combining affinity proteomics and network context to identify new phosphatase substrates and adapters in growth pathways
Source: Front Genet. 2014 May 7;5:115. doi: 10.3389/fgene.2014.00115 (PMC4019850; doi:10.3389/fgene.2014.00115)
Supplement: Table S4 — Experimental data describing the functional relationships between signaling proteins in the pathways of interest were collected from the literature (PMID column). Each enzyme-substrate relationship is described as activating (1) or inhibitory (-1). For each protein, Uniprot ID and gene name have been reported. [file DataSheet4.XLSX]

## Sheet: Sheet1
Uniprot A	Protein A	Effect	Uniprot B	Protein B	Pmid
P31749	AKT	-1	P04049	RAF	11443134
P31749	AKT	1	O14920	IKK	11259436
P31749	AKT	-1	Q92574	TSC	16636147
Q9C0C7	AMBRA1	1	Q14457	BCN1	17589504
Q9Y478	AMPK	1	Q92574	TSC	14651849/19584320
Q9Y478	AMPK	1	O75385	ULK	21205641/19584320
P10415	BCL2	-1	Q14457	BCN1	18570871
Q14457	BCN1	1	Q9H492/Q9GZQ8/Q9BXW4	LC3	18843052
P53355	DAPK	1	Q14457	BCN1	19180116
P53355	DAPK	1	P28482	ERK	15616583
P28482	ERK	1	O75582	MSK	15568999/9687510/18267068
P28482	ERK	-1	Q16539	P38	11842088/18481201
P28482	ERK	-1	P01112	RAS	8626428
P28482	ERK	-1	Q92574	TSC	17671177
P28482	ERK	1	P53355	DAPK	15616583
O14920	IKK	1	Q04206	NFKB	9346241/18267068
O14920	IKK	1	Q16539	P38	11259436/18267068
P45983	JNK1	-1	P10415	BCL2	18570871
Q02750	MEK	1	P28482	ERK	9677429
Q02750	MEK	1	P28482	ERK	9677429
O75582	MSK	1	Q04206	NFKB	12628924/18267068
P42345	mTORC	1	Q15418	S6K	15809305
P42345	mTORC	1	O75385	ULK	19690328
Q16539	P38	1	O75582	MSK	15568999/ 9687510/18267068
Q16539	P38	-1	P28482	ERK	18481201
P42336	PI3K	1	P31749	AKT	12167717
P01112	RAS	1	P04049	RAF	8622647
Q15418	S6K	1	P62753	RPS6	15809305
Q15418	S6K	-1	P45983	JNK1	17181399
na	Serum	-1	P45983	JNK1	15899879
na	Serum	-1	Q9Y478	AMPK	19584320
P19438	TNFAR	1	Q16539	P38	16813528
P19438	TNFAR	1	O14920	IKK	10795740
P19438	TNFAR	1	P45983	JNK1	15837794
Q92574	TSC	-1	P42345	mTORC	12271141
O75385	ULK	1	Q9C0C7	AMBRA1	20921139
P01112	RAS	1	P42336	PI3K	8052307
P19438	TNFAR	1	P62993	GRB2	10359574
P62993	GRB2	1	Q07889	SOS	8479541
Q07889	SOS	1	P01112	RAS	8493579
P62993	GRB2	1	Q13480	GAB1	12766170
Q13480	GAB1	1	P42336	PI3K	11606067
P04049	RAF	1	Q02750	MEK	8621729
na	Serum	1	P62993	GRB2	9356464
P42345	mTORC	1	O14920	IKK	18519641
P19438	TNFAR	1	O43318	TAK1	16260783
O43318	TAK1	1	P45985	MKK4	17875933
P45985	MKK4	1	P45983	JNK1	11062067
O43318	TAK1	1	P46734	MKK3	15837794
P46734	MKK3	1	Q16539	P38	7535770
O43318	TAK1	1	O14920	IKK	11460167
P19438	TNFAR	1	P19174	PLC	12645577
P19174	PLC	1	P17252	PKC	12645577
P17252	PKC	1	P12931	SRC	12645577
P12931	SRC	1	O14920	IKK	12645577
P12931	SRC	1	P42336	PI3K	7797556
P12931	SRC	1	P04049	RAF1	7517401
P12931	SRC	1	P29353	SHC	10523831
P29353	SHC	1	P62993	GRB2	10523831
