# Supplementary material for: Combining affinity proteomics and network context to identify new phosphatase substrates and adapters in growth pathways
Source: Front Genet. 2014 May 7;5:115. doi: 10.3389/fgene.2014.00115 (PMC4019850; doi:10.3389/fgene.2014.00115)
Supplement: Table S5 — Experimental and literature extracted binary interactions, describing the paths from a phosphatase to its target in the RAS-PI3K pathway. [file DataSheet5.XLSX]

## Sheet: Foglio1
Protein A (gene name)	Role of protein A	Protein B (gene name)	Role of protein B	Interaction type
1433Z	modulator	RAF1	target	Physical
ADA17	bridge	MK01	target	Physical
ADRB2	bridge	SRC	target	Physical
AKAP5	bridge	PKC	target	Physical
BAG3	bridge	PLCG1	target	Physical
BCL2	target	BECN1	target	Physical
BMX	bridge	FAK1	modulator	Enzymatic
BRCA1	modulator	AKT1	target	Enzymatic
CANB1	bridge	BCL2	target	Physical
CATA	bridge	PTN11	target	Physical
DUSP18	phosphatase	BAG3	bridge	experimental
DUSP18	phosphatase	CATA	bridge	experimental
DUSP26	phosphatase	SCRIB	bridge	experimental
EPIPL	bridge	GRB2	target	Physical
FAK1	modulator	SRC	target	Enzymatic
GRB2	bridge	AMPK	target	Physical
GRB2	bridge	EGFR	target	Physical
GRB2	bridge	SHC1	target	Physical
GRB2	bridge	SOS1	target	Physical
MST4	bridge	RAF1	target	Enzymatic
NUP93	bridge	AMPK	target	Physical
PFD2	bridge	AMPK	target	Physical
PPIA	bridge	1433Z	modulator	Physical
PPIA	bridge	MLP3A	target	Physical
PPP2CA	phosphatase	DYL1	bridge	Experimental
PPP2CA	phosphatase	PFD2	bridge	Physical
PPP2CA	phosphatase	PPP2R1A	bridge	Experimental
PPP2CA	phosphatase	SQSTM	bridge	Experimental
PPP2CA	phosphatase	UBR5	bridge	Experimental
PPP2CA	phosphatase	ZCHC8	bridge	Experimental
PPP2R1A	bridge	AKT1	target	Physical
PPP2R1A	bridge	RICTR	target	Physical
PPP2R1A	bridge	RS6	target	Physical
PPP2R1A	bridge	TNIK	modulator	Physical
PPP3CA	phosphatase	PPIA	bridge	Literature
PPP3CA	phosphatase	SIK3	bridge	Experimental
PPP3CA	phosphatase	GRB2	target	Physical
PPP3CA	phosphatase	NUP93	bridge	Experimental
PPP3CA	phosphatase	PSDE	bridge	Experimental
PPP3CA	phosphatase	CANB1	bridge	Experimental
PPP3CA	phosphatase	BCL2	target	Physical
PPP3CA	phosphatase	GRB2	target	Physical
PPP3CA	phosphatase	GCR	bridge	Physical
PPP3CA	phosphatase	AKAP5	bridge	Physical
PPP3CA	phosphatase	ADRB2	bridge	Physical
PSDE	bridge	AMPK	target	Physical
PTN11	modulator	GRB2	target	Physical
PTPN21	phosphatase	BMX	bridge	literature
PTPN21	phosphatase	GRB2	target/bridge	experimental
PTPN21	phosphatase	EPIPL	bridge	experimental
PTPN21	phosphatase	SRC	target	literature
PTPN3	phosphatase	ADA17	bridge	literature
PTPN3	phosphatase	ERBB2	target	literature
RICTR	bridge	AKT1	target	Physical
SCRIB	bridge	MK01	target	Physical
SIK3	bridge	1433Z	modulator	Physical
SQSTM	bridge	ULK1	target	Physical
SQSTM	bridge	MLP3A	target	Physical
TNIK	modulator	MK01	target	Enzymatic
UBR5	bridge	MK01	target	Enzymatic
UBR5	bridge	MK03	target	Enzymatic
ZCHC8	bridge	BRCA1	modulator	Enzymatic
